# Supplementary material for: DeepHLApan: A Deep Learning Approach for Neoantigen Prediction Considering Both HLA-Peptide Binding and Immunogenicity
Source: Front Immunol. 2019 Nov 1;10:2559. doi: 10.3389/fimmu.2019.02559 (PMC6838785; doi:10.3389/fimmu.2019.02559)
Supplement: Table S1 — The binding data collected from the IEDB. HLA-peptide without affinity are set to 0 in the “Affinity” column. [file Table_1.XLSX]

## Sheet: Table S1
Table S1. The binding data collected from the IEDB. HLA-peptide without affinity are set to zero in the ‘Affinity’ column.
HLA	Peptide	Method	Measurement	Type	Affinity(nM)	Label
HLA-B08:01	HMMVIFRLM	purified MHC/competitive/fluorescence	half maximal inhibitory concentration (IC50)	Negative	3439140	0
HLA-B08:01	NFLIKFLLI	purified MHC/competitive/fluorescence	half maximal inhibitory concentration (IC50)	Negative	1606610	0
HLA-A24:02	SSKYYIKNI	purified MHC/competitive/fluorescence	half maximal inhibitory concentration (IC50)	Negative	1449300	0
HLA-A11:01	KLYKNKSKQ	purified MHC/competitive/fluorescence	half maximal inhibitory concentration (IC50)	Negative	1360000	0
HLA-A02:01	AMEKSSKYY	purified MHC/competitive/fluorescence	half maximal inhibitory concentration (IC50)	Negative	1166430	0
HLA-B27:05	SRDKTIIM	cellular MHC/direct/fluorescence	half maximal effective concentration (EC50)	Positive	1100000	1
HLA-A03:01	DLIEWAMEK	purified MHC/competitive/fluorescence	half maximal inhibitory concentration (IC50)	Negative	1045170	0
HLA-A01:01	RKSSFFVWV	purified MHC/competitive/fluorescence	half maximal inhibitory concentration (IC50)	Negative	1007510	0
HLA-B07:02	FLRYLLFGI	purified MHC/competitive/fluorescence	half maximal inhibitory concentration (IC50)	Negative	1007500	0
HLA-B39:01	RRFVNVVPTF	cellular MHC/direct/fluorescence	half maximal effective concentration (EC50)	Negative	1000000	0
HLA-B39:01	RRFGDKLNF	cellular MHC/direct/fluorescence	half maximal effective concentration (EC50)	Positive	1000000	1
HLA-B39:01	ARLQTALL	cellular MHC/direct/fluorescence	half maximal effective concentration (EC50)	Positive	1000000	1
HLA-A02:01	TNLEYKTLC	purified MHC/competitive/fluorescence	half maximal inhibitory concentration (IC50)	Negative	772619	0
HLA-B27:05	GGAAICGKY	purified MHC/competitive/fluorescence	half maximal inhibitory concentration (IC50)	Negative	750000	0
HLA-B27:05	GGATICGKY	purified MHC/competitive/fluorescence	half maximal inhibitory concentration (IC50)	Negative	750000	0
HLA-B07:02	YIKNIGNTK	purified MHC/competitive/fluorescence	half maximal inhibitory concentration (IC50)	Negative	745003	0
HLA-B15:01	RTNFLIKFL	purified MHC/competitive/fluorescence	half maximal inhibitory concentration (IC50)	Negative	725034	0
HLA-B08:01	GCLRIQSLM	purified MHC/competitive/fluorescence	half maximal inhibitory concentration (IC50)	Negative	697186	0
HLA-A02:01	NIGNTKSNI	purified MHC/competitive/fluorescence	half maximal inhibitory concentration (IC50)	Negative	661958	0
HLA-B07:02	WAMEKSSKY	purified MHC/competitive/fluorescence	half maximal inhibitory concentration (IC50)	Negative	624262	0
HLA-A02:01	NFLIKFLLI	purified MHC/competitive/fluorescence	half maximal inhibitory concentration (IC50)	Negative	614009	0
HLA-A11:01	RTNFLIKFL	purified MHC/competitive/fluorescence	half maximal inhibitory concentration (IC50)	Negative	588967	0
HLA-A02:01	PLEEELPRL	purified MHC/competitive/radioactivity	dissociation constant KD (~IC50)	Negative	560000	0
HLA-A02:01	VIILFQKAF	purified MHC/competitive/fluorescence	half maximal inhibitory concentration (IC50)	Negative	543975	0
HLA-B08:01	TNFLIKFLL	purified MHC/competitive/fluorescence	half maximal inhibitory concentration (IC50)	Negative	523450	0
HLA-B08:01	EPPLVRHAC	purified MHC/competitive/fluorescence	half maximal inhibitory concentration (IC50)	Negative	520511	0
HLA-B07:02	LKNDLLENLQ	purified MHC/competitive/fluorescence	half maximal inhibitory concentration (IC50)	Positive	495450	1
HLA-B15:01	KSNIEETKF	purified MHC/competitive/fluorescence	half maximal inhibitory concentration (IC50)	Negative	481320	0
HLA-B08:01	TIRYQATGF	purified MHC/competitive/fluorescence	half maximal inhibitory concentration (IC50)	Negative	464289	0
HLA-A11:01	SGTEKEFLR	purified MHC/competitive/fluorescence	half maximal inhibitory concentration (IC50)	Negative	411569	0
HLA-A01:01	AIDFLLQRW	purified MHC/competitive/fluorescence	half maximal inhibitory concentration (IC50)	Negative	409562	0
HLA-A02:01	LIEWAMEKS	purified MHC/competitive/fluorescence	half maximal inhibitory concentration (IC50)	Negative	407550	0
HLA-B15:01	SQYVDDANL	purified MHC/competitive/fluorescence	half maximal inhibitory concentration (IC50)	Negative	403541	0
HLA-B08:01	FPYEGGKVF	purified MHC/competitive/fluorescence	half maximal inhibitory concentration (IC50)	Negative	402440	0
HLA-A24:02	EWAMEKSSK	purified MHC/competitive/fluorescence	half maximal inhibitory concentration (IC50)	Negative	381579	0
HLA-B15:01	PVMNHKNKF	purified MHC/competitive/fluorescence	half maximal inhibitory concentration (IC50)	Negative	363690	0
HLA-A24:02	FFFDIDLLL	cellular MHC/competitive/fluorescence	half maximal inhibitory concentration (IC50)	Negative	333000	0
HLA-A24:02	VFPTKDVAL	cellular MHC/competitive/fluorescence	half maximal inhibitory concentration (IC50)	Negative	333000	0
HLA-A11:01	KTLCDMIKG	purified MHC/competitive/fluorescence	half maximal inhibitory concentration (IC50)	Negative	321567	0
HLA-A02:01	NVLDEKYNT	purified MHC/competitive/fluorescence	half maximal inhibitory concentration (IC50)	Negative	319072	0
HLA-B15:01	PMMIQTRAA	purified MHC/competitive/fluorescence	half maximal inhibitory concentration (IC50)	Negative	298238	0
HLA-A02:01	CINGVCRTV	purified MHC/competitive/fluorescence	half maximal inhibitory concentration (IC50)	Positive	297500	1
HLA-A01:01	QNSADPKVY	purified MHC/competitive/radioactivity	dissociation constant KD (~IC50)	Negative	294000	0
HLA-B08:01	SLFLPKLVV	purified MHC/competitive/fluorescence	half maximal inhibitory concentration (IC50)	Negative	293213	0
HLA-A11:01	FGIKCIKKG	purified MHC/competitive/fluorescence	half maximal inhibitory concentration (IC50)	Negative	289566	0
HLA-B15:01	YFNVLDEKY	purified MHC/competitive/fluorescence	half maximal inhibitory concentration (IC50)	Negative	283244	0
HLA-A03:01	KLSYRNKPS	purified MHC/competitive/fluorescence	half maximal inhibitory concentration (IC50)	Negative	282473	0
HLA-B15:01	KEFLRYLLF	purified MHC/competitive/fluorescence	half maximal inhibitory concentration (IC50)	Negative	276834	0
HLA-B15:01	LMNFHQKKN	purified MHC/competitive/fluorescence	half maximal inhibitory concentration (IC50)	Negative	264556	0
HLA-B15:01	YSKDSRNKL	purified MHC/competitive/fluorescence	half maximal inhibitory concentration (IC50)	Negative	255286	0
HLA-A02:01	CVYCKQQLL	cellular MHC/direct/fluorescence	half maximal effective concentration (EC50)	Negative	250000	0
HLA-A02:01	LCTELQTTI	cellular MHC/direct/fluorescence	half maximal effective concentration (EC50)	Negative	250000	0
HLA-A02:01	QAQTRHPAT	purified MHC/competitive/radioactivity	half maximal inhibitory concentration (IC50)	Negative	250000	0
HLA-A02:01	TEVGQDQYV	purified MHC/competitive/radioactivity	half maximal inhibitory concentration (IC50)	Negative	250000	0
HLA-A02:01	TRHPATATV	purified MHC/competitive/radioactivity	half maximal inhibitory concentration (IC50)	Negative	250000	0
HLA-B15:01	YYATSYLEY	purified MHC/competitive/fluorescence	half maximal inhibitory concentration (IC50)	Negative	243681	0
HLA-A24:02	PYPQPQPQY	purified MHC/competitive/radioactivity	dissociation constant KD (~IC50)	Negative	237000	0
HLA-B15:01	QEKKILMNF	purified MHC/competitive/fluorescence	half maximal inhibitory concentration (IC50)	Negative	236416	0
HLA-B07:02	LLIHQGMHM	purified MHC/competitive/fluorescence	half maximal inhibitory concentration (IC50)	Negative	235999	0
HLA-B15:01	GIRPSSSQI	purified MHC/competitive/fluorescence	half maximal inhibitory concentration (IC50)	Negative	234620	0
HLA-B08:01	FLLIHQGMH	purified MHC/competitive/fluorescence	half maximal inhibitory concentration (IC50)	Negative	230050	0
HLA-B15:01	FLLIHQGMH	purified MHC/competitive/fluorescence	half maximal inhibitory concentration (IC50)	Negative	229925	0
HLA-A02:01	YTILNRKAI	purified MHC/competitive/fluorescence	half maximal inhibitory concentration (IC50)	Negative	226158	0
HLA-B08:01	MRDQRKGRV	purified MHC/competitive/fluorescence	half maximal inhibitory concentration (IC50)	Negative	223277	0
HLA-A03:01	LSYRNKPSI	purified MHC/competitive/fluorescence	half maximal inhibitory concentration (IC50)	Negative	211317	0
HLA-B07:02	VSRRGDLET	purified MHC/competitive/fluorescence	half maximal inhibitory concentration (IC50)	Negative	207308	0
HLA-A01:01	YSTTIRYQA	purified MHC/competitive/fluorescence	half maximal inhibitory concentration (IC50)	Negative	206749	0
HLA-A24:02	GTSGTEKEF	purified MHC/competitive/fluorescence	half maximal inhibitory concentration (IC50)	Negative	205098	0
HLA-A11:01	NQVCIDILR	purified MHC/competitive/fluorescence	half maximal inhibitory concentration (IC50)	Negative	204639	0
HLA-B27:06	LRNEESEKMAK	cellular MHC/direct/fluorescence	half maximal effective concentration (EC50)	Negative	200000	0
HLA-B27:03	LRNEESEKMAK	cellular MHC/direct/fluorescence	half maximal effective concentration (EC50)	Negative	200000	0
HLA-A02:01	SPSVDKARAEL	cellular MHC/competitive/fluorescence	half maximal inhibitory concentration (IC50)	Negative	200000	0
HLA-B27:01	HRQDINGKEM	cellular MHC/direct/fluorescence	half maximal effective concentration (EC50)	Negative	200000	0
HLA-B27:06	KRLPADVLKK	cellular MHC/direct/fluorescence	half maximal effective concentration (EC50)	Negative	200000	0
HLA-B27:02	GRNEVFSNK	cellular MHC/direct/fluorescence	half maximal effective concentration (EC50)	Negative	200000	0
HLA-B27:06	GRNEVFSNK	cellular MHC/direct/fluorescence	half maximal effective concentration (EC50)	Negative	200000	0
HLA-A02:01	RVRFFFPSL	purified MHC/competitive/fluorescence	half maximal inhibitory concentration (IC50)	Negative	200000	0
HLA-B27:02	SRSALLAQM	cellular MHC/direct/fluorescence	half maximal effective concentration (EC50)	Negative	200000	0
HLA-B27:01	VRNKDLNTL	cellular MHC/direct/fluorescence	half maximal effective concentration (EC50)	Negative	200000	0
HLA-B27:03	VRNKDLNTL	cellular MHC/direct/fluorescence	half maximal effective concentration (EC50)	Negative	200000	0
HLA-A02:01	QALIPLAAL	cellular MHC/direct/fluorescence	half maximal effective concentration (EC50)	Positive	200000	1
HLA-A11:01	CKQHFKPPK	purified MHC/competitive/fluorescence	half maximal inhibitory concentration (IC50)	Negative	198687	0
HLA-A02:01	KLSYRNKPS	purified MHC/competitive/fluorescence	half maximal inhibitory concentration (IC50)	Negative	196302	0
HLA-B08:01	FLRYLLFGI	purified MHC/competitive/fluorescence	half maximal inhibitory concentration (IC50)	Negative	193375	0
HLA-A01:01	NTSKSTDFL	purified MHC/competitive/fluorescence	half maximal inhibitory concentration (IC50)	Negative	191464	0
HLA-A03:01	IKGTSGTEK	purified MHC/competitive/fluorescence	half maximal inhibitory concentration (IC50)	Negative	187477	0
HLA-B08:01	VKKLWGHLP	purified MHC/direct/fluorescence	dissociation constant KD (~EC50)	Negative	185200	0
HLA-A11:01	WPVMNHKNK	purified MHC/competitive/fluorescence	half maximal inhibitory concentration (IC50)	Negative	184824	0
HLA-A01:01	AVDRGCLRI	purified MHC/competitive/fluorescence	half maximal inhibitory concentration (IC50)	Negative	183062	0
HLA-A02:01	TNFLIKFLL	purified MHC/competitive/fluorescence	half maximal inhibitory concentration (IC50)	Negative	181252	0
HLA-B39:01	SHIGDAVV	cellular MHC/direct/fluorescence	half maximal effective concentration (EC50)	Positive	180000	1
HLA-A03:01	WPVMNHKNK	purified MHC/competitive/fluorescence	half maximal inhibitory concentration (IC50)	Negative	179677	0
HLA-A11:01	LSFASLFLP	purified MHC/competitive/fluorescence	half maximal inhibitory concentration (IC50)	Negative	179489	0
HLA-A24:02	NIGNTKSNI	purified MHC/competitive/fluorescence	half maximal inhibitory concentration (IC50)	Negative	176107	0
HLA-A11:01	TESDMDYHK	purified MHC/competitive/fluorescence	half maximal inhibitory concentration (IC50)	Negative	173749	0
HLA-A11:01	NNIGIEYSK	purified MHC/competitive/fluorescence	half maximal inhibitory concentration (IC50)	Negative	173110	0
HLA-A02:01	ALYGVWPLL	cellular MHC/direct/fluorescence	half maximal effective concentration (EC50)	Positive	172600	1
HLA-A01:01	GPFDAVLYY	purified MHC/competitive/fluorescence	half maximal inhibitory concentration (IC50)	Negative	172263	0
HLA-B07:02	KPPKFRAFR	purified MHC/competitive/fluorescence	half maximal inhibitory concentration (IC50)	Negative	169443	0
HLA-B27:04	GRNEVFSNK	cellular MHC/direct/fluorescence	half maximal effective concentration (EC50)	Positive	169000	1
HLA-B07:02	RTFSIPLGV	purified MHC/competitive/fluorescence	half maximal inhibitory concentration (IC50)	Negative	167352	0
HLA-A01:01	LSGVNNLEH	purified MHC/competitive/fluorescence	half maximal inhibitory concentration (IC50)	Negative	167162	0
HLA-A29:02	QNSADPKVY	purified MHC/competitive/radioactivity	dissociation constant KD (~IC50)	Negative	167000	0
HLA-A01:01	SSDPGTNTT	purified MHC/competitive/fluorescence	half maximal inhibitory concentration (IC50)	Negative	162468	0
HLA-B07:02	EPPLVRHAC	purified MHC/competitive/fluorescence	half maximal inhibitory concentration (IC50)	Negative	162139	0
HLA-A11:01	LQLPRDKFR	purified MHC/competitive/fluorescence	half maximal inhibitory concentration (IC50)	Negative	161948	0
HLA-A02:01	RSLETDLRS	purified MHC/competitive/fluorescence	half maximal inhibitory concentration (IC50)	Negative	157741	0
HLA-A02:01	ALYDVVSTL	cellular MHC/direct/fluorescence	half maximal effective concentration (EC50)	Positive	155900	1
HLA-B07:02	AASPMLYQL	purified MHC/competitive/fluorescence	half maximal inhibitory concentration (IC50)	Negative	154764	0
HLA-A03:01	AIITPIVFY	purified MHC/competitive/fluorescence	half maximal inhibitory concentration (IC50)	Negative	153224	0
HLA-B08:01	MLRFANPLS	purified MHC/competitive/fluorescence	half maximal inhibitory concentration (IC50)	Negative	152026	0
HLA-A24:02	GIVRQRVIP	purified MHC/competitive/fluorescence	half maximal inhibitory concentration (IC50)	Negative	151155	0
HLA-A02:01	KFLLIHQGM	purified MHC/competitive/fluorescence	half maximal inhibitory concentration (IC50)	Negative	150490	0
HLA-A68:02	QLLQANPIL	purified MHC/competitive/radioactivity	dissociation constant KD (~IC50)	Negative	150000	0
HLA-A02:01	PLCDLLIRC	cellular MHC/direct/fluorescence	half maximal effective concentration (EC50)	Positive	150000	1
HLA-B08:01	HFKPPKFRA	purified MHC/competitive/fluorescence	half maximal inhibitory concentration (IC50)	Negative	149689	0
HLA-B07:02	LPFERSTVM	purified MHC/competitive/fluorescence	half maximal inhibitory concentration (IC50)	Positive	149279	1
HLA-A02:01	VLSDFKVWL	cellular MHC/direct/fluorescence	half maximal effective concentration (EC50)	Positive	149000	1
HLA-A01:01	FLDPATTTS	purified MHC/competitive/fluorescence	half maximal inhibitory concentration (IC50)	Negative	144827	0
HLA-B27:05	HPLSHFVNL	purified MHC/direct/fluorescence	dissociation constant KD (~EC50)	Negative	144800	0
HLA-A24:02	EKSSKYYIK	purified MHC/competitive/fluorescence	half maximal inhibitory concentration (IC50)	Negative	144705	0
HLA-A24:02	QGDYKLFLE	purified MHC/competitive/fluorescence	half maximal inhibitory concentration (IC50)	Negative	144684	0
HLA-B15:01	QSVGHMMVI	purified MHC/competitive/fluorescence	half maximal inhibitory concentration (IC50)	Negative	143057	0
HLA-B15:01	ASLPKTSGH	purified MHC/competitive/fluorescence	half maximal inhibitory concentration (IC50)	Negative	142700	0
HLA-B07:02	KVFLPNPAF	purified MHC/competitive/fluorescence	half maximal inhibitory concentration (IC50)	Negative	142545	0
HLA-A03:01	AMEKSSKYY	purified MHC/competitive/fluorescence	half maximal inhibitory concentration (IC50)	Negative	141921	0
HLA-A11:01	AADEPPLVR	purified MHC/competitive/fluorescence	half maximal inhibitory concentration (IC50)	Negative	141597	0
HLA-A03:01	PLALEGSLQK	purified MHC/competitive/fluorescence	half maximal inhibitory concentration (IC50)	Positive	141200	1
HLA-B07:02	RPPEVDGNR	purified MHC/direct/fluorescence	dissociation constant KD (~EC50)	Negative	140915	0
HLA-B15:01	LSAIALGVA	purified MHC/competitive/fluorescence	half maximal inhibitory concentration (IC50)	Negative	140195	0
HLA-B08:01	HRTIHHASA	purified MHC/competitive/fluorescence	half maximal inhibitory concentration (IC50)	Negative	137738	0
HLA-A02:01	ALYDVIQKL	cellular MHC/direct/fluorescence	half maximal effective concentration (EC50)	Positive	137200	1
HLA-A02:01	NLEDLIEWA	purified MHC/competitive/fluorescence	half maximal inhibitory concentration (IC50)	Negative	136886	0
HLA-A02:01	VATAHGSTL	purified MHC/competitive/fluorescence	half maximal inhibitory concentration (IC50)	Negative	136217	0
HLA-B07:02	IPNSLHSLS	purified MHC/competitive/fluorescence	half maximal inhibitory concentration (IC50)	Negative	136157	0
HLA-A02:01	FLARLIWWL	cellular MHC/direct/fluorescence	half maximal effective concentration (EC50)	Positive	136100	1
HLA-A68:02	FLEQQNKIL	purified MHC/competitive/radioactivity	dissociation constant KD (~IC50)	Negative	136000	0
HLA-A68:02	LLEGEEERL	purified MHC/competitive/radioactivity	dissociation constant KD (~IC50)	Negative	136000	0
HLA-B27:02	KRLPADVLKK	cellular MHC/direct/fluorescence	half maximal effective concentration (EC50)	Positive	136000	1
HLA-A03:01	SSLAKHGEY	purified MHC/competitive/fluorescence	half maximal inhibitory concentration (IC50)	Negative	135551	0
HLA-A01:01	YTEGLMHNQ	purified MHC/competitive/fluorescence	half maximal inhibitory concentration (IC50)	Negative	134734	0
HLA-A02:06	DLMSSKDDV	purified MHC/competitive/radioactivity	dissociation constant KD (~IC50)	Negative	132000	0
HLA-B27:02	HRQDINGKEM	cellular MHC/direct/fluorescence	half maximal effective concentration (EC50)	Positive	132000	1
HLA-A03:01	KLYLVDYGL	purified MHC/competitive/fluorescence	half maximal inhibitory concentration (IC50)	Negative	130038	0
HLA-B08:01	YRNKPSIAT	purified MHC/competitive/fluorescence	half maximal inhibitory concentration (IC50)	Negative	130024	0
HLA-A01:01	LSSQMTSTF	purified MHC/competitive/fluorescence	half maximal inhibitory concentration (IC50)	Negative	129238	0
HLA-A11:01	DLIEWAMEK	purified MHC/competitive/fluorescence	half maximal inhibitory concentration (IC50)	Negative	128957	0
HLA-A02:06	DLNSFEQLCI	purified MHC/competitive/radioactivity	dissociation constant KD (~IC50)	Negative	128000	0
HLA-A68:02	WVLAYMLFT	purified MHC/competitive/radioactivity	dissociation constant KD (~IC50)	Negative	128000	0
HLA-A11:01	LRYLLFGIK	purified MHC/competitive/fluorescence	half maximal inhibitory concentration (IC50)	Negative	127629	0
HLA-A24:02	LESGAVKYL	purified MHC/competitive/fluorescence	half maximal inhibitory concentration (IC50)	Negative	127571	0
HLA-B15:01	QFYWPVMNH	purified MHC/competitive/fluorescence	half maximal inhibitory concentration (IC50)	Negative	126432	0
HLA-A11:01	ISFQQTNAM	purified MHC/competitive/fluorescence	half maximal inhibitory concentration (IC50)	Negative	125081	0
HLA-A68:02	LLGLCGFSAL	purified MHC/competitive/radioactivity	dissociation constant KD (~IC50)	Negative	125000	0
HLA-A68:02	LLGLWGFAAA	purified MHC/competitive/radioactivity	dissociation constant KD (~IC50)	Negative	125000	0
HLA-A68:02	LLGLWGFAAL	purified MHC/competitive/radioactivity	dissociation constant KD (~IC50)	Negative	125000	0
HLA-A30:02	NTCDGNTFTY	purified MHC/competitive/radioactivity	dissociation constant KD (~IC50)	Negative	125000	0
HLA-A30:02	AMYTPHTVL	purified MHC/competitive/radioactivity	dissociation constant KD (~IC50)	Negative	125000	0
HLA-A30:02	AYANSVFNI	purified MHC/competitive/radioactivity	dissociation constant KD (~IC50)	Negative	125000	0
HLA-A30:02	EFCSQHTML	purified MHC/competitive/radioactivity	dissociation constant KD (~IC50)	Negative	125000	0
HLA-A30:02	FYAYLRKHF	purified MHC/competitive/radioactivity	dissociation constant KD (~IC50)	Negative	125000	0
HLA-A30:02	HMLDMYSVM	purified MHC/competitive/radioactivity	dissociation constant KD (~IC50)	Negative	125000	0
HLA-A68:02	KLEKTKTRL	purified MHC/competitive/radioactivity	dissociation constant KD (~IC50)	Negative	125000	0
HLA-A68:02	KMEDSVGCL	purified MHC/competitive/radioactivity	dissociation constant KD (~IC50)	Negative	125000	0
HLA-A68:02	RLQQELDDL	purified MHC/competitive/radioactivity	dissociation constant KD (~IC50)	Negative	125000	0
HLA-A30:02	VFHLYLQYI	purified MHC/competitive/radioactivity	dissociation constant KD (~IC50)	Negative	125000	0
HLA-A02:01	GGFSTLDKI	purified MHC/competitive/fluorescence	half maximal inhibitory concentration (IC50)	Negative	123502	0
HLA-A11:01	EYPPWLTEK	purified MHC/competitive/fluorescence	half maximal inhibitory concentration (IC50)	Negative	122730	0
HLA-A69:01	KGSGKMKTE	purified MHC/direct/fluorescence	dissociation constant KD (~EC50)	Negative	122530	0
HLA-A02:01	VTNSTLEVT	purified MHC/competitive/fluorescence	half maximal inhibitory concentration (IC50)	Negative	121971	0
HLA-A02:01	AIITPIVFY	purified MHC/competitive/fluorescence	half maximal inhibitory concentration (IC50)	Negative	121910	0
HLA-A11:01	TFLQSPPIR	purified MHC/competitive/fluorescence	half maximal inhibitory concentration (IC50)	Negative	119440	0
HLA-A01:01	DPAKAYKDY	purified MHC/competitive/radioactivity	dissociation constant KD (~IC50)	Negative	119000	0
HLA-A01:01	HFAIGLALY	purified MHC/competitive/radioactivity	dissociation constant KD (~IC50)	Negative	119000	0
HLA-A01:01	ESDMDYHKI	purified MHC/competitive/fluorescence	half maximal inhibitory concentration (IC50)	Negative	117790	0
HLA-B40:01	ANPGRVKDW	purified MHC/direct/fluorescence	dissociation constant KD (~EC50)	Negative	117340	0
HLA-A02:02	DVSRPTAVV	purified MHC/competitive/radioactivity	dissociation constant KD (~IC50)	Negative	117000	0
HLA-A02:02	DVSRPTTAV	purified MHC/competitive/radioactivity	dissociation constant KD (~IC50)	Negative	117000	0
HLA-A02:02	DVSRPTTVL	purified MHC/competitive/radioactivity	dissociation constant KD (~IC50)	Negative	117000	0
HLA-A03:01	SLQPLALEG	purified MHC/competitive/fluorescence	half maximal inhibitory concentration (IC50)	Positive	115500	1
HLA-A02:01	PLGVVTNST	purified MHC/competitive/fluorescence	half maximal inhibitory concentration (IC50)	Negative	114402	0
HLA-A11:01	GTGPCPGDY	purified MHC/competitive/fluorescence	half maximal inhibitory concentration (IC50)	Negative	114236	0
HLA-A01:01	ASLGPLRETY	purified MHC/competitive/radioactivity	dissociation constant KD (~IC50)	Negative	114000	0
HLA-B07:02	RLLRMNNEN	purified MHC/direct/fluorescence	dissociation constant KD (~EC50)	Negative	113750	0
HLA-A26:01	QNSADPKVY	purified MHC/competitive/radioactivity	dissociation constant KD (~IC50)	Negative	113000	0
HLA-B27:06	GQYGNPLNK	cellular MHC/direct/fluorescence	half maximal effective concentration (EC50)	Positive	113000	1
HLA-A68:02	LLGLWGIAAS	purified MHC/competitive/radioactivity	dissociation constant KD (~IC50)	Negative	111000	0
HLA-A24:02	ESDMDYHKI	purified MHC/competitive/fluorescence	half maximal inhibitory concentration (IC50)	Negative	110662	0
HLA-A01:01	YYATSYLEY	purified MHC/competitive/fluorescence	half maximal inhibitory concentration (IC50)	Negative	110392	0
HLA-A03:01	ISNSVAQAR	purified MHC/competitive/fluorescence	half maximal inhibitory concentration (IC50)	Negative	110105	0
HLA-A24:02	VYSVFYLYL	purified MHC/competitive/radioactivity	dissociation constant KD (~IC50)	Negative	110000	0
HLA-A24:03	ASSWAPTQK	purified MHC/direct/fluorescence	dissociation constant KD (~EC50)	Negative	109210	0
HLA-A01:01	APALQEAYY	purified MHC/competitive/radioactivity	dissociation constant KD (~IC50)	Negative	109000	0
HLA-A02:06	DLKDLEAHI	purified MHC/competitive/radioactivity	dissociation constant KD (~IC50)	Negative	109000	0
HLA-A11:01	TTTLEETKF	purified MHC/direct/fluorescence	dissociation constant KD (~EC50)	Negative	108670	0
HLA-A68:02	YLLSGAGEHL	purified MHC/competitive/radioactivity	dissociation constant KD (~IC50)	Negative	107000	0
HLA-A68:02	ALNSKDAAL	purified MHC/competitive/radioactivity	dissociation constant KD (~IC50)	Negative	107000	0
HLA-A68:02	DLENRCQSL	purified MHC/competitive/radioactivity	dissociation constant KD (~IC50)	Negative	107000	0
HLA-A29:02	FFVYENAFL	purified MHC/competitive/radioactivity	dissociation constant KD (~IC50)	Negative	107000	0
HLA-A68:02	LQPFLQPQL	purified MHC/competitive/radioactivity	dissociation constant KD (~IC50)	Negative	107000	0
HLA-A24:02	QYGSFCTQL	purified MHC/competitive/radioactivity	dissociation constant KD (~IC50)	Negative	107000	0
HLA-A68:02	SLEGDLEDL	purified MHC/competitive/radioactivity	dissociation constant KD (~IC50)	Negative	107000	0
HLA-A24:02	VFNGTSWFI	purified MHC/competitive/radioactivity	dissociation constant KD (~IC50)	Negative	107000	0
HLA-A11:01	PSVIEEWKK	purified MHC/competitive/fluorescence	half maximal inhibitory concentration (IC50)	Negative	106807	0
HLA-A02:06	PLEGSEDRI	purified MHC/competitive/radioactivity	dissociation constant KD (~IC50)	Negative	106000	0
HLA-A24:02	GLLIVKTVL	purified MHC/competitive/fluorescence	half maximal inhibitory concentration (IC50)	Negative	105104	0
HLA-A24:02	DYAEISFML	purified MHC/competitive/radioactivity	dissociation constant KD (~IC50)	Negative	105000	0
HLA-A24:02	KFTDGVCLF	purified MHC/competitive/radioactivity	dissociation constant KD (~IC50)	Negative	105000	0
HLA-A24:02	QYLDAYNMM	purified MHC/competitive/radioactivity	dissociation constant KD (~IC50)	Negative	105000	0
HLA-A24:02	RYKLEGYAF	purified MHC/competitive/radioactivity	dissociation constant KD (~IC50)	Negative	105000	0
HLA-A24:02	SYATHHDKF	purified MHC/competitive/radioactivity	dissociation constant KD (~IC50)	Negative	105000	0
HLA-A24:02	YYPSARIVY	purified MHC/competitive/radioactivity	dissociation constant KD (~IC50)	Negative	105000	0
HLA-A01:01	KIDSMFLMT	purified MHC/competitive/fluorescence	half maximal inhibitory concentration (IC50)	Negative	103961	0
HLA-A02:01	MMIQTRAAD	purified MHC/competitive/fluorescence	half maximal inhibitory concentration (IC50)	Negative	103534	0
HLA-B07:02	YELLRYNEY	purified MHC/direct/fluorescence	dissociation constant KD (~EC50)	Negative	103500	0
HLA-A68:02	IMLIIFWFSL	purified MHC/competitive/radioactivity	dissociation constant KD (~IC50)	Negative	103000	0
HLA-A03:01	KGYVVSRRG	purified MHC/competitive/fluorescence	half maximal inhibitory concentration (IC50)	Negative	102382	0
HLA-A26:01	KSQVLQQSTY	purified MHC/competitive/radioactivity	dissociation constant KD (~IC50)	Negative	102000	0
HLA-A26:01	HHANEYRQY	purified MHC/competitive/radioactivity	dissociation constant KD (~IC50)	Negative	102000	0
HLA-A26:01	PTLVPQEHY	purified MHC/competitive/radioactivity	dissociation constant KD (~IC50)	Negative	102000	0
HLA-A26:01	SSQGSEYDY	purified MHC/competitive/radioactivity	dissociation constant KD (~IC50)	Negative	102000	0
HLA-B07:02	PLRNDGNRF	purified MHC/direct/fluorescence	dissociation constant KD (~EC50)	Negative	101270	0
HLA-A02:01	AAAFVNQHLC	purified MHC/competitive/fluorescence	half maximal inhibitory concentration (IC50)	Negative	100000	0
HLA-A02:01	AAFVNQHLCG	purified MHC/competitive/fluorescence	half maximal inhibitory concentration (IC50)	Negative	100000	0
HLA-A02:01	AEDLQVGQVE	purified MHC/competitive/fluorescence	half maximal inhibitory concentration (IC50)	Negative	100000	0
HLA-A02:01	AFVNQHLCGS	purified MHC/competitive/fluorescence	half maximal inhibitory concentration (IC50)	Negative	100000	0
HLA-A02:01	AGSLQPLALE	purified MHC/competitive/fluorescence	half maximal inhibitory concentration (IC50)	Negative	100000	0
HLA-A02:01	ALEGSLQKRG	purified MHC/competitive/fluorescence	half maximal inhibitory concentration (IC50)	Negative	100000	0
HLA-A02:01	ALLALWGPDP	purified MHC/competitive/fluorescence	half maximal inhibitory concentration (IC50)	Negative	100000	0
HLA-A02:01	CCTSICSLYQ	purified MHC/competitive/fluorescence	half maximal inhibitory concentration (IC50)	Negative	100000	0
HLA-A02:01	CSLYQLENYC	purified MHC/competitive/fluorescence	half maximal inhibitory concentration (IC50)	Negative	100000	0
HLA-A02:01	DLQVGQVELG	purified MHC/competitive/fluorescence	half maximal inhibitory concentration (IC50)	Negative	100000	0
HLA-A02:01	DPAAAFVNQH	purified MHC/competitive/fluorescence	half maximal inhibitory concentration (IC50)	Negative	100000	0
HLA-A02:01	EAEDLQVGQV	purified MHC/competitive/fluorescence	half maximal inhibitory concentration (IC50)	Negative	100000	0
HLA-A02:01	EDLQVGQVEL	purified MHC/competitive/fluorescence	half maximal inhibitory concentration (IC50)	Negative	100000	0
HLA-A02:01	EGSLQKRGIV	purified MHC/competitive/fluorescence	half maximal inhibitory concentration (IC50)	Negative	100000	0
HLA-A02:01	ELGGGPGAGS	purified MHC/competitive/fluorescence	half maximal inhibitory concentration (IC50)	Negative	100000	0
HLA-A02:01	EQCCTSICSL	purified MHC/competitive/fluorescence	half maximal inhibitory concentration (IC50)	Negative	100000	0
HLA-A02:01	FYTPKTRREA	purified MHC/competitive/fluorescence	half maximal inhibitory concentration (IC50)	Negative	100000	0
HLA-A02:01	GAGSLQPLAL	purified MHC/competitive/fluorescence	half maximal inhibitory concentration (IC50)	Negative	100000	0
HLA-A02:01	GERGFFYTPK	purified MHC/competitive/fluorescence	half maximal inhibitory concentration (IC50)	Negative	100000	0
HLA-A02:01	GFFYTPKTRR	purified MHC/competitive/fluorescence	half maximal inhibitory concentration (IC50)	Negative	100000	0
HLA-A02:01	GGGPGAGSLQ	purified MHC/competitive/fluorescence	half maximal inhibitory concentration (IC50)	Negative	100000	0
HLA-A02:01	GGPGAGSLQP	purified MHC/competitive/fluorescence	half maximal inhibitory concentration (IC50)	Negative	100000	0
HLA-A02:01	GPDPAAAFVN	purified MHC/competitive/fluorescence	half maximal inhibitory concentration (IC50)	Negative	100000	0
HLA-A02:01	GPGAGSLQPL	purified MHC/competitive/fluorescence	half maximal inhibitory concentration (IC50)	Negative	100000	0
HLA-A02:01	GQVELGGGPG	purified MHC/competitive/fluorescence	half maximal inhibitory concentration (IC50)	Negative	100000	0
HLA-A02:01	GSLQPLALEG	purified MHC/competitive/fluorescence	half maximal inhibitory concentration (IC50)	Negative	100000	0
HLA-A02:01	ICSLYQLENY	purified MHC/competitive/fluorescence	half maximal inhibitory concentration (IC50)	Negative	100000	0
HLA-A02:01	IVEQCCTSIC	purified MHC/competitive/fluorescence	half maximal inhibitory concentration (IC50)	Negative	100000	0
HLA-A02:01	KRGIVEQCCT	purified MHC/competitive/fluorescence	half maximal inhibitory concentration (IC50)	Negative	100000	0
HLA-A02:01	LALLALWGPD	purified MHC/competitive/fluorescence	half maximal inhibitory concentration (IC50)	Negative	100000	0
HLA-A01:01	LAMAMKIATA	purified MHC/competitive/radioactivity	half maximal inhibitory concentration (IC50)	Negative	100000	0
HLA-A02:01	LEGSLQKRGI	purified MHC/competitive/fluorescence	half maximal inhibitory concentration (IC50)	Negative	100000	0
HLA-A02:01	LGGGPGAGSL	purified MHC/competitive/fluorescence	half maximal inhibitory concentration (IC50)	Negative	100000	0
HLA-A01:01	LLQQCKPVSL	purified MHC/competitive/radioactivity	half maximal inhibitory concentration (IC50)	Negative	100000	0
HLA-A02:01	LPLLALLALW	purified MHC/competitive/fluorescence	half maximal inhibitory concentration (IC50)	Negative	100000	0
HLA-A02:01	LQKRGIVEQC	purified MHC/competitive/fluorescence	half maximal inhibitory concentration (IC50)	Negative	100000	0
HLA-A02:01	LQPLALEGSL	purified MHC/competitive/fluorescence	half maximal inhibitory concentration (IC50)	Negative	100000	0
HLA-A02:01	LQVGQVELGG	purified MHC/competitive/fluorescence	half maximal inhibitory concentration (IC50)	Negative	100000	0
HLA-A02:01	LWGPDPAAAF	purified MHC/competitive/fluorescence	half maximal inhibitory concentration (IC50)	Negative	100000	0
HLA-A02:01	PAAAFVNQHL	purified MHC/competitive/fluorescence	half maximal inhibitory concentration (IC50)	Negative	100000	0
HLA-A02:01	PDPAAAFVNQ	purified MHC/competitive/fluorescence	half maximal inhibitory concentration (IC50)	Negative	100000	0
HLA-A02:01	PGAGSLQPLA	purified MHC/competitive/fluorescence	half maximal inhibitory concentration (IC50)	Negative	100000	0
HLA-A02:01	PKTRREAEDL	purified MHC/competitive/fluorescence	half maximal inhibitory concentration (IC50)	Negative	100000	0
HLA-A02:01	PLALEGSLQK	purified MHC/competitive/fluorescence	half maximal inhibitory concentration (IC50)	Negative	100000	0
HLA-A02:01	QCCTSICSLY	purified MHC/competitive/fluorescence	half maximal inhibitory concentration (IC50)	Negative	100000	0
HLA-A02:01	QHLCGSHLVE	purified MHC/competitive/fluorescence	half maximal inhibitory concentration (IC50)	Negative	100000	0
HLA-A02:01	QKRGIVEQCC	purified MHC/competitive/fluorescence	half maximal inhibitory concentration (IC50)	Negative	100000	0
HLA-A02:01	QPLALEGSLQ	purified MHC/competitive/fluorescence	half maximal inhibitory concentration (IC50)	Negative	100000	0
HLA-A02:01	QVELGGGPGA	purified MHC/competitive/fluorescence	half maximal inhibitory concentration (IC50)	Negative	100000	0
HLA-A02:01	QVGQVELGGG	purified MHC/competitive/fluorescence	half maximal inhibitory concentration (IC50)	Negative	100000	0
HLA-A02:01	RGFFYTPKTR	purified MHC/competitive/fluorescence	half maximal inhibitory concentration (IC50)	Negative	100000	0
HLA-A02:01	RGIVEQCCTS	purified MHC/competitive/fluorescence	half maximal inhibitory concentration (IC50)	Negative	100000	0
HLA-A02:01	RREAEDLQVG	purified MHC/competitive/fluorescence	half maximal inhibitory concentration (IC50)	Negative	100000	0
HLA-B08:01	SEEPSPYQQY	purified MHC/competitive/radioactivity	half maximal inhibitory concentration (IC50)	Negative	100000	0
HLA-A02:01	SICSLYQLEN	purified MHC/competitive/fluorescence	half maximal inhibitory concentration (IC50)	Negative	100000	0
HLA-A02:01	SLYQLENYCN	purified MHC/competitive/fluorescence	half maximal inhibitory concentration (IC50)	Negative	100000	0
HLA-B08:01	SSQVLQQSTY	purified MHC/competitive/radioactivity	half maximal inhibitory concentration (IC50)	Negative	100000	0
HLA-A02:01	TPKTRREAED	purified MHC/competitive/fluorescence	half maximal inhibitory concentration (IC50)	Negative	100000	0
HLA-A02:01	TSICSLYQLE	purified MHC/competitive/fluorescence	half maximal inhibitory concentration (IC50)	Negative	100000	0
HLA-A02:01	VELGGGPGAG	purified MHC/competitive/fluorescence	half maximal inhibitory concentration (IC50)	Negative	100000	0
HLA-A02:01	VEQCCTSICS	purified MHC/competitive/fluorescence	half maximal inhibitory concentration (IC50)	Negative	100000	0
HLA-A02:01	VGQVELGGGP	purified MHC/competitive/fluorescence	half maximal inhibitory concentration (IC50)	Negative	100000	0
HLA-A01:01	VMRQQCCQQL	purified MHC/competitive/radioactivity	half maximal inhibitory concentration (IC50)	Negative	100000	0
HLA-B08:01	VSFQQPQQQY	purified MHC/competitive/radioactivity	half maximal inhibitory concentration (IC50)	Negative	100000	0
HLA-A30:02	VYALCTLLHL	purified MHC/competitive/radioactivity	dissociation constant KD (~IC50)	Negative	100000	0
HLA-A01:01	WLQQQLVPQL	purified MHC/competitive/radioactivity	half maximal inhibitory concentration (IC50)	Negative	100000	0
HLA-A02:05	YMLDLQPETT	cellular MHC/competitive/fluorescence	half maximal inhibitory concentration (IC50)	Negative	100000	0
HLA-A02:01	YTPKTRREAE	purified MHC/competitive/fluorescence	half maximal inhibitory concentration (IC50)	Negative	100000	0
HLA-A02:01	AAFVNQHLC	purified MHC/competitive/fluorescence	half maximal inhibitory concentration (IC50)	Negative	100000	0
HLA-A02:01	AEDLQVGQV	purified MHC/competitive/fluorescence	half maximal inhibitory concentration (IC50)	Negative	100000	0
HLA-A02:01	AFVNQHLCG	purified MHC/competitive/fluorescence	half maximal inhibitory concentration (IC50)	Negative	100000	0
HLA-A02:01	AGSLQPLAL	purified MHC/competitive/fluorescence	half maximal inhibitory concentration (IC50)	Negative	100000	0
HLA-A02:01	ALLALWGPD	purified MHC/competitive/fluorescence	half maximal inhibitory concentration (IC50)	Negative	100000	0
HLA-A01:01	AMAMKIATA	purified MHC/competitive/radioactivity	half maximal inhibitory concentration (IC50)	Negative	100000	0
HLA-B27:04	ARRGGVKRI	cellular MHC/direct/fluorescence	half maximal effective concentration (EC50)	Negative	100000	0
HLA-A01:01	CAAIHTIIH	purified MHC/competitive/radioactivity	half maximal inhibitory concentration (IC50)	Negative	100000	0
HLA-A02:01	CCTSICSLY	purified MHC/competitive/fluorescence	half maximal inhibitory concentration (IC50)	Negative	100000	0
HLA-A02:01	CGSHLVEAL	purified MHC/competitive/fluorescence	half maximal inhibitory concentration (IC50)	Negative	100000	0
HLA-A02:01	CSLYQLENY	purified MHC/competitive/fluorescence	half maximal inhibitory concentration (IC50)	Negative	100000	0
HLA-A02:01	CTSICSLYQ	purified MHC/competitive/fluorescence	half maximal inhibitory concentration (IC50)	Negative	100000	0
HLA-A02:03	DLNGAQIKL	purified MHC/competitive/radioactivity	dissociation constant KD (~IC50)	Negative	100000	0
HLA-A02:01	DPAAAFVNQ	purified MHC/competitive/fluorescence	half maximal inhibitory concentration (IC50)	Negative	100000	0
HLA-A02:01	EAEDLQVGQ	purified MHC/competitive/fluorescence	half maximal inhibitory concentration (IC50)	Negative	100000	0
HLA-A02:01	EDLQVGQVE	purified MHC/competitive/fluorescence	half maximal inhibitory concentration (IC50)	Negative	100000	0
HLA-A30:02	EFLTRNPAW	purified MHC/competitive/radioactivity	dissociation constant KD (~IC50)	Negative	100000	0
HLA-A02:01	EGSLQKRGI	purified MHC/competitive/fluorescence	half maximal inhibitory concentration (IC50)	Negative	100000	0
HLA-A02:01	ELGGGPGAG	purified MHC/competitive/fluorescence	half maximal inhibitory concentration (IC50)	Negative	100000	0
HLA-A02:01	EQCCTSICS	purified MHC/competitive/fluorescence	half maximal inhibitory concentration (IC50)	Negative	100000	0
HLA-A01:01	FEEIRNLAL	purified MHC/competitive/radioactivity	half maximal inhibitory concentration (IC50)	Negative	100000	0
HLA-A02:01	FFYTPKTRR	purified MHC/competitive/fluorescence	half maximal inhibitory concentration (IC50)	Negative	100000	0
HLA-A01:01	FLLQQCKPV	purified MHC/competitive/radioactivity	half maximal inhibitory concentration (IC50)	Negative	100000	0
HLA-A01:01	FPQQQRPFI	purified MHC/competitive/radioactivity	half maximal inhibitory concentration (IC50)	Negative	100000	0
HLA-A02:01	FVNQHLCGS	purified MHC/competitive/fluorescence	half maximal inhibitory concentration (IC50)	Negative	100000	0
HLA-A30:02	FYGGWHNML	purified MHC/competitive/radioactivity	dissociation constant KD (~IC50)	Negative	100000	0
HLA-A02:01	FYTPKTRRE	purified MHC/competitive/fluorescence	half maximal inhibitory concentration (IC50)	Negative	100000	0
HLA-A02:01	GAGSLQPLA	purified MHC/competitive/fluorescence	half maximal inhibitory concentration (IC50)	Negative	100000	0
HLA-A02:01	GERGFFYTP	purified MHC/competitive/fluorescence	half maximal inhibitory concentration (IC50)	Negative	100000	0
HLA-A02:01	GGGPGAGSL	purified MHC/competitive/fluorescence	half maximal inhibitory concentration (IC50)	Negative	100000	0
HLA-A02:01	GGPGAGSLQ	purified MHC/competitive/fluorescence	half maximal inhibitory concentration (IC50)	Negative	100000	0
HLA-A02:01	GIVEQCCTS	purified MHC/competitive/fluorescence	half maximal inhibitory concentration (IC50)	Negative	100000	0
HLA-A02:01	GPDPAAAFV	purified MHC/competitive/fluorescence	half maximal inhibitory concentration (IC50)	Negative	100000	0
HLA-A02:01	GPGAGSLQP	purified MHC/competitive/fluorescence	half maximal inhibitory concentration (IC50)	Negative	100000	0
HLA-A02:01	GQVELGGGP	purified MHC/competitive/fluorescence	half maximal inhibitory concentration (IC50)	Negative	100000	0
HLA-A02:01	GSLQPLALE	purified MHC/competitive/fluorescence	half maximal inhibitory concentration (IC50)	Negative	100000	0
HLA-A02:01	HLCGSHLVE	purified MHC/competitive/fluorescence	half maximal inhibitory concentration (IC50)	Negative	100000	0
HLA-A02:01	ICSLYQLEN	purified MHC/competitive/fluorescence	half maximal inhibitory concentration (IC50)	Negative	100000	0
HLA-A02:01	KRGIVEQCC	purified MHC/competitive/fluorescence	half maximal inhibitory concentration (IC50)	Negative	100000	0
HLA-A02:01	KTRREAEDL	purified MHC/competitive/fluorescence	half maximal inhibitory concentration (IC50)	Negative	100000	0
HLA-A02:01	LALEGSLQK	purified MHC/competitive/fluorescence	half maximal inhibitory concentration (IC50)	Negative	100000	0
HLA-A02:01	LALLALWGP	purified MHC/competitive/fluorescence	half maximal inhibitory concentration (IC50)	Negative	100000	0
HLA-A02:01	LALWGPDPA	purified MHC/competitive/fluorescence	half maximal inhibitory concentration (IC50)	Negative	100000	0
HLA-A01:01	LEAIRSLVL	purified MHC/competitive/radioactivity	half maximal inhibitory concentration (IC50)	Negative	100000	0
HLA-A02:01	LEGSLQKRG	purified MHC/competitive/fluorescence	half maximal inhibitory concentration (IC50)	Negative	100000	0
HLA-A02:01	LGGGPGAGS	purified MHC/competitive/fluorescence	half maximal inhibitory concentration (IC50)	Negative	100000	0
HLA-A01:01	LIPCRDVVL	purified MHC/competitive/radioactivity	half maximal inhibitory concentration (IC50)	Negative	100000	0
HLA-A02:01	LLALLALWG	purified MHC/competitive/fluorescence	half maximal inhibitory concentration (IC50)	Negative	100000	0
HLA-A02:01	LLALWGPDP	purified MHC/competitive/fluorescence	half maximal inhibitory concentration (IC50)	Negative	100000	0
HLA-A01:01	LLSPRGKEL	purified MHC/competitive/radioactivity	half maximal inhibitory concentration (IC50)	Negative	100000	0
HLA-A02:01	LQKRGIVEQ	purified MHC/competitive/fluorescence	half maximal inhibitory concentration (IC50)	Negative	100000	0
HLA-A02:01	LQPLALEGS	purified MHC/competitive/fluorescence	half maximal inhibitory concentration (IC50)	Negative	100000	0
HLA-A01:01	LQQCKPVSL	purified MHC/competitive/radioactivity	half maximal inhibitory concentration (IC50)	Negative	100000	0
HLA-A02:04	LQTTIHDII	cellular MHC/competitive/fluorescence	half maximal inhibitory concentration (IC50)	Negative	100000	0
HLA-A02:01	LQVGQVELG	purified MHC/competitive/fluorescence	half maximal inhibitory concentration (IC50)	Negative	100000	0
HLA-B39:01	LRNPLIAGK	cellular MHC/direct/fluorescence	half maximal effective concentration (EC50)	Negative	100000	0
HLA-B39:09	LRNPLIAGK	cellular MHC/direct/fluorescence	half maximal effective concentration (EC50)	Negative	100000	0
HLA-B27:03	LRRYLENGK	cellular MHC/direct/fluorescence	half maximal effective concentration (EC50)	Negative	100000	0
HLA-B27:04	LRRYLENGK	cellular MHC/direct/fluorescence	half maximal effective concentration (EC50)	Negative	100000	0
HLA-B27:06	LRRYLENGK	cellular MHC/direct/fluorescence	half maximal effective concentration (EC50)	Negative	100000	0
HLA-A02:01	LVCGERGFF	purified MHC/competitive/fluorescence	half maximal inhibitory concentration (IC50)	Negative	100000	0
HLA-A02:01	LWGPDPAAA	purified MHC/competitive/fluorescence	half maximal inhibitory concentration (IC50)	Negative	100000	0
HLA-A02:01	LYQLENYCN	purified MHC/competitive/fluorescence	half maximal inhibitory concentration (IC50)	Negative	100000	0
HLA-A01:01	MAMKIATAA	purified MHC/competitive/radioactivity	half maximal inhibitory concentration (IC50)	Negative	100000	0
HLA-A01:01	MKTFLILAL	purified MHC/competitive/radioactivity	half maximal inhibitory concentration (IC50)	Negative	100000	0
HLA-A01:01	MNIASASRL	purified MHC/competitive/radioactivity	half maximal inhibitory concentration (IC50)	Negative	100000	0
HLA-A30:02	NMLRIMASL	purified MHC/competitive/radioactivity	dissociation constant KD (~IC50)	Negative	100000	0
HLA-A02:01	NQHLCGSHL	purified MHC/competitive/fluorescence	half maximal inhibitory concentration (IC50)	Negative	100000	0
HLA-A02:01	PAAAFVNQH	purified MHC/competitive/fluorescence	half maximal inhibitory concentration (IC50)	Negative	100000	0
HLA-A02:01	PDPAAAFVN	purified MHC/competitive/fluorescence	half maximal inhibitory concentration (IC50)	Negative	100000	0
HLA-A02:01	PGAGSLQPL	purified MHC/competitive/fluorescence	half maximal inhibitory concentration (IC50)	Negative	100000	0
HLA-A02:01	PKTRREAED	purified MHC/competitive/fluorescence	half maximal inhibitory concentration (IC50)	Negative	100000	0
HLA-A02:01	PLALEGSLQ	purified MHC/competitive/fluorescence	half maximal inhibitory concentration (IC50)	Negative	100000	0
HLA-A02:01	PLLALLALW	purified MHC/competitive/fluorescence	half maximal inhibitory concentration (IC50)	Negative	100000	0
HLA-A02:01	QCCTSICSL	purified MHC/competitive/fluorescence	half maximal inhibitory concentration (IC50)	Negative	100000	0
HLA-A01:01	QGMHILLPL	purified MHC/competitive/radioactivity	half maximal inhibitory concentration (IC50)	Negative	100000	0
HLA-A02:01	QKRGIVEQC	purified MHC/competitive/fluorescence	half maximal inhibitory concentration (IC50)	Negative	100000	0
HLA-A02:01	QPLALEGSL	purified MHC/competitive/fluorescence	half maximal inhibitory concentration (IC50)	Negative	100000	0
HLA-A02:01	QVELGGGPG	purified MHC/competitive/fluorescence	half maximal inhibitory concentration (IC50)	Negative	100000	0
HLA-A02:01	QVGQVELGG	purified MHC/competitive/fluorescence	half maximal inhibitory concentration (IC50)	Negative	100000	0
HLA-B27:05	QYDDAVYKL	cellular MHC/direct/fluorescence	half maximal effective concentration (EC50)	Negative	100000	0
HLA-B27:04	QYDDAVYKL	cellular MHC/direct/fluorescence	half maximal effective concentration (EC50)	Negative	100000	0
HLA-B27:06	QYDDAVYKL	cellular MHC/direct/fluorescence	half maximal effective concentration (EC50)	Negative	100000	0
HLA-A02:01	REAEDLQVG	purified MHC/competitive/fluorescence	half maximal inhibitory concentration (IC50)	Negative	100000	0
HLA-A02:01	RGIVEQCCT	purified MHC/competitive/fluorescence	half maximal inhibitory concentration (IC50)	Negative	100000	0
HLA-A02:01	RREAEDLQV	purified MHC/competitive/fluorescence	half maximal inhibitory concentration (IC50)	Negative	100000	0
HLA-B27:06	RRVKEVVKK	cellular MHC/direct/fluorescence	half maximal effective concentration (EC50)	Negative	100000	0
HLA-A02:01	SICSLYQLE	purified MHC/competitive/fluorescence	half maximal inhibitory concentration (IC50)	Negative	100000	0
HLA-A02:01	SILGIGTVL	purified MHC/competitive/fluorescence	half maximal inhibitory concentration (IC50)	Negative	100000	0
HLA-A02:01	SPEGEETII	cellular MHC/direct/fluorescence	half maximal effective concentration (EC50)	Negative	100000	0
HLA-A02:01	TPKTRREAE	purified MHC/competitive/fluorescence	half maximal inhibitory concentration (IC50)	Negative	100000	0
HLA-A02:01	TRREAEDLQ	purified MHC/competitive/fluorescence	half maximal inhibitory concentration (IC50)	Negative	100000	0
HLA-A02:01	VELGGGPGA	purified MHC/competitive/fluorescence	half maximal inhibitory concentration (IC50)	Negative	100000	0
HLA-A02:01	VEQCCTSIC	purified MHC/competitive/fluorescence	half maximal inhibitory concentration (IC50)	Negative	100000	0
HLA-A02:01	VGQVELGGG	purified MHC/competitive/fluorescence	half maximal inhibitory concentration (IC50)	Negative	100000	0
HLA-A02:01	VNQHLCGSH	purified MHC/competitive/fluorescence	half maximal inhibitory concentration (IC50)	Negative	100000	0
HLA-A02:01	WGPDPAAAF	purified MHC/competitive/fluorescence	half maximal inhibitory concentration (IC50)	Negative	100000	0
HLA-A02:02	YLEPAIAKY	cellular MHC/competitive/fluorescence	half maximal inhibitory concentration (IC50)	Negative	100000	0
HLA-A02:03	YLEPAIAKY	cellular MHC/competitive/fluorescence	half maximal inhibitory concentration (IC50)	Negative	100000	0
HLA-A02:04	YLEPAIAKY	cellular MHC/competitive/fluorescence	half maximal inhibitory concentration (IC50)	Negative	100000	0
HLA-A02:05	YLEPAIAKY	cellular MHC/competitive/fluorescence	half maximal inhibitory concentration (IC50)	Negative	100000	0
HLA-A02:06	YLEPAIAKY	cellular MHC/competitive/fluorescence	half maximal inhibitory concentration (IC50)	Negative	100000	0
HLA-A02:01	YLEPAIAKY	cellular MHC/competitive/fluorescence	half maximal inhibitory concentration (IC50)	Negative	100000	0
HLA-A24:02	PYSWEQEL	cellular MHC/direct/fluorescence	half maximal effective concentration (EC50)	Positive	100000	1
HLA-A02:01	FAFRDLCIV	purified MHC/direct/fluorescence	half maximal effective concentration (EC50)	Positive	100000	1
HLA-A02:01	KLPQLCTEL	purified MHC/direct/fluorescence	half maximal effective concentration (EC50)	Positive	100000	1
HLA-B27:06	RRIKEIVKK	cellular MHC/direct/fluorescence	half maximal effective concentration (EC50)	Positive	100000	1
HLA-A03:01	FRDLCIVY	purified MHC/direct/fluorescence	half maximal effective concentration (EC50)	Positive	100000	1
HLA-B27:05	FRDLCIVY	purified MHC/direct/fluorescence	half maximal effective concentration (EC50)	Positive	100000	1
HLA-B27:05	SRRFFPYY	cellular MHC/direct/fluorescence	half maximal effective concentration (EC50)	Positive	100000	1
HLA-A11:01	GLITGGRRT	purified MHC/competitive/fluorescence	half maximal inhibitory concentration (IC50)	Negative	99367.3	0
HLA-A24:02	FYRSGTETK	purified MHC/competitive/fluorescence	half maximal inhibitory concentration (IC50)	Negative	99200	0
HLA-A24:02	LYSHPIIL	cellular MHC/direct/fluorescence	half maximal effective concentration (EC50)	Positive	99000	1
HLA-B15:01	AYGSRFHEW	purified MHC/direct/fluorescence	dissociation constant KD (~EC50)	Negative	98055	0
HLA-A01:01	AYATAQEAY	purified MHC/competitive/radioactivity	dissociation constant KD (~IC50)	Negative	98000	0
HLA-A11:01	LGSLGLRKR	purified MHC/competitive/fluorescence	half maximal inhibitory concentration (IC50)	Negative	97953.3	0
HLA-A02:01	CTSICSLYQL	purified MHC/competitive/fluorescence	half maximal inhibitory concentration (IC50)	Positive	97732	1
HLA-A02:06	DLEALKKETI	purified MHC/competitive/radioactivity	dissociation constant KD (~IC50)	Negative	97400	0
HLA-A02:06	EMDKDDESLI	purified MHC/competitive/radioactivity	dissociation constant KD (~IC50)	Negative	97400	0
HLA-B15:01	ATEDPSSGY	purified MHC/competitive/fluorescence	half maximal inhibitory concentration (IC50)	Negative	97233.2	0
HLA-A30:02	FFFVYENAF	purified MHC/competitive/radioactivity	dissociation constant KD (~IC50)	Negative	96800	0
HLA-A30:02	FFVYENAFL	purified MHC/competitive/radioactivity	dissociation constant KD (~IC50)	Negative	96800	0
HLA-A30:02	FYFTNDVSF	purified MHC/competitive/radioactivity	dissociation constant KD (~IC50)	Negative	96800	0
HLA-A30:02	FYLYLTFYF	purified MHC/competitive/radioactivity	dissociation constant KD (~IC50)	Negative	96800	0
HLA-A30:02	HYRALSGVF	purified MHC/competitive/radioactivity	dissociation constant KD (~IC50)	Negative	96800	0
HLA-A68:02	KLEMDLKDL	purified MHC/competitive/radioactivity	dissociation constant KD (~IC50)	Negative	96800	0
HLA-A30:02	LYQPPQTSI	purified MHC/competitive/radioactivity	dissociation constant KD (~IC50)	Negative	96800	0
HLA-A30:02	NMVYMPASW	purified MHC/competitive/radioactivity	dissociation constant KD (~IC50)	Negative	96800	0
HLA-A30:02	RFTTTLNDF	purified MHC/competitive/radioactivity	dissociation constant KD (~IC50)	Negative	96800	0
HLA-A30:02	VYSVFYLYL	purified MHC/competitive/radioactivity	dissociation constant KD (~IC50)	Negative	96800	0
HLA-A30:02	YFTNDVSFL	purified MHC/competitive/radioactivity	dissociation constant KD (~IC50)	Negative	96800	0
HLA-A24:02	PFVQWFVGL	cellular MHC/direct/fluorescence	half maximal effective concentration (EC50)	Positive	96000	1
HLA-B27:03	HRQDINGKEM	cellular MHC/direct/fluorescence	half maximal effective concentration (EC50)	Positive	96000	1
HLA-B39:01	SRDKTIIM	cellular MHC/direct/fluorescence	half maximal effective concentration (EC50)	Positive	96000	1
HLA-B15:01	AYQQGVKTL	purified MHC/direct/fluorescence	dissociation constant KD (~EC50)	Negative	94965	0
HLA-A02:06	DVSRPTTVL	purified MHC/competitive/radioactivity	dissociation constant KD (~IC50)	Negative	94900	0
HLA-A02:03	ELEQTYHAKL	purified MHC/competitive/radioactivity	dissociation constant KD (~IC50)	Negative	94300	0
HLA-B27:02	VRNKDLNTL	cellular MHC/direct/fluorescence	half maximal effective concentration (EC50)	Positive	94000	1
HLA-A30:02	AYFPREGVF	purified MHC/competitive/radioactivity	dissociation constant KD (~IC50)	Negative	93800	0
HLA-A30:02	FYTTTGIGY	purified MHC/competitive/radioactivity	dissociation constant KD (~IC50)	Negative	93800	0
HLA-A30:02	PYRVVVLSF	purified MHC/competitive/radioactivity	dissociation constant KD (~IC50)	Negative	93800	0
HLA-A30:02	QYGSFCTQL	purified MHC/competitive/radioactivity	dissociation constant KD (~IC50)	Negative	93800	0
HLA-A30:02	TMADLVYAL	purified MHC/competitive/radioactivity	dissociation constant KD (~IC50)	Negative	93800	0
HLA-A30:02	VFNGTSWFI	purified MHC/competitive/radioactivity	dissociation constant KD (~IC50)	Negative	93800	0
HLA-A30:02	YMPYVFTLL	purified MHC/competitive/radioactivity	dissociation constant KD (~IC50)	Negative	93800	0
HLA-A02:01	FHKDGAFFL	purified MHC/competitive/fluorescence	half maximal inhibitory concentration (IC50)	Negative	92883.2	0
HLA-A01:01	DEEGNLLDSY	purified MHC/competitive/radioactivity	dissociation constant KD (~IC50)	Negative	92600	0
HLA-A01:01	YEDQDALFAY	purified MHC/competitive/radioactivity	dissociation constant KD (~IC50)	Negative	92600	0
HLA-A02:01	GITRPTTLV	purified MHC/competitive/radioactivity	dissociation constant KD (~IC50)	Negative	92600	0
HLA-A02:06	EMRELRRQV	purified MHC/competitive/radioactivity	dissociation constant KD (~IC50)	Negative	92500	0
HLA-A02:06	QLAKKEEEL	purified MHC/competitive/radioactivity	dissociation constant KD (~IC50)	Negative	92500	0
HLA-B15:01	GFRSGVPPK	purified MHC/competitive/fluorescence	half maximal inhibitory concentration (IC50)	Negative	92271.9	0
HLA-B07:02	KAFGLYKSI	purified MHC/competitive/fluorescence	half maximal inhibitory concentration (IC50)	Negative	92083.7	0
HLA-A24:02	EYISDAFSL	purified MHC/competitive/radioactivity	dissociation constant KD (~IC50)	Negative	91800	0
HLA-A24:02	NYTQHTSSM	purified MHC/competitive/radioactivity	dissociation constant KD (~IC50)	Negative	91800	0
HLA-A03:01	SLPKTSGHY	purified MHC/competitive/fluorescence	half maximal inhibitory concentration (IC50)	Negative	91736.1	0
HLA-B15:01	LQLFLRATT	purified MHC/competitive/fluorescence	half maximal inhibitory concentration (IC50)	Negative	91366	0
HLA-A01:01	KWDLIISDMY	purified MHC/competitive/radioactivity	dissociation constant KD (~IC50)	Negative	90900	0
HLA-A23:01	DYAEISFML	purified MHC/competitive/radioactivity	dissociation constant KD (~IC50)	Negative	90700	0
HLA-A23:01	QYLDAYNMM	purified MHC/competitive/radioactivity	dissociation constant KD (~IC50)	Negative	90700	0
HLA-A23:01	SYATHHDKF	purified MHC/competitive/radioactivity	dissociation constant KD (~IC50)	Negative	90700	0
HLA-A11:01	VIFRLMRTN	purified MHC/competitive/fluorescence	half maximal inhibitory concentration (IC50)	Negative	90555.4	0
HLA-B07:02	FYKRKAMAW	purified MHC/direct/fluorescence	dissociation constant KD (~EC50)	Negative	90415	0
HLA-A11:01	RNKLSYRNK	purified MHC/competitive/fluorescence	half maximal inhibitory concentration (IC50)	Negative	90375.5	0
HLA-B27:06	IQRTPKIQVY	cellular MHC/direct/fluorescence	half maximal effective concentration (EC50)	Positive	90000	1
HLA-B40:02	RDWAHNSL	purified MHC/competitive/radioactivity	dissociation constant KD (~IC50)	Negative	89500	0
HLA-A01:01	KSAQCFKMFY	purified MHC/competitive/radioactivity	dissociation constant KD (~IC50)	Negative	89300	0
HLA-A01:01	NTCDGNTFTY	purified MHC/competitive/radioactivity	dissociation constant KD (~IC50)	Negative	89300	0
HLA-A01:01	GHEDLMAAY	purified MHC/competitive/radioactivity	dissociation constant KD (~IC50)	Negative	89300	0
HLA-B40:01	RDWAHNSL	purified MHC/competitive/radioactivity	dissociation constant KD (~IC50)	Negative	88900	0
HLA-B58:01	EFFDGGLTF	purified MHC/direct/fluorescence	dissociation constant KD (~EC50)	Negative	88843.3	0
HLA-B07:02	YLQSKGKDI	purified MHC/direct/fluorescence	dissociation constant KD (~EC50)	Negative	88660	0
HLA-B18:01	RDWAHNSL	purified MHC/competitive/radioactivity	dissociation constant KD (~IC50)	Negative	88600	0
HLA-A29:02	EYISDAFSL	purified MHC/competitive/radioactivity	dissociation constant KD (~IC50)	Negative	88200	0
HLA-A29:02	GYTMHANYI	purified MHC/competitive/radioactivity	dissociation constant KD (~IC50)	Negative	88200	0
HLA-A29:02	YYPSARIVY	purified MHC/competitive/radioactivity	dissociation constant KD (~IC50)	Negative	88200	0
HLA-A02:06	ELWKDVDRII	purified MHC/competitive/radioactivity	dissociation constant KD (~IC50)	Negative	88100	0
HLA-A02:06	HLEEERDLKI	purified MHC/competitive/radioactivity	dissociation constant KD (~IC50)	Negative	88100	0
HLA-B08:01	TVIYRGVNF	purified MHC/competitive/fluorescence	half maximal inhibitory concentration (IC50)	Negative	88018.8	0
HLA-A02:01	SLQPLALEGS	purified MHC/competitive/fluorescence	half maximal inhibitory concentration (IC50)	Positive	87985	1
HLA-A68:01	RDWAHNSL	purified MHC/competitive/radioactivity	dissociation constant KD (~IC50)	Negative	87900	0
HLA-A68:01	RNWAHSSL	purified MHC/competitive/radioactivity	dissociation constant KD (~IC50)	Negative	87900	0
HLA-B35:01	FPGQQQPF	purified MHC/competitive/radioactivity	dissociation constant KD (~IC50)	Negative	87800	0
HLA-B35:01	NPQAQGSV	purified MHC/competitive/radioactivity	dissociation constant KD (~IC50)	Negative	87800	0
HLA-B35:01	QPFLQPQL	purified MHC/competitive/radioactivity	dissociation constant KD (~IC50)	Negative	87800	0
HLA-B35:01	QPFPQPQL	purified MHC/competitive/radioactivity	dissociation constant KD (~IC50)	Negative	87800	0
HLA-B35:01	QPQEQVPL	purified MHC/competitive/radioactivity	dissociation constant KD (~IC50)	Negative	87800	0
HLA-B35:01	QPQQLPQF	purified MHC/competitive/radioactivity	dissociation constant KD (~IC50)	Negative	87800	0
HLA-B35:01	RDWAHNSL	purified MHC/competitive/radioactivity	dissociation constant KD (~IC50)	Negative	87800	0
HLA-B35:01	RNWAHSSL	purified MHC/competitive/radioactivity	dissociation constant KD (~IC50)	Negative	87800	0
HLA-A01:01	ADAGFMKQY	purified MHC/competitive/radioactivity	dissociation constant KD (~IC50)	Negative	87700	0
HLA-A01:01	CKSKNPLLY	purified MHC/competitive/radioactivity	dissociation constant KD (~IC50)	Negative	87700	0
HLA-A01:01	ECANLLLQY	purified MHC/competitive/radioactivity	dissociation constant KD (~IC50)	Negative	87700	0
HLA-A01:01	STPKLKEDY	purified MHC/competitive/radioactivity	dissociation constant KD (~IC50)	Negative	87700	0
HLA-A01:01	VFAQVKQMY	purified MHC/competitive/radioactivity	dissociation constant KD (~IC50)	Negative	87700	0
HLA-B53:01	FPGQQQPF	purified MHC/competitive/radioactivity	dissociation constant KD (~IC50)	Negative	87700	0
HLA-B54:01	FPGQQQPF	purified MHC/competitive/radioactivity	dissociation constant KD (~IC50)	Negative	87700	0
HLA-B54:01	FPQPQLPY	purified MHC/competitive/radioactivity	dissociation constant KD (~IC50)	Negative	87700	0
HLA-B54:01	IPCMDVVL	purified MHC/competitive/radioactivity	dissociation constant KD (~IC50)	Negative	87700	0
HLA-B54:01	IPCRDVVL	purified MHC/competitive/radioactivity	dissociation constant KD (~IC50)	Negative	87700	0
HLA-B53:01	NPQAQGSV	purified MHC/competitive/radioactivity	dissociation constant KD (~IC50)	Negative	87700	0
HLA-B53:01	QPFLQPQL	purified MHC/competitive/radioactivity	dissociation constant KD (~IC50)	Negative	87700	0
HLA-B53:01	QPFPQPQL	purified MHC/competitive/radioactivity	dissociation constant KD (~IC50)	Negative	87700	0
HLA-B54:01	QPLQQYPL	purified MHC/competitive/radioactivity	dissociation constant KD (~IC50)	Negative	87700	0
HLA-B54:01	QPLSQVSF	purified MHC/competitive/radioactivity	dissociation constant KD (~IC50)	Negative	87700	0
HLA-B53:01	QPQEQVPL	purified MHC/competitive/radioactivity	dissociation constant KD (~IC50)	Negative	87700	0
HLA-B53:01	QPQQLPQF	purified MHC/competitive/radioactivity	dissociation constant KD (~IC50)	Negative	87700	0
HLA-B54:01	QPQQLPQF	purified MHC/competitive/radioactivity	dissociation constant KD (~IC50)	Negative	87700	0
HLA-B54:01	QPSSQVSF	purified MHC/competitive/radioactivity	dissociation constant KD (~IC50)	Negative	87700	0
HLA-B53:01	RDWAHNSL	purified MHC/competitive/radioactivity	dissociation constant KD (~IC50)	Negative	87700	0
HLA-B54:01	RDWAHNSL	purified MHC/competitive/radioactivity	dissociation constant KD (~IC50)	Negative	87700	0
HLA-A02:03	RNWAHSSL	purified MHC/competitive/radioactivity	dissociation constant KD (~IC50)	Negative	87700	0
HLA-B54:01	RNWAHSSL	purified MHC/competitive/radioactivity	dissociation constant KD (~IC50)	Negative	87700	0
HLA-A33:01	RNWAHSSL	purified MHC/competitive/radioactivity	dissociation constant KD (~IC50)	Negative	87600	0
HLA-B15:01	LIHQGMHMV	purified MHC/competitive/fluorescence	half maximal inhibitory concentration (IC50)	Negative	87592.9	0
HLA-B07:02	QPQEQVPL	purified MHC/competitive/radioactivity	dissociation constant KD (~IC50)	Negative	87300	0
HLA-B51:01	QPQQLPQF	purified MHC/competitive/radioactivity	dissociation constant KD (~IC50)	Negative	87300	0
HLA-A03:01	RDWAHNSL	purified MHC/competitive/radioactivity	dissociation constant KD (~IC50)	Negative	87300	0
HLA-B51:01	RDWAHNSL	purified MHC/competitive/radioactivity	dissociation constant KD (~IC50)	Negative	87300	0
HLA-A03:01	RNWAHSSL	purified MHC/competitive/radioactivity	dissociation constant KD (~IC50)	Negative	87300	0
HLA-B07:02	YPQPQPQY	purified MHC/competitive/radioactivity	dissociation constant KD (~IC50)	Negative	87300	0
HLA-B07:02	YPQSQPQY	purified MHC/competitive/radioactivity	dissociation constant KD (~IC50)	Negative	87300	0
HLA-B44:03	RDWAHNSL	purified MHC/competitive/radioactivity	dissociation constant KD (~IC50)	Negative	87200	0
HLA-A24:02	LMHNQNALV	purified MHC/competitive/fluorescence	half maximal inhibitory concentration (IC50)	Negative	87018	0
HLA-A11:01	RDWAHNSL	purified MHC/competitive/radioactivity	dissociation constant KD (~IC50)	Negative	87000	0
HLA-A11:01	RNWAHSSL	purified MHC/competitive/radioactivity	dissociation constant KD (~IC50)	Negative	87000	0
HLA-A02:01	QLRGEELSF	purified MHC/competitive/fluorescence	half maximal inhibitory concentration (IC50)	Negative	86983	0
HLA-A26:01	ACADGTRHTY	purified MHC/competitive/radioactivity	dissociation constant KD (~IC50)	Negative	86900	0
HLA-A26:01	KSAQCFKMFY	purified MHC/competitive/radioactivity	dissociation constant KD (~IC50)	Negative	86900	0
HLA-A26:01	AEDMLNPNY	purified MHC/competitive/radioactivity	dissociation constant KD (~IC50)	Negative	86900	0
HLA-A24:02	YWPLNDYGF	purified MHC/competitive/radioactivity	dissociation constant KD (~IC50)	Negative	86500	0
HLA-A02:01	EVTEIDQLV	purified MHC/competitive/fluorescence	half maximal inhibitory concentration (IC50)	Negative	86055.1	0
HLA-A23:01	HMLDMYSVM	purified MHC/competitive/radioactivity	dissociation constant KD (~IC50)	Negative	86000	0
HLA-B27:09	LRNEESEKMAK	cellular MHC/direct/fluorescence	half maximal effective concentration (EC50)	Positive	86000	1
HLA-A03:01	IVFYRSGTE	purified MHC/competitive/fluorescence	half maximal inhibitory concentration (IC50)	Negative	85899.8	0
HLA-A30:02	EYYHTLDESF	purified MHC/competitive/radioactivity	dissociation constant KD (~IC50)	Negative	85700	0
HLA-A30:02	FYLCFLAFLL	purified MHC/competitive/radioactivity	dissociation constant KD (~IC50)	Negative	85700	0
HLA-A30:02	LYIIKLVFLW	purified MHC/competitive/radioactivity	dissociation constant KD (~IC50)	Negative	85700	0
HLA-A30:02	SWLMWFIISI	purified MHC/competitive/radioactivity	dissociation constant KD (~IC50)	Negative	85700	0
HLA-A68:02	DLGEELEAL	purified MHC/competitive/radioactivity	dissociation constant KD (~IC50)	Negative	85700	0
HLA-A30:02	KFTDGVCLF	purified MHC/competitive/radioactivity	dissociation constant KD (~IC50)	Negative	85700	0
HLA-A30:02	KYTQLCQYL	purified MHC/competitive/radioactivity	dissociation constant KD (~IC50)	Negative	85700	0
HLA-A68:02	NMDPLNDNI	purified MHC/competitive/radioactivity	dissociation constant KD (~IC50)	Negative	85700	0
HLA-A30:02	QYLDAYNMM	purified MHC/competitive/radioactivity	dissociation constant KD (~IC50)	Negative	85700	0
HLA-A30:02	RYKLEGYAF	purified MHC/competitive/radioactivity	dissociation constant KD (~IC50)	Negative	85700	0
HLA-A30:02	SYATHHDKF	purified MHC/competitive/radioactivity	dissociation constant KD (~IC50)	Negative	85700	0
HLA-A26:01	DPAKAYKDY	purified MHC/competitive/radioactivity	dissociation constant KD (~IC50)	Negative	85500	0
HLA-A26:01	ISRQRLTKY	purified MHC/competitive/radioactivity	dissociation constant KD (~IC50)	Negative	85500	0
HLA-A26:01	KSDGTGTIY	purified MHC/competitive/radioactivity	dissociation constant KD (~IC50)	Negative	85500	0
HLA-A24:02	KSRNTTPMM	purified MHC/competitive/fluorescence	half maximal inhibitory concentration (IC50)	Negative	85283.7	0
HLA-B15:01	TSPDLSFSL	purified MHC/direct/fluorescence	dissociation constant KD (~EC50)	Negative	84550	0
HLA-A23:01	EFLTRNPAW	purified MHC/competitive/radioactivity	dissociation constant KD (~IC50)	Negative	84500	0
HLA-A24:02	EFLTRNPAW	purified MHC/competitive/radioactivity	dissociation constant KD (~IC50)	Negative	84500	0
HLA-A23:01	YYPSARIVY	purified MHC/competitive/radioactivity	dissociation constant KD (~IC50)	Negative	84500	0
HLA-B07:02	FMGRLGPEY	purified MHC/direct/fluorescence	dissociation constant KD (~EC50)	Negative	84315	0
HLA-A26:01	AMDEFIQRY	purified MHC/competitive/radioactivity	dissociation constant KD (~IC50)	Negative	84100	0
HLA-A02:06	PLNDNIATL	purified MHC/competitive/radioactivity	dissociation constant KD (~IC50)	Negative	84100	0
HLA-A02:06	LQTTIHDII	cellular MHC/competitive/fluorescence	half maximal inhibitory concentration (IC50)	Positive	84000	1
HLA-A02:01	DLKDLEAHI	purified MHC/competitive/radioactivity	dissociation constant KD (~IC50)	Negative	83400	0
HLA-B08:01	RDWAHNSL	purified MHC/competitive/radioactivity	dissociation constant KD (~IC50)	Negative	83400	0
HLA-A02:03	PLEGSEDRII	purified MHC/competitive/radioactivity	dissociation constant KD (~IC50)	Negative	83300	0
HLA-A24:02	AMYTPHTVL	purified MHC/competitive/radioactivity	dissociation constant KD (~IC50)	Negative	83300	0
HLA-A24:02	AYLRKHFSM	purified MHC/competitive/radioactivity	dissociation constant KD (~IC50)	Negative	83300	0
HLA-A02:01	DTMRPTTVV	purified MHC/competitive/radioactivity	dissociation constant KD (~IC50)	Negative	83300	0
HLA-A02:01	DVSRPTAVV	purified MHC/competitive/radioactivity	dissociation constant KD (~IC50)	Negative	83300	0
HLA-A02:01	DVSRPTTAV	purified MHC/competitive/radioactivity	dissociation constant KD (~IC50)	Negative	83300	0
HLA-A02:01	DVSRPTTVL	purified MHC/competitive/radioactivity	dissociation constant KD (~IC50)	Negative	83300	0
HLA-A02:03	DVSRPTTVL	purified MHC/competitive/radioactivity	dissociation constant KD (~IC50)	Negative	83300	0
HLA-A02:01	EVLRPTTVV	purified MHC/competitive/radioactivity	dissociation constant KD (~IC50)	Negative	83300	0
HLA-A02:01	FTNNKFTLS	purified MHC/competitive/radioactivity	dissociation constant KD (~IC50)	Negative	83300	0
HLA-A24:02	HMLDMYSVM	purified MHC/competitive/radioactivity	dissociation constant KD (~IC50)	Negative	83300	0
HLA-A29:02	KWADNNCYL	purified MHC/competitive/radioactivity	dissociation constant KD (~IC50)	Negative	83300	0
HLA-A30:02	LFARTRSMW	purified MHC/competitive/radioactivity	dissociation constant KD (~IC50)	Negative	83300	0
HLA-A30:02	LFTKFFYLL	purified MHC/competitive/radioactivity	dissociation constant KD (~IC50)	Negative	83300	0
HLA-A29:02	LYRIDGAHL	purified MHC/competitive/radioactivity	dissociation constant KD (~IC50)	Negative	83300	0
HLA-A24:02	PYPDPSRIL	purified MHC/competitive/radioactivity	dissociation constant KD (~IC50)	Negative	83300	0
HLA-B58:01	VMETENALF	purified MHC/direct/fluorescence	dissociation constant KD (~EC50)	Negative	82965	0
HLA-A26:01	LLEIKDKEQY	purified MHC/competitive/radioactivity	dissociation constant KD (~IC50)	Negative	82800	0
HLA-A26:01	LLEKCDLQNY	purified MHC/competitive/radioactivity	dissociation constant KD (~IC50)	Negative	82800	0
HLA-A30:02	NYNYKYRYL	purified MHC/competitive/radioactivity	dissociation constant KD (~IC50)	Negative	82300	0
HLA-A02:01	LLRPAGHAV	purified MHC/competitive/fluorescence	half maximal inhibitory concentration (IC50)	Positive	82100	1
HLA-A24:02	AFLPFTLGI	purified MHC/competitive/radioactivity	dissociation constant KD (~IC50)	Negative	81800	0
HLA-A23:01	LYLTQDLFL	purified MHC/competitive/radioactivity	dissociation constant KD (~IC50)	Negative	81700	0
HLA-A23:01	NYTQHTSSM	purified MHC/competitive/radioactivity	dissociation constant KD (~IC50)	Negative	81700	0
HLA-A26:01	ASLGPLRETY	purified MHC/competitive/radioactivity	dissociation constant KD (~IC50)	Negative	81500	0
HLA-A26:01	ADAGFMKQY	purified MHC/competitive/radioactivity	dissociation constant KD (~IC50)	Negative	81500	0
HLA-A26:01	CFSTSSDTY	purified MHC/competitive/radioactivity	dissociation constant KD (~IC50)	Negative	81500	0
HLA-A26:01	CKSKNPLLY	purified MHC/competitive/radioactivity	dissociation constant KD (~IC50)	Negative	81500	0
HLA-A26:01	GFELTSMKY	purified MHC/competitive/radioactivity	dissociation constant KD (~IC50)	Negative	81500	0
HLA-A26:01	KIEELFYSY	purified MHC/competitive/radioactivity	dissociation constant KD (~IC50)	Negative	81500	0
HLA-A26:01	KMNYQVNGY	purified MHC/competitive/radioactivity	dissociation constant KD (~IC50)	Negative	81500	0
HLA-A26:01	KTSVDCNMY	purified MHC/competitive/radioactivity	dissociation constant KD (~IC50)	Negative	81500	0
HLA-A26:01	LQSLENVAY	purified MHC/competitive/radioactivity	dissociation constant KD (~IC50)	Negative	81500	0
HLA-A26:01	NGDVVAIDY	purified MHC/competitive/radioactivity	dissociation constant KD (~IC50)	Negative	81500	0
HLA-A26:01	QAEVEWKFY	purified MHC/competitive/radioactivity	dissociation constant KD (~IC50)	Negative	81500	0
HLA-A26:01	VFAQVKQMY	purified MHC/competitive/radioactivity	dissociation constant KD (~IC50)	Negative	81500	0
HLA-A11:01	ATSYLEYEI	purified MHC/competitive/fluorescence	half maximal inhibitory concentration (IC50)	Negative	81372.4	0
HLA-A30:02	AFEKMVSLL	purified MHC/competitive/radioactivity	dissociation constant KD (~IC50)	Negative	81100	0
HLA-A30:02	CYGVSATKL	purified MHC/competitive/radioactivity	dissociation constant KD (~IC50)	Negative	81100	0
HLA-A30:02	EYISDAFSL	purified MHC/competitive/radioactivity	dissociation constant KD (~IC50)	Negative	81100	0
HLA-A30:02	IFRSDTLYL	purified MHC/competitive/radioactivity	dissociation constant KD (~IC50)	Negative	81100	0
HLA-A30:02	KYLYFIKGL	purified MHC/competitive/radioactivity	dissociation constant KD (~IC50)	Negative	81100	0
HLA-A30:02	LFCLLNRYF	purified MHC/competitive/radioactivity	dissociation constant KD (~IC50)	Negative	81100	0
HLA-A30:02	LYLTQDLFL	purified MHC/competitive/radioactivity	dissociation constant KD (~IC50)	Negative	81100	0
HLA-A30:02	LYLYALIYF	purified MHC/competitive/radioactivity	dissociation constant KD (~IC50)	Negative	81100	0
HLA-A30:02	NYTQHTSSM	purified MHC/competitive/radioactivity	dissociation constant KD (~IC50)	Negative	81100	0
HLA-A30:02	PYNSVTDTI	purified MHC/competitive/radioactivity	dissociation constant KD (~IC50)	Negative	81100	0
HLA-A30:02	RYMNSQGLL	purified MHC/competitive/radioactivity	dissociation constant KD (~IC50)	Negative	81100	0
HLA-A30:02	TYASALWEI	purified MHC/competitive/radioactivity	dissociation constant KD (~IC50)	Negative	81100	0
HLA-A30:02	VYAWERKKI	purified MHC/competitive/radioactivity	dissociation constant KD (~IC50)	Negative	81100	0
HLA-A30:02	VYHITVSQI	purified MHC/competitive/radioactivity	dissociation constant KD (~IC50)	Negative	81100	0
HLA-A30:02	YYQLESTQI	purified MHC/competitive/radioactivity	dissociation constant KD (~IC50)	Negative	81100	0
HLA-A30:02	YYSLLMPIL	purified MHC/competitive/radioactivity	dissociation constant KD (~IC50)	Negative	81100	0
HLA-A01:01	SGALDTTSY	purified MHC/competitive/radioactivity	dissociation constant KD (~IC50)	Negative	80600	0
HLA-A26:01	LSDDAVVCY	purified MHC/competitive/radioactivity	dissociation constant KD (~IC50)	Negative	80300	0
HLA-A01:01	ITDKINQII	purified MHC/competitive/fluorescence	half maximal inhibitory concentration (IC50)	Negative	80015.3	0
HLA-A68:01	RLGVRATRK	purified MHC/competitive/radioactivity	dissociation constant KD (~IC50)	Negative	80000	0
HLA-A11:01	NQATTKTTF	purified MHC/direct/fluorescence	dissociation constant KD (~EC50)	Negative	79895	0
HLA-A01:01	GPDDQIGYY	purified MHC/competitive/radioactivity	dissociation constant KD (~IC50)	Negative	79400	0
HLA-A01:01	MKELSPRWY	purified MHC/competitive/radioactivity	dissociation constant KD (~IC50)	Negative	79400	0
HLA-A01:01	QEEVQQELY	purified MHC/competitive/radioactivity	dissociation constant KD (~IC50)	Negative	79400	0
HLA-A26:01	AGSYRDWSY	purified MHC/competitive/radioactivity	dissociation constant KD (~IC50)	Negative	79100	0
HLA-A30:02	GYQPYRVVVL	purified MHC/competitive/radioactivity	dissociation constant KD (~IC50)	Negative	78900	0
HLA-A30:02	NFKHLREFVF	purified MHC/competitive/radioactivity	dissociation constant KD (~IC50)	Negative	78900	0
HLA-A30:02	YFPREGVFVF	purified MHC/competitive/radioactivity	dissociation constant KD (~IC50)	Negative	78900	0
HLA-A30:02	AFLIGANYL	purified MHC/competitive/radioactivity	dissociation constant KD (~IC50)	Negative	78900	0
HLA-A29:02	AGRAWENTI	purified MHC/competitive/radioactivity	dissociation constant KD (~IC50)	Negative	78900	0
HLA-A29:02	AGSKYIHCF	purified MHC/competitive/radioactivity	dissociation constant KD (~IC50)	Negative	78900	0
HLA-A29:02	AQNISFKSI	purified MHC/competitive/radioactivity	dissociation constant KD (~IC50)	Negative	78900	0
HLA-A29:02	CKNFLKQVY	purified MHC/competitive/radioactivity	dissociation constant KD (~IC50)	Negative	78900	0
HLA-A29:02	CLERWMLVA	purified MHC/competitive/radioactivity	dissociation constant KD (~IC50)	Negative	78900	0
HLA-A29:02	CTSHGKQNV	purified MHC/competitive/radioactivity	dissociation constant KD (~IC50)	Negative	78900	0
HLA-A29:02	ECSDSPLVL	purified MHC/competitive/radioactivity	dissociation constant KD (~IC50)	Negative	78900	0
HLA-A29:02	EGFMRKQKY	purified MHC/competitive/radioactivity	dissociation constant KD (~IC50)	Negative	78900	0
HLA-A29:02	EGKDTPGGY	purified MHC/competitive/radioactivity	dissociation constant KD (~IC50)	Negative	78900	0
HLA-A29:02	ERSASGGVY	purified MHC/competitive/radioactivity	dissociation constant KD (~IC50)	Negative	78900	0
HLA-A29:02	ESDGKPQKV	purified MHC/competitive/radioactivity	dissociation constant KD (~IC50)	Negative	78900	0
HLA-A29:02	ESDSKPQKV	purified MHC/competitive/radioactivity	dissociation constant KD (~IC50)	Negative	78900	0
HLA-A29:02	ESQRYIHCY	purified MHC/competitive/radioactivity	dissociation constant KD (~IC50)	Negative	78900	0
HLA-A29:02	ETSFIRNCA	purified MHC/competitive/radioactivity	dissociation constant KD (~IC50)	Negative	78900	0
HLA-A29:02	EYDFNKLLV	purified MHC/competitive/radioactivity	dissociation constant KD (~IC50)	Negative	78900	0
HLA-A30:02	EYKLQQGTF	purified MHC/competitive/radioactivity	dissociation constant KD (~IC50)	Negative	78900	0
HLA-A30:02	FFTYLCGFI	purified MHC/competitive/radioactivity	dissociation constant KD (~IC50)	Negative	78900	0
HLA-A29:02	FQPQNGQFI	purified MHC/competitive/radioactivity	dissociation constant KD (~IC50)	Negative	78900	0
HLA-A29:02	GHHTNFESF	purified MHC/competitive/radioactivity	dissociation constant KD (~IC50)	Negative	78900	0
HLA-A29:02	GIDVTDLFA	purified MHC/competitive/radioactivity	dissociation constant KD (~IC50)	Negative	78900	0
HLA-A29:02	GSDDIRRLV	purified MHC/competitive/radioactivity	dissociation constant KD (~IC50)	Negative	78900	0
HLA-A30:02	GYTMHANYI	purified MHC/competitive/radioactivity	dissociation constant KD (~IC50)	Negative	78900	0
HLA-A30:02	GYVTHGFNL	purified MHC/competitive/radioactivity	dissociation constant KD (~IC50)	Negative	78900	0
HLA-A29:02	HDHHFTPQI	purified MHC/competitive/radioactivity	dissociation constant KD (~IC50)	Negative	78900	0
HLA-A29:02	HTASGEHSL	purified MHC/competitive/radioactivity	dissociation constant KD (~IC50)	Negative	78900	0
HLA-A29:02	ICISLSNSF	purified MHC/competitive/radioactivity	dissociation constant KD (~IC50)	Negative	78900	0
HLA-A30:02	IFWRNTNPI	purified MHC/competitive/radioactivity	dissociation constant KD (~IC50)	Negative	78900	0
HLA-A29:02	IKIPTHRHI	purified MHC/competitive/radioactivity	dissociation constant KD (~IC50)	Negative	78900	0
HLA-A29:02	ISEPTIHLV	purified MHC/competitive/radioactivity	dissociation constant KD (~IC50)	Negative	78900	0
HLA-A29:02	KAEVSMHEV	purified MHC/competitive/radioactivity	dissociation constant KD (~IC50)	Negative	78900	0
HLA-A29:02	KDFKCFNLI	purified MHC/competitive/radioactivity	dissociation constant KD (~IC50)	Negative	78900	0
HLA-A29:02	KTGEKSRCY	purified MHC/competitive/radioactivity	dissociation constant KD (~IC50)	Negative	78900	0
HLA-A30:02	KWADNNCYL	purified MHC/competitive/radioactivity	dissociation constant KD (~IC50)	Negative	78900	0
HLA-A29:02	KWMLISSEL	purified MHC/competitive/radioactivity	dissociation constant KD (~IC50)	Negative	78900	0
HLA-A29:02	LASSEPHCA	purified MHC/competitive/radioactivity	dissociation constant KD (~IC50)	Negative	78900	0
HLA-A29:02	LFQLIFFLT	purified MHC/competitive/radioactivity	dissociation constant KD (~IC50)	Negative	78900	0
HLA-A29:02	LSSGEPHCA	purified MHC/competitive/radioactivity	dissociation constant KD (~IC50)	Negative	78900	0
HLA-A29:02	LSSSEPHCA	purified MHC/competitive/radioactivity	dissociation constant KD (~IC50)	Negative	78900	0
HLA-A30:02	LYRIDGAHL	purified MHC/competitive/radioactivity	dissociation constant KD (~IC50)	Negative	78900	0
HLA-A29:02	NQESNKYRI	purified MHC/competitive/radioactivity	dissociation constant KD (~IC50)	Negative	78900	0
HLA-A29:02	NQLVKDESI	purified MHC/competitive/radioactivity	dissociation constant KD (~IC50)	Negative	78900	0
HLA-A30:02	PFMIDVQQW	purified MHC/competitive/radioactivity	dissociation constant KD (~IC50)	Negative	78900	0
HLA-A29:02	PTDPVELAV	purified MHC/competitive/radioactivity	dissociation constant KD (~IC50)	Negative	78900	0
HLA-A29:02	PYCNYTRFW	purified MHC/competitive/radioactivity	dissociation constant KD (~IC50)	Negative	78900	0
HLA-A29:02	PYENVLYKL	purified MHC/competitive/radioactivity	dissociation constant KD (~IC50)	Negative	78900	0
HLA-A29:02	PYIACRTSI	purified MHC/competitive/radioactivity	dissociation constant KD (~IC50)	Negative	78900	0
HLA-A29:02	PYIASRSQI	purified MHC/competitive/radioactivity	dissociation constant KD (~IC50)	Negative	78900	0
HLA-A29:02	PYLKATKQI	purified MHC/competitive/radioactivity	dissociation constant KD (~IC50)	Negative	78900	0
HLA-A30:02	PYNMRVIHF	purified MHC/competitive/radioactivity	dissociation constant KD (~IC50)	Negative	78900	0
HLA-A30:02	QWLPTGTLL	purified MHC/competitive/radioactivity	dissociation constant KD (~IC50)	Negative	78900	0
HLA-A29:02	QYGSFCTQL	purified MHC/competitive/radioactivity	dissociation constant KD (~IC50)	Negative	78900	0
HLA-A29:02	RAEVSLHEV	purified MHC/competitive/radioactivity	dissociation constant KD (~IC50)	Negative	78900	0
HLA-A29:02	RQVSVKLLI	purified MHC/competitive/radioactivity	dissociation constant KD (~IC50)	Negative	78900	0
HLA-A29:02	SCDFNGGKI	purified MHC/competitive/radioactivity	dissociation constant KD (~IC50)	Negative	78900	0
HLA-A29:02	TDSPETHHY	purified MHC/competitive/radioactivity	dissociation constant KD (~IC50)	Negative	78900	0
HLA-A29:02	TKHPSLNII	purified MHC/competitive/radioactivity	dissociation constant KD (~IC50)	Negative	78900	0
HLA-A30:02	TYTEIEPKL	purified MHC/competitive/radioactivity	dissociation constant KD (~IC50)	Negative	78900	0
HLA-A29:02	VDICFWSTI	purified MHC/competitive/radioactivity	dissociation constant KD (~IC50)	Negative	78900	0
HLA-A29:02	VDICFWSTL	purified MHC/competitive/radioactivity	dissociation constant KD (~IC50)	Negative	78900	0
HLA-A29:02	VDINLIPLI	purified MHC/competitive/radioactivity	dissociation constant KD (~IC50)	Negative	78900	0
HLA-A29:02	VEIALYQPI	purified MHC/competitive/radioactivity	dissociation constant KD (~IC50)	Negative	78900	0
HLA-A29:02	VFQAKSAFV	purified MHC/competitive/radioactivity	dissociation constant KD (~IC50)	Negative	78900	0
HLA-A29:02	VGFPTHRHI	purified MHC/competitive/radioactivity	dissociation constant KD (~IC50)	Negative	78900	0
HLA-A29:02	VGIPSHRHI	purified MHC/competitive/radioactivity	dissociation constant KD (~IC50)	Negative	78900	0
HLA-A29:02	VGIPTHRHI	purified MHC/competitive/radioactivity	dissociation constant KD (~IC50)	Negative	78900	0
HLA-A29:02	VGIPTHRHL	purified MHC/competitive/radioactivity	dissociation constant KD (~IC50)	Negative	78900	0
HLA-A29:02	VGRAWENTI	purified MHC/competitive/radioactivity	dissociation constant KD (~IC50)	Negative	78900	0
HLA-A29:02	VKMPTHRHI	purified MHC/competitive/radioactivity	dissociation constant KD (~IC50)	Negative	78900	0
HLA-A29:02	VPVHLCNLI	purified MHC/competitive/radioactivity	dissociation constant KD (~IC50)	Negative	78900	0
HLA-A30:02	VYIGDPAQL	purified MHC/competitive/radioactivity	dissociation constant KD (~IC50)	Negative	78900	0
HLA-A29:02	YCDPKRFFL	purified MHC/competitive/radioactivity	dissociation constant KD (~IC50)	Negative	78900	0
HLA-A29:02	YCDPKRYFV	purified MHC/competitive/radioactivity	dissociation constant KD (~IC50)	Negative	78900	0
HLA-A29:02	YQPDTGNYI	purified MHC/competitive/radioactivity	dissociation constant KD (~IC50)	Negative	78900	0
HLA-A30:02	YYHTLDESF	purified MHC/competitive/radioactivity	dissociation constant KD (~IC50)	Negative	78900	0
HLA-A30:02	YYPSARIVY	purified MHC/competitive/radioactivity	dissociation constant KD (~IC50)	Negative	78900	0
HLA-A02:06	DLEDLKDQI	purified MHC/competitive/radioactivity	dissociation constant KD (~IC50)	Negative	78700	0
HLA-A02:06	DLENRCQSL	purified MHC/competitive/radioactivity	dissociation constant KD (~IC50)	Negative	78700	0
HLA-A02:06	DLKDQIAQL	purified MHC/competitive/radioactivity	dissociation constant KD (~IC50)	Negative	78700	0
HLA-A02:06	DLNGAQIKL	purified MHC/competitive/radioactivity	dissociation constant KD (~IC50)	Negative	78700	0
HLA-A02:06	ELADARRAL	purified MHC/competitive/radioactivity	dissociation constant KD (~IC50)	Negative	78700	0
HLA-A02:06	ELEKSKRAL	purified MHC/competitive/radioactivity	dissociation constant KD (~IC50)	Negative	78700	0
HLA-A02:06	RLTAKKQEL	purified MHC/competitive/radioactivity	dissociation constant KD (~IC50)	Negative	78700	0
HLA-A24:03	YTDDYPMYK	purified MHC/direct/fluorescence	dissociation constant KD (~EC50)	Negative	78700	0
HLA-A33:01	RDWAHNSL	purified MHC/competitive/radioactivity	dissociation constant KD (~IC50)	Negative	78400	0
HLA-B53:01	RPSTRNFFEL	purified MHC/competitive/radioactivity	dissociation constant KD (~IC50)	Negative	78200	0
HLA-B53:01	AFVRFSTDK	purified MHC/competitive/radioactivity	dissociation constant KD (~IC50)	Negative	78200	0
HLA-B53:01	ALYRRIQRR	purified MHC/competitive/radioactivity	dissociation constant KD (~IC50)	Negative	78200	0
HLA-B44:03	ATDALMTGY	purified MHC/competitive/radioactivity	dissociation constant KD (~IC50)	Negative	78200	0
HLA-B53:01	ATDALMTGY	purified MHC/competitive/radioactivity	dissociation constant KD (~IC50)	Negative	78200	0
HLA-B53:01	ATSIYTIER	purified MHC/competitive/radioactivity	dissociation constant KD (~IC50)	Negative	78200	0
HLA-B53:01	AVYGNIKHK	purified MHC/competitive/radioactivity	dissociation constant KD (~IC50)	Negative	78200	0
HLA-B53:01	CPQKKKSQA	purified MHC/competitive/radioactivity	dissociation constant KD (~IC50)	Negative	78200	0
HLA-B53:01	DVKASMLEK	purified MHC/competitive/radioactivity	dissociation constant KD (~IC50)	Negative	78200	0
HLA-B53:01	GLFDFVNFV	purified MHC/competitive/radioactivity	dissociation constant KD (~IC50)	Negative	78200	0
HLA-B53:01	GPQSNQRSA	purified MHC/competitive/radioactivity	dissociation constant KD (~IC50)	Negative	78200	0
HLA-B44:03	HSKKKCDEL	purified MHC/competitive/radioactivity	dissociation constant KD (~IC50)	Negative	78200	0
HLA-B53:01	HSKKKCDEL	purified MHC/competitive/radioactivity	dissociation constant KD (~IC50)	Negative	78200	0
HLA-B44:03	HSNIEEVAL	purified MHC/competitive/radioactivity	dissociation constant KD (~IC50)	Negative	78200	0
HLA-B53:01	HSNIEEVAL	purified MHC/competitive/radioactivity	dissociation constant KD (~IC50)	Negative	78200	0
HLA-B53:01	ILDDNLYKV	purified MHC/competitive/radioactivity	dissociation constant KD (~IC50)	Negative	78200	0
HLA-B53:01	ISIRPRVTK	purified MHC/competitive/radioactivity	dissociation constant KD (~IC50)	Negative	78200	0
HLA-B53:01	IVLFQRFLR	purified MHC/competitive/radioactivity	dissociation constant KD (~IC50)	Negative	78200	0
HLA-B53:01	KPCIKVATV	purified MHC/competitive/radioactivity	dissociation constant KD (~IC50)	Negative	78200	0
HLA-B53:01	KPVPEIKIL	purified MHC/competitive/radioactivity	dissociation constant KD (~IC50)	Negative	78200	0
HLA-B53:01	KPYTAGNKV	purified MHC/competitive/radioactivity	dissociation constant KD (~IC50)	Negative	78200	0
HLA-B53:01	KSYSLIRPK	purified MHC/competitive/radioactivity	dissociation constant KD (~IC50)	Negative	78200	0
HLA-B53:01	LLFASMGFK	purified MHC/competitive/radioactivity	dissociation constant KD (~IC50)	Negative	78200	0
HLA-B53:01	LMDSIFVST	purified MHC/competitive/radioactivity	dissociation constant KD (~IC50)	Negative	78200	0
HLA-B53:01	LMYDIINSV	purified MHC/competitive/radioactivity	dissociation constant KD (~IC50)	Negative	78200	0
HLA-B53:01	MTIREFPRK	purified MHC/competitive/radioactivity	dissociation constant KD (~IC50)	Negative	78200	0
HLA-B53:01	MVIENGILK	purified MHC/competitive/radioactivity	dissociation constant KD (~IC50)	Negative	78200	0
HLA-B53:01	NLFSKNILK	purified MHC/competitive/radioactivity	dissociation constant KD (~IC50)	Negative	78200	0
HLA-B53:01	QPFPPQQPY	purified MHC/competitive/radioactivity	dissociation constant KD (~IC50)	Negative	78200	0
HLA-B53:01	QPTVTLLPA	purified MHC/competitive/radioactivity	dissociation constant KD (~IC50)	Negative	78200	0
HLA-B53:01	RLYDYFTRV	purified MHC/competitive/radioactivity	dissociation constant KD (~IC50)	Negative	78200	0
HLA-B53:01	RPDTRHLRV	purified MHC/competitive/radioactivity	dissociation constant KD (~IC50)	Negative	78200	0
HLA-B53:01	RPPLNRNYV	purified MHC/competitive/radioactivity	dissociation constant KD (~IC50)	Negative	78200	0
HLA-B53:01	RVYEALYYV	purified MHC/competitive/radioactivity	dissociation constant KD (~IC50)	Negative	78200	0
HLA-B53:01	SLIYYQNEV	purified MHC/competitive/radioactivity	dissociation constant KD (~IC50)	Negative	78200	0
HLA-B53:01	SLQTIASKK	purified MHC/competitive/radioactivity	dissociation constant KD (~IC50)	Negative	78200	0
HLA-B53:01	SLVENNFFT	purified MHC/competitive/radioactivity	dissociation constant KD (~IC50)	Negative	78200	0
HLA-B53:01	SPYNSQNAV	purified MHC/competitive/radioactivity	dissociation constant KD (~IC50)	Negative	78200	0
HLA-B53:01	STLNFNNLR	purified MHC/competitive/radioactivity	dissociation constant KD (~IC50)	Negative	78200	0
HLA-B53:01	SVANRSKQK	purified MHC/competitive/radioactivity	dissociation constant KD (~IC50)	Negative	78200	0
HLA-B44:03	TEGSVKGLT	purified MHC/competitive/radioactivity	dissociation constant KD (~IC50)	Negative	78200	0
HLA-B44:03	TEKSNVVRG	purified MHC/competitive/radioactivity	dissociation constant KD (~IC50)	Negative	78200	0
HLA-B53:01	TFMIITSTK	purified MHC/competitive/radioactivity	dissociation constant KD (~IC50)	Negative	78200	0
HLA-B53:01	TLNHVLALK	purified MHC/competitive/radioactivity	dissociation constant KD (~IC50)	Negative	78200	0
HLA-B44:03	AAMQGAVVH	purified MHC/competitive/radioactivity	half maximal inhibitory concentration (IC50)	Negative	78160.9	0
HLA-B44:03	FELGADHAV	purified MHC/competitive/radioactivity	half maximal inhibitory concentration (IC50)	Negative	78160.9	0
HLA-B44:03	PGPTTDYST	purified MHC/competitive/radioactivity	half maximal inhibitory concentration (IC50)	Negative	78160.9	0
HLA-B44:03	TTEYSNARY	purified MHC/competitive/radioactivity	half maximal inhibitory concentration (IC50)	Negative	78160.9	0
HLA-B44:03	VAVAGGRWH	purified MHC/competitive/radioactivity	half maximal inhibitory concentration (IC50)	Negative	78160.9	0
HLA-B53:01	LATYQSEYL	purified MHC/competitive/radioactivity	half maximal inhibitory concentration (IC50)	Negative	78151.3	0
HLA-B53:01	LNDSKITMG	purified MHC/competitive/radioactivity	half maximal inhibitory concentration (IC50)	Negative	78151.3	0
HLA-B53:01	LPLKANPMH	purified MHC/competitive/radioactivity	half maximal inhibitory concentration (IC50)	Negative	78151.3	0
HLA-B53:01	LPVRGVALV	purified MHC/competitive/radioactivity	half maximal inhibitory concentration (IC50)	Negative	78151.3	0
HLA-B53:01	PGTPGDLLE	purified MHC/competitive/radioactivity	half maximal inhibitory concentration (IC50)	Negative	78151.3	0
HLA-B53:01	PKPKPKAER	purified MHC/competitive/radioactivity	half maximal inhibitory concentration (IC50)	Negative	78151.3	0
HLA-B53:01	PRRARRALR	purified MHC/competitive/radioactivity	half maximal inhibitory concentration (IC50)	Negative	78151.3	0
HLA-B53:01	TPFIIKLKD	purified MHC/competitive/radioactivity	half maximal inhibitory concentration (IC50)	Negative	78151.3	0
HLA-B53:01	TPGWSIYGL	purified MHC/competitive/radioactivity	half maximal inhibitory concentration (IC50)	Negative	78151.3	0
HLA-A02:01	AGKSLKKKN	purified MHC/competitive/radioactivity	half maximal inhibitory concentration (IC50)	Negative	78125	0
HLA-A02:01	AGLAGPSAV	purified MHC/competitive/radioactivity	half maximal inhibitory concentration (IC50)	Negative	78125	0
HLA-A02:01	ALANDGTIV	purified MHC/competitive/radioactivity	half maximal inhibitory concentration (IC50)	Negative	78125	0
HLA-A02:01	AVAAPAVGA	purified MHC/competitive/radioactivity	half maximal inhibitory concentration (IC50)	Negative	78125	0
HLA-A02:01	EGGKLRGKD	purified MHC/competitive/radioactivity	half maximal inhibitory concentration (IC50)	Negative	78125	0
HLA-A02:01	EGKMESNKD	purified MHC/competitive/radioactivity	half maximal inhibitory concentration (IC50)	Negative	78125	0
HLA-A02:01	EHRMQEAVE	purified MHC/competitive/radioactivity	half maximal inhibitory concentration (IC50)	Negative	78125	0
HLA-B54:01	RPSTRNFFEL	purified MHC/competitive/radioactivity	dissociation constant KD (~IC50)	Negative	78100	0
HLA-A02:01	AAEQRRSTI	purified MHC/competitive/radioactivity	dissociation constant KD (~IC50)	Negative	78100	0
HLA-A02:01	AARLKRSAT	purified MHC/competitive/radioactivity	dissociation constant KD (~IC50)	Negative	78100	0
HLA-A02:01	AASKQQMLM	purified MHC/competitive/radioactivity	dissociation constant KD (~IC50)	Negative	78100	0
HLA-B44:03	ADKNLIKCS	purified MHC/competitive/radioactivity	dissociation constant KD (~IC50)	Negative	78100	0
HLA-A01:01	AFEKMVSLL	purified MHC/competitive/radioactivity	dissociation constant KD (~IC50)	Negative	78100	0
HLA-A01:01	AFIDTIKSL	purified MHC/competitive/radioactivity	dissociation constant KD (~IC50)	Negative	78100	0
HLA-A01:01	AFLPFTLGI	purified MHC/competitive/radioactivity	dissociation constant KD (~IC50)	Negative	78100	0
HLA-A02:01	AFVRFSTDK	purified MHC/competitive/radioactivity	dissociation constant KD (~IC50)	Negative	78100	0
HLA-A02:03	AFVRFSTDK	purified MHC/competitive/radioactivity	dissociation constant KD (~IC50)	Negative	78100	0
HLA-B54:01	AFVRFSTDK	purified MHC/competitive/radioactivity	dissociation constant KD (~IC50)	Negative	78100	0
HLA-A01:01	AGFPAGLTY	purified MHC/competitive/radioactivity	dissociation constant KD (~IC50)	Negative	78100	0
HLA-A01:01	AGFPTGLTY	purified MHC/competitive/radioactivity	dissociation constant KD (~IC50)	Negative	78100	0
HLA-B53:01	AKNPNRFVI	purified MHC/competitive/radioactivity	dissociation constant KD (~IC50)	Negative	78100	0
HLA-B54:01	AKNPNRFVI	purified MHC/competitive/radioactivity	dissociation constant KD (~IC50)	Negative	78100	0
HLA-A02:17	ALIFILLTA	purified MHC/competitive/radioactivity	dissociation constant KD (~IC50)	Negative	78100	0
HLA-A02:01	ALYRRIQRR	purified MHC/competitive/radioactivity	dissociation constant KD (~IC50)	Negative	78100	0
HLA-B54:01	ALYRRIQRR	purified MHC/competitive/radioactivity	dissociation constant KD (~IC50)	Negative	78100	0
HLA-A01:01	AMYTPHTVL	purified MHC/competitive/radioactivity	dissociation constant KD (~IC50)	Negative	78100	0
HLA-B54:01	APTGGVVKI	purified MHC/competitive/radioactivity	dissociation constant KD (~IC50)	Negative	78100	0
HLA-A01:01	AQNISFKSI	purified MHC/competitive/radioactivity	dissociation constant KD (~IC50)	Negative	78100	0
HLA-A30:01	ASPILRFLY	purified MHC/competitive/radioactivity	dissociation constant KD (~IC50)	Negative	78100	0
HLA-A02:03	ATDALMTGF	purified MHC/competitive/radioactivity	dissociation constant KD (~IC50)	Negative	78100	0
HLA-A02:01	ATKRYPGVM	purified MHC/competitive/radioactivity	dissociation constant KD (~IC50)	Negative	78100	0
HLA-A02:01	ATSIYTIER	purified MHC/competitive/radioactivity	dissociation constant KD (~IC50)	Negative	78100	0
HLA-A02:03	ATSIYTIER	purified MHC/competitive/radioactivity	dissociation constant KD (~IC50)	Negative	78100	0
HLA-B54:01	ATSIYTIER	purified MHC/competitive/radioactivity	dissociation constant KD (~IC50)	Negative	78100	0
HLA-A02:01	AVVKSDNKL	purified MHC/competitive/radioactivity	dissociation constant KD (~IC50)	Negative	78100	0
HLA-B54:01	AVYGNIKHK	purified MHC/competitive/radioactivity	dissociation constant KD (~IC50)	Negative	78100	0
HLA-A01:01	AWEILKFLI	purified MHC/competitive/radioactivity	dissociation constant KD (~IC50)	Negative	78100	0
HLA-A01:01	AYANSVFNI	purified MHC/competitive/radioactivity	dissociation constant KD (~IC50)	Negative	78100	0
HLA-A01:01	AYFPREGVF	purified MHC/competitive/radioactivity	dissociation constant KD (~IC50)	Negative	78100	0
HLA-A01:01	AYLRKHFSM	purified MHC/competitive/radioactivity	dissociation constant KD (~IC50)	Negative	78100	0
HLA-A01:01	AYMLFTKFF	purified MHC/competitive/radioactivity	dissociation constant KD (~IC50)	Negative	78100	0
HLA-A01:01	AYSNNTIAI	purified MHC/competitive/radioactivity	dissociation constant KD (~IC50)	Negative	78100	0
HLA-A01:01	AYSNRNRFL	purified MHC/competitive/radioactivity	dissociation constant KD (~IC50)	Negative	78100	0
HLA-A01:01	CFANKHAGF	purified MHC/competitive/radioactivity	dissociation constant KD (~IC50)	Negative	78100	0
HLA-A30:01	CGDPSSFDY	purified MHC/competitive/radioactivity	dissociation constant KD (~IC50)	Negative	78100	0
HLA-A02:01	CIPSRSKML	purified MHC/competitive/radioactivity	dissociation constant KD (~IC50)	Negative	78100	0
HLA-A02:01	CIRNASKFV	purified MHC/competitive/radioactivity	dissociation constant KD (~IC50)	Negative	78100	0
HLA-A02:03	CTEETKRNI	purified MHC/competitive/radioactivity	dissociation constant KD (~IC50)	Negative	78100	0
HLA-A02:01	CTEETKRNI	purified MHC/competitive/radioactivity	dissociation constant KD (~IC50)	Negative	78100	0
HLA-A01:01	CYGVSATKL	purified MHC/competitive/radioactivity	dissociation constant KD (~IC50)	Negative	78100	0
HLA-A02:01	DAKRNSKSL	purified MHC/competitive/radioactivity	dissociation constant KD (~IC50)	Negative	78100	0
HLA-A02:01	DAYNIADAA	purified MHC/competitive/radioactivity	dissociation constant KD (~IC50)	Negative	78100	0
HLA-A02:01	DINESMSQM	purified MHC/competitive/radioactivity	dissociation constant KD (~IC50)	Negative	78100	0
HLA-A02:01	DISVNASKT	purified MHC/competitive/radioactivity	dissociation constant KD (~IC50)	Negative	78100	0
HLA-A02:01	DITFLRPVL	purified MHC/competitive/radioactivity	dissociation constant KD (~IC50)	Negative	78100	0
HLA-B44:03	DKLVDPINY	purified MHC/competitive/radioactivity	dissociation constant KD (~IC50)	Negative	78100	0
HLA-A02:03	DLKHATDYI	purified MHC/competitive/radioactivity	dissociation constant KD (~IC50)	Negative	78100	0
HLA-A02:01	DLNRMPTDM	purified MHC/competitive/radioactivity	dissociation constant KD (~IC50)	Negative	78100	0
HLA-A02:01	DLVKSYSLI	purified MHC/competitive/radioactivity	dissociation constant KD (~IC50)	Negative	78100	0
HLA-B54:01	DPEKFNARM	purified MHC/competitive/radioactivity	dissociation constant KD (~IC50)	Negative	78100	0
HLA-B54:01	DPKVYPIIL	purified MHC/competitive/radioactivity	dissociation constant KD (~IC50)	Negative	78100	0
HLA-B54:01	DPTFQLLNM	purified MHC/competitive/radioactivity	dissociation constant KD (~IC50)	Negative	78100	0
HLA-A02:01	DTCGASINI	purified MHC/competitive/radioactivity	dissociation constant KD (~IC50)	Negative	78100	0
HLA-A02:03	DTCGASINI	purified MHC/competitive/radioactivity	dissociation constant KD (~IC50)	Negative	78100	0
HLA-A02:01	DTEFINKFL	purified MHC/competitive/radioactivity	dissociation constant KD (~IC50)	Negative	78100	0
HLA-A02:01	DTLVKSGLT	purified MHC/competitive/radioactivity	dissociation constant KD (~IC50)	Negative	78100	0
HLA-A02:01	DVEKEKFVA	purified MHC/competitive/radioactivity	dissociation constant KD (~IC50)	Negative	78100	0
HLA-A02:01	DVGCLLTDT	purified MHC/competitive/radioactivity	dissociation constant KD (~IC50)	Negative	78100	0
HLA-A02:01	DVHPGEPVV	purified MHC/competitive/radioactivity	dissociation constant KD (~IC50)	Negative	78100	0
HLA-A02:03	DVHPGEPVV	purified MHC/competitive/radioactivity	dissociation constant KD (~IC50)	Negative	78100	0
HLA-A02:03	DVKASMLEK	purified MHC/competitive/radioactivity	dissociation constant KD (~IC50)	Negative	78100	0
HLA-A02:01	DVKASMLEK	purified MHC/competitive/radioactivity	dissociation constant KD (~IC50)	Negative	78100	0
HLA-B54:01	DVKASMLEK	purified MHC/competitive/radioactivity	dissociation constant KD (~IC50)	Negative	78100	0
HLA-A02:01	DVRTLLGLI	purified MHC/competitive/radioactivity	dissociation constant KD (~IC50)	Negative	78100	0
HLA-A02:01	EAFETQSGA	purified MHC/competitive/radioactivity	dissociation constant KD (~IC50)	Negative	78100	0
HLA-A02:03	EAFETQSGA	purified MHC/competitive/radioactivity	dissociation constant KD (~IC50)	Negative	78100	0
HLA-B44:03	EDQGNPIVL	purified MHC/competitive/radioactivity	dissociation constant KD (~IC50)	Negative	78100	0
HLA-B44:03	EDQLLPFMS	purified MHC/competitive/radioactivity	dissociation constant KD (~IC50)	Negative	78100	0
HLA-B44:03	EEKGISGTS	purified MHC/competitive/radioactivity	dissociation constant KD (~IC50)	Negative	78100	0
HLA-A01:01	EFLKDAWEI	purified MHC/competitive/radioactivity	dissociation constant KD (~IC50)	Negative	78100	0
HLA-A01:01	EFLTRNPAW	purified MHC/competitive/radioactivity	dissociation constant KD (~IC50)	Negative	78100	0
HLA-A02:01	EIARIENEM	purified MHC/competitive/radioactivity	dissociation constant KD (~IC50)	Negative	78100	0
HLA-A02:01	EIDVSEVKT	purified MHC/competitive/radioactivity	dissociation constant KD (~IC50)	Negative	78100	0
HLA-A02:03	EIDVSEVKT	purified MHC/competitive/radioactivity	dissociation constant KD (~IC50)	Negative	78100	0
HLA-A02:01	EIEKVEKYL	purified MHC/competitive/radioactivity	dissociation constant KD (~IC50)	Negative	78100	0
HLA-A02:03	EIQNVTGFM	purified MHC/competitive/radioactivity	dissociation constant KD (~IC50)	Negative	78100	0
HLA-A02:01	EIRDQYITA	purified MHC/competitive/radioactivity	dissociation constant KD (~IC50)	Negative	78100	0
HLA-A02:01	ELESQISEL	purified MHC/competitive/radioactivity	dissociation constant KD (~IC50)	Negative	78100	0
HLA-A02:03	ELTSNCTRT	purified MHC/competitive/radioactivity	dissociation constant KD (~IC50)	Negative	78100	0
HLA-A02:01	ELVMDKNHA	purified MHC/competitive/radioactivity	dissociation constant KD (~IC50)	Negative	78100	0
HLA-A02:01	EMKINRQIL	purified MHC/competitive/radioactivity	dissociation constant KD (~IC50)	Negative	78100	0
HLA-A02:03	EMKINRQIL	purified MHC/competitive/radioactivity	dissociation constant KD (~IC50)	Negative	78100	0
HLA-A01:01	EPEFYEAMY	purified MHC/competitive/radioactivity	dissociation constant KD (~IC50)	Negative	78100	0
HLA-B54:01	EPLSPDTCL	purified MHC/competitive/radioactivity	dissociation constant KD (~IC50)	Negative	78100	0
HLA-B54:01	EPVESCPLM	purified MHC/competitive/radioactivity	dissociation constant KD (~IC50)	Negative	78100	0
HLA-A02:01	ETGLSASDV	purified MHC/competitive/radioactivity	dissociation constant KD (~IC50)	Negative	78100	0
HLA-A02:01	ETIQKDINI	purified MHC/competitive/radioactivity	dissociation constant KD (~IC50)	Negative	78100	0
HLA-A02:01	ETLNEYKQL	purified MHC/competitive/radioactivity	dissociation constant KD (~IC50)	Negative	78100	0
HLA-A02:03	ETLNEYKQL	purified MHC/competitive/radioactivity	dissociation constant KD (~IC50)	Negative	78100	0
HLA-A02:01	ETVKMGAFM	purified MHC/competitive/radioactivity	dissociation constant KD (~IC50)	Negative	78100	0
HLA-A02:01	EVFINDNGI	purified MHC/competitive/radioactivity	dissociation constant KD (~IC50)	Negative	78100	0
HLA-A02:01	EVKTLSSYI	purified MHC/competitive/radioactivity	dissociation constant KD (~IC50)	Negative	78100	0
HLA-A02:01	EVRIPVDLV	purified MHC/competitive/radioactivity	dissociation constant KD (~IC50)	Negative	78100	0
HLA-A01:01	EWSVATFYL	purified MHC/competitive/radioactivity	dissociation constant KD (~IC50)	Negative	78100	0
HLA-A01:01	EYPIIGDEL	purified MHC/competitive/radioactivity	dissociation constant KD (~IC50)	Negative	78100	0
HLA-A02:01	FAFVTDNTY	purified MHC/competitive/radioactivity	dissociation constant KD (~IC50)	Negative	78100	0
HLA-A02:03	FANYNFTLV	purified MHC/competitive/radioactivity	dissociation constant KD (~IC50)	Negative	78100	0
HLA-B44:03	FDAAASGGL	purified MHC/competitive/radioactivity	dissociation constant KD (~IC50)	Negative	78100	0
HLA-B44:03	FDAAVSGGL	purified MHC/competitive/radioactivity	dissociation constant KD (~IC50)	Negative	78100	0
HLA-A01:01	FFGYFASHF	purified MHC/competitive/radioactivity	dissociation constant KD (~IC50)	Negative	78100	0
HLA-A01:01	FFVYENAFL	purified MHC/competitive/radioactivity	dissociation constant KD (~IC50)	Negative	78100	0
HLA-A02:01	FIKDGSSTY	purified MHC/competitive/radioactivity	dissociation constant KD (~IC50)	Negative	78100	0
HLA-A01:01	FMMSRRRLL	purified MHC/competitive/radioactivity	dissociation constant KD (~IC50)	Negative	78100	0
HLA-A01:01	FQESFYEDI	purified MHC/competitive/radioactivity	dissociation constant KD (~IC50)	Negative	78100	0
HLA-A01:01	FQPQNGQFI	purified MHC/competitive/radioactivity	dissociation constant KD (~IC50)	Negative	78100	0
HLA-A02:01	FTELENKKV	purified MHC/competitive/radioactivity	dissociation constant KD (~IC50)	Negative	78100	0
HLA-A02:01	FTSYKRFVT	purified MHC/competitive/radioactivity	dissociation constant KD (~IC50)	Negative	78100	0
HLA-A01:01	FYAYLRKHF	purified MHC/competitive/radioactivity	dissociation constant KD (~IC50)	Negative	78100	0
HLA-A01:01	FYGGWHNML	purified MHC/competitive/radioactivity	dissociation constant KD (~IC50)	Negative	78100	0
HLA-A01:01	FYQKTGEKS	purified MHC/competitive/radioactivity	dissociation constant KD (~IC50)	Negative	78100	0
HLA-A02:01	GAAVTLNRI	purified MHC/competitive/radioactivity	dissociation constant KD (~IC50)	Negative	78100	0
HLA-A02:01	GAGVLDKDL	purified MHC/competitive/radioactivity	dissociation constant KD (~IC50)	Negative	78100	0
HLA-A02:03	GALQWDDNI	purified MHC/competitive/radioactivity	dissociation constant KD (~IC50)	Negative	78100	0
HLA-B44:03	GDEALTGFL	purified MHC/competitive/radioactivity	dissociation constant KD (~IC50)	Negative	78100	0
HLA-B44:03	GEPKESTPM	purified MHC/competitive/radioactivity	dissociation constant KD (~IC50)	Negative	78100	0
HLA-B44:03	GEPKTVKVL	purified MHC/competitive/radioactivity	dissociation constant KD (~IC50)	Negative	78100	0
HLA-B44:03	GERSRCYSL	purified MHC/competitive/radioactivity	dissociation constant KD (~IC50)	Negative	78100	0
HLA-B54:01	GLFDFVNFV	purified MHC/competitive/radioactivity	dissociation constant KD (~IC50)	Negative	78100	0
HLA-A01:01	GYKNVRITF	purified MHC/competitive/radioactivity	dissociation constant KD (~IC50)	Negative	78100	0
HLA-A01:01	GYLKPTTFM	purified MHC/competitive/radioactivity	dissociation constant KD (~IC50)	Negative	78100	0
HLA-A01:01	GYTMHANYI	purified MHC/competitive/radioactivity	dissociation constant KD (~IC50)	Negative	78100	0
HLA-A01:01	GYVTHGFNL	purified MHC/competitive/radioactivity	dissociation constant KD (~IC50)	Negative	78100	0
HLA-B44:03	HDFGIPTPS	purified MHC/competitive/radioactivity	dissociation constant KD (~IC50)	Negative	78100	0
HLA-A01:01	HDHHFTPQI	purified MHC/competitive/radioactivity	dissociation constant KD (~IC50)	Negative	78100	0
HLA-B44:03	HDLMKQKCL	purified MHC/competitive/radioactivity	dissociation constant KD (~IC50)	Negative	78100	0
HLA-A01:01	HHANEYRQY	purified MHC/competitive/radioactivity	dissociation constant KD (~IC50)	Negative	78100	0
HLA-A02:03	HNASDFYGL	purified MHC/competitive/radioactivity	dissociation constant KD (~IC50)	Negative	78100	0
HLA-B54:01	HSKKKCDDL	purified MHC/competitive/radioactivity	dissociation constant KD (~IC50)	Negative	78100	0
HLA-A02:03	HSKKKCDEL	purified MHC/competitive/radioactivity	dissociation constant KD (~IC50)	Negative	78100	0
HLA-B54:01	HSKKKCDEL	purified MHC/competitive/radioactivity	dissociation constant KD (~IC50)	Negative	78100	0
HLA-B54:01	HSNIEEVAL	purified MHC/competitive/radioactivity	dissociation constant KD (~IC50)	Negative	78100	0
HLA-B54:01	HVDGKILFV	purified MHC/competitive/radioactivity	dissociation constant KD (~IC50)	Negative	78100	0
HLA-A01:01	HYRALSGVF	purified MHC/competitive/radioactivity	dissociation constant KD (~IC50)	Negative	78100	0
HLA-B44:03	IDNQKLSYL	purified MHC/competitive/radioactivity	dissociation constant KD (~IC50)	Negative	78100	0
HLA-A01:01	IFWRNTNPI	purified MHC/competitive/radioactivity	dissociation constant KD (~IC50)	Negative	78100	0
HLA-A02:01	IIRRSGCRI	purified MHC/competitive/radioactivity	dissociation constant KD (~IC50)	Negative	78100	0
HLA-B54:01	ILDDNLYKV	purified MHC/competitive/radioactivity	dissociation constant KD (~IC50)	Negative	78100	0
HLA-A02:01	IPYLRNYMV	purified MHC/competitive/radioactivity	dissociation constant KD (~IC50)	Negative	78100	0
HLA-A02:03	IPYLRNYMV	purified MHC/competitive/radioactivity	dissociation constant KD (~IC50)	Negative	78100	0
HLA-A01:01	IQLDEKSSI	purified MHC/competitive/radioactivity	dissociation constant KD (~IC50)	Negative	78100	0
HLA-A02:01	ISIRPRVTK	purified MHC/competitive/radioactivity	dissociation constant KD (~IC50)	Negative	78100	0
HLA-A02:03	ISIRPRVTK	purified MHC/competitive/radioactivity	dissociation constant KD (~IC50)	Negative	78100	0
HLA-B54:01	ISIRPRVTK	purified MHC/competitive/radioactivity	dissociation constant KD (~IC50)	Negative	78100	0
HLA-A02:01	ITETIPIGM	purified MHC/competitive/radioactivity	dissociation constant KD (~IC50)	Negative	78100	0
HLA-A02:01	ITNILGGVL	purified MHC/competitive/radioactivity	dissociation constant KD (~IC50)	Negative	78100	0
HLA-A02:01	IVARRKDQT	purified MHC/competitive/radioactivity	dissociation constant KD (~IC50)	Negative	78100	0
HLA-A02:01	IVKNIREGT	purified MHC/competitive/radioactivity	dissociation constant KD (~IC50)	Negative	78100	0
HLA-B54:01	IVLFQRFLR	purified MHC/competitive/radioactivity	dissociation constant KD (~IC50)	Negative	78100	0
HLA-A02:01	IVLFQRFLR	purified MHC/competitive/radioactivity	dissociation constant KD (~IC50)	Negative	78100	0
HLA-A02:01	IVSHLRAST	purified MHC/competitive/radioactivity	dissociation constant KD (~IC50)	Negative	78100	0
HLA-A01:01	IYNEKVAGF	purified MHC/competitive/radioactivity	dissociation constant KD (~IC50)	Negative	78100	0
HLA-A01:01	IYSTGNNVF	purified MHC/competitive/radioactivity	dissociation constant KD (~IC50)	Negative	78100	0
HLA-B44:03	KDMPGGYCL	purified MHC/competitive/radioactivity	dissociation constant KD (~IC50)	Negative	78100	0
HLA-B44:03	KDPLITSGC	purified MHC/competitive/radioactivity	dissociation constant KD (~IC50)	Negative	78100	0
HLA-B44:03	KDTPGGYCL	purified MHC/competitive/radioactivity	dissociation constant KD (~IC50)	Negative	78100	0
HLA-B44:03	KEPVESCPL	purified MHC/competitive/radioactivity	dissociation constant KD (~IC50)	Negative	78100	0
HLA-A01:01	KFADDLNQM	purified MHC/competitive/radioactivity	dissociation constant KD (~IC50)	Negative	78100	0
HLA-A01:01	KFLTNKLLL	purified MHC/competitive/radioactivity	dissociation constant KD (~IC50)	Negative	78100	0
HLA-A01:01	KFRRVFGEY	purified MHC/competitive/radioactivity	dissociation constant KD (~IC50)	Negative	78100	0
HLA-A30:01	KGNDMPGGY	purified MHC/competitive/radioactivity	dissociation constant KD (~IC50)	Negative	78100	0
HLA-A02:03	KIFNNNYKT	purified MHC/competitive/radioactivity	dissociation constant KD (~IC50)	Negative	78100	0
HLA-A02:03	KIQLFSDFT	purified MHC/competitive/radioactivity	dissociation constant KD (~IC50)	Negative	78100	0
HLA-A02:01	KLKHRDGFT	purified MHC/competitive/radioactivity	dissociation constant KD (~IC50)	Negative	78100	0
HLA-A02:01	KMKEIAEAY	purified MHC/competitive/radioactivity	dissociation constant KD (~IC50)	Negative	78100	0
HLA-A02:03	KMLELEKCT	purified MHC/competitive/radioactivity	dissociation constant KD (~IC50)	Negative	78100	0
HLA-A02:03	KNAGYLVGR	purified MHC/competitive/radioactivity	dissociation constant KD (~IC50)	Negative	78100	0
HLA-A02:01	KPFNNILNL	purified MHC/competitive/radioactivity	dissociation constant KD (~IC50)	Negative	78100	0
HLA-A02:03	KPFNNILNL	purified MHC/competitive/radioactivity	dissociation constant KD (~IC50)	Negative	78100	0
HLA-A02:01	KSYSLIRPK	purified MHC/competitive/radioactivity	dissociation constant KD (~IC50)	Negative	78100	0
HLA-A02:03	KSYSLIRPK	purified MHC/competitive/radioactivity	dissociation constant KD (~IC50)	Negative	78100	0
HLA-B54:01	KSYSLIRPK	purified MHC/competitive/radioactivity	dissociation constant KD (~IC50)	Negative	78100	0
HLA-A01:01	KWADNNCYL	purified MHC/competitive/radioactivity	dissociation constant KD (~IC50)	Negative	78100	0
HLA-A01:01	KWDLLKYDF	purified MHC/competitive/radioactivity	dissociation constant KD (~IC50)	Negative	78100	0
HLA-B15:01	KWKYENPCK	purified MHC/competitive/radioactivity	dissociation constant KD (~IC50)	Negative	78100	0
HLA-A01:01	KYKYFSGAL	purified MHC/competitive/radioactivity	dissociation constant KD (~IC50)	Negative	78100	0
HLA-A01:01	KYTQLCQYL	purified MHC/competitive/radioactivity	dissociation constant KD (~IC50)	Negative	78100	0
HLA-A02:01	LAARLKRSA	purified MHC/competitive/radioactivity	dissociation constant KD (~IC50)	Negative	78100	0
HLA-B53:01	LAVFFLLIM	purified MHC/competitive/radioactivity	dissociation constant KD (~IC50)	Negative	78100	0
HLA-B44:03	LDIQKCGEL	purified MHC/competitive/radioactivity	dissociation constant KD (~IC50)	Negative	78100	0
HLA-B44:03	LDVLCPSSL	purified MHC/competitive/radioactivity	dissociation constant KD (~IC50)	Negative	78100	0
HLA-A01:01	LFADINGKL	purified MHC/competitive/radioactivity	dissociation constant KD (~IC50)	Negative	78100	0
HLA-A01:01	LFARTRSMW	purified MHC/competitive/radioactivity	dissociation constant KD (~IC50)	Negative	78100	0
HLA-A01:01	LFTIAMWLL	purified MHC/competitive/radioactivity	dissociation constant KD (~IC50)	Negative	78100	0
HLA-A01:01	LFTKFFYLL	purified MHC/competitive/radioactivity	dissociation constant KD (~IC50)	Negative	78100	0
HLA-A02:03	LIISTDQDT	purified MHC/competitive/radioactivity	dissociation constant KD (~IC50)	Negative	78100	0
HLA-A02:01	LIRPKILSM	purified MHC/competitive/radioactivity	dissociation constant KD (~IC50)	Negative	78100	0
HLA-B54:01	LLFASMGFK	purified MHC/competitive/radioactivity	dissociation constant KD (~IC50)	Negative	78100	0
HLA-B15:01	LLFVCISYY	purified MHC/competitive/radioactivity	dissociation constant KD (~IC50)	Negative	78100	0
HLA-A02:03	LLGDSDSVA	purified MHC/competitive/radioactivity	dissociation constant KD (~IC50)	Negative	78100	0
HLA-A02:01	LLKNMKQCT	purified MHC/competitive/radioactivity	dissociation constant KD (~IC50)	Negative	78100	0
HLA-A02:01	LPRPDTRHL	purified MHC/competitive/radioactivity	dissociation constant KD (~IC50)	Negative	78100	0
HLA-A02:03	LPRPDTRHL	purified MHC/competitive/radioactivity	dissociation constant KD (~IC50)	Negative	78100	0
HLA-A01:01	LTAAVLLLI	purified MHC/competitive/radioactivity	dissociation constant KD (~IC50)	Negative	78100	0
HLA-A30:01	LTEEFYHSY	purified MHC/competitive/radioactivity	dissociation constant KD (~IC50)	Negative	78100	0
HLA-A02:01	LTHGADPNA	purified MHC/competitive/radioactivity	dissociation constant KD (~IC50)	Negative	78100	0
HLA-A02:01	LTNKKYRCM	purified MHC/competitive/radioactivity	dissociation constant KD (~IC50)	Negative	78100	0
HLA-A02:01	LTSNCTRTT	purified MHC/competitive/radioactivity	dissociation constant KD (~IC50)	Negative	78100	0
HLA-A02:01	LVDKEDTDI	purified MHC/competitive/radioactivity	dissociation constant KD (~IC50)	Negative	78100	0
HLA-A02:03	LVDKEDTDI	purified MHC/competitive/radioactivity	dissociation constant KD (~IC50)	Negative	78100	0
HLA-A02:01	LVKMINHLK	purified MHC/competitive/radioactivity	dissociation constant KD (~IC50)	Negative	78100	0
HLA-A02:03	LVKMINHLK	purified MHC/competitive/radioactivity	dissociation constant KD (~IC50)	Negative	78100	0
HLA-B54:01	LVKMINHLK	purified MHC/competitive/radioactivity	dissociation constant KD (~IC50)	Negative	78100	0
HLA-A02:01	LVSKHWELT	purified MHC/competitive/radioactivity	dissociation constant KD (~IC50)	Negative	78100	0
HLA-A01:01	LWLLWPVTL	purified MHC/competitive/radioactivity	dissociation constant KD (~IC50)	Negative	78100	0
HLA-A30:01	LYDVIPVTY	purified MHC/competitive/radioactivity	dissociation constant KD (~IC50)	Negative	78100	0
HLA-A01:01	LYIKDIFTR	purified MHC/competitive/radioactivity	dissociation constant KD (~IC50)	Negative	78100	0
HLA-A01:01	LYQKTGESS	purified MHC/competitive/radioactivity	dissociation constant KD (~IC50)	Negative	78100	0
HLA-A01:01	LYRIDGAHL	purified MHC/competitive/radioactivity	dissociation constant KD (~IC50)	Negative	78100	0
HLA-A02:01	MAAEQRRST	purified MHC/competitive/radioactivity	dissociation constant KD (~IC50)	Negative	78100	0
HLA-A01:01	MFLARAIVF	purified MHC/competitive/radioactivity	dissociation constant KD (~IC50)	Negative	78100	0
HLA-A01:01	MFSPIVPFW	purified MHC/competitive/radioactivity	dissociation constant KD (~IC50)	Negative	78100	0
HLA-A02:01	MTIREFPRK	purified MHC/competitive/radioactivity	dissociation constant KD (~IC50)	Negative	78100	0
HLA-A02:03	MTIREFPRK	purified MHC/competitive/radioactivity	dissociation constant KD (~IC50)	Negative	78100	0
HLA-B54:01	MTIREFPRK	purified MHC/competitive/radioactivity	dissociation constant KD (~IC50)	Negative	78100	0
HLA-B53:01	MTVQGGETM	purified MHC/competitive/radioactivity	dissociation constant KD (~IC50)	Negative	78100	0
HLA-B54:01	MTVQGGETM	purified MHC/competitive/radioactivity	dissociation constant KD (~IC50)	Negative	78100	0
HLA-A02:01	MVIENGILK	purified MHC/competitive/radioactivity	dissociation constant KD (~IC50)	Negative	78100	0
HLA-A02:03	MVIENGILK	purified MHC/competitive/radioactivity	dissociation constant KD (~IC50)	Negative	78100	0
HLA-B54:01	MVIENGILK	purified MHC/competitive/radioactivity	dissociation constant KD (~IC50)	Negative	78100	0
HLA-A01:01	MYIFFASFY	purified MHC/competitive/radioactivity	dissociation constant KD (~IC50)	Negative	78100	0
HLA-A02:01	NAKIAARIL	purified MHC/competitive/radioactivity	dissociation constant KD (~IC50)	Negative	78100	0
HLA-A02:01	NAQQFANVI	purified MHC/competitive/radioactivity	dissociation constant KD (~IC50)	Negative	78100	0
HLA-A02:01	NAVTTNNLL	purified MHC/competitive/radioactivity	dissociation constant KD (~IC50)	Negative	78100	0
HLA-A02:01	NIIKNKKSI	purified MHC/competitive/radioactivity	dissociation constant KD (~IC50)	Negative	78100	0
HLA-A02:01	NIKNDVVIL	purified MHC/competitive/radioactivity	dissociation constant KD (~IC50)	Negative	78100	0
HLA-A02:01	NITHTNITT	purified MHC/competitive/radioactivity	dissociation constant KD (~IC50)	Negative	78100	0
HLA-A02:01	NLFSKNILK	purified MHC/competitive/radioactivity	dissociation constant KD (~IC50)	Negative	78100	0
HLA-B54:01	NLFSKNILK	purified MHC/competitive/radioactivity	dissociation constant KD (~IC50)	Negative	78100	0
HLA-A02:01	NMKQCTNDI	purified MHC/competitive/radioactivity	dissociation constant KD (~IC50)	Negative	78100	0
HLA-A01:01	NMVYMPASW	purified MHC/competitive/radioactivity	dissociation constant KD (~IC50)	Negative	78100	0
HLA-B54:01	NPIVLHNGM	purified MHC/competitive/radioactivity	dissociation constant KD (~IC50)	Negative	78100	0
HLA-A01:01	NQESNKYRI	purified MHC/competitive/radioactivity	dissociation constant KD (~IC50)	Negative	78100	0
HLA-A01:01	NQLVKDESI	purified MHC/competitive/radioactivity	dissociation constant KD (~IC50)	Negative	78100	0
HLA-A02:01	NTCKPTILA	purified MHC/competitive/radioactivity	dissociation constant KD (~IC50)	Negative	78100	0
HLA-A02:01	NTKSDIDVI	purified MHC/competitive/radioactivity	dissociation constant KD (~IC50)	Negative	78100	0
HLA-A02:01	NVKHFVSKV	purified MHC/competitive/radioactivity	dissociation constant KD (~IC50)	Negative	78100	0
HLA-A01:01	NYLRKRVMF	purified MHC/competitive/radioactivity	dissociation constant KD (~IC50)	Negative	78100	0
HLA-A01:01	NYMPYVFTL	purified MHC/competitive/radioactivity	dissociation constant KD (~IC50)	Negative	78100	0
HLA-A01:01	NYNYKYRYL	purified MHC/competitive/radioactivity	dissociation constant KD (~IC50)	Negative	78100	0
HLA-A01:01	NYSGVVTTI	purified MHC/competitive/radioactivity	dissociation constant KD (~IC50)	Negative	78100	0
HLA-A02:01	PANINDKQI	purified MHC/competitive/radioactivity	dissociation constant KD (~IC50)	Negative	78100	0
HLA-B44:03	PDFNSLISI	purified MHC/competitive/radioactivity	dissociation constant KD (~IC50)	Negative	78100	0
HLA-B44:03	PDLKTVHNI	purified MHC/competitive/radioactivity	dissociation constant KD (~IC50)	Negative	78100	0
HLA-B44:03	PDSCLNGKL	purified MHC/competitive/radioactivity	dissociation constant KD (~IC50)	Negative	78100	0
HLA-B44:03	PDTTYLGPL	purified MHC/competitive/radioactivity	dissociation constant KD (~IC50)	Negative	78100	0
HLA-B44:03	PDVGVLFGL	purified MHC/competitive/radioactivity	dissociation constant KD (~IC50)	Negative	78100	0
HLA-B44:03	PDVLRSDVY	purified MHC/competitive/radioactivity	dissociation constant KD (~IC50)	Negative	78100	0
HLA-A02:01	PIGIGVQGL	purified MHC/competitive/radioactivity	dissociation constant KD (~IC50)	Negative	78100	0
HLA-A02:01	PITIENALV	purified MHC/competitive/radioactivity	dissociation constant KD (~IC50)	Negative	78100	0
HLA-A02:01	PMIIGEPII	purified MHC/competitive/radioactivity	dissociation constant KD (~IC50)	Negative	78100	0
HLA-A02:01	PTDMLKLFT	purified MHC/competitive/radioactivity	dissociation constant KD (~IC50)	Negative	78100	0
HLA-A02:03	PTIEDDKIV	purified MHC/competitive/radioactivity	dissociation constant KD (~IC50)	Negative	78100	0
HLA-A02:01	PTIEDDKIV	purified MHC/competitive/radioactivity	dissociation constant KD (~IC50)	Negative	78100	0
HLA-A02:01	PTILATLNT	purified MHC/competitive/radioactivity	dissociation constant KD (~IC50)	Negative	78100	0
HLA-A02:01	PTLFGRGVI	purified MHC/competitive/radioactivity	dissociation constant KD (~IC50)	Negative	78100	0
HLA-A02:01	PTPKKMNIV	purified MHC/competitive/radioactivity	dissociation constant KD (~IC50)	Negative	78100	0
HLA-A02:01	PVHDILSGL	purified MHC/competitive/radioactivity	dissociation constant KD (~IC50)	Negative	78100	0
HLA-A02:01	PVVKDKIKL	purified MHC/competitive/radioactivity	dissociation constant KD (~IC50)	Negative	78100	0
HLA-A02:03	PVVKDKIKL	purified MHC/competitive/radioactivity	dissociation constant KD (~IC50)	Negative	78100	0
HLA-A01:01	PYNMRVIHF	purified MHC/competitive/radioactivity	dissociation constant KD (~IC50)	Negative	78100	0
HLA-A01:01	PYNSVTDTI	purified MHC/competitive/radioactivity	dissociation constant KD (~IC50)	Negative	78100	0
HLA-A01:01	PYPDPSRIL	purified MHC/competitive/radioactivity	dissociation constant KD (~IC50)	Negative	78100	0
HLA-A01:01	PYPQPQPQY	purified MHC/competitive/radioactivity	dissociation constant KD (~IC50)	Negative	78100	0
HLA-A01:01	PYPQSQPQY	purified MHC/competitive/radioactivity	dissociation constant KD (~IC50)	Negative	78100	0
HLA-A02:01	QAELTSNCT	purified MHC/competitive/radioactivity	dissociation constant KD (~IC50)	Negative	78100	0
HLA-A02:03	QAELTSNCT	purified MHC/competitive/radioactivity	dissociation constant KD (~IC50)	Negative	78100	0
HLA-A01:01	QFLGQQQPF	purified MHC/competitive/radioactivity	dissociation constant KD (~IC50)	Negative	78100	0
HLA-B54:01	QPFPPQQPY	purified MHC/competitive/radioactivity	dissociation constant KD (~IC50)	Negative	78100	0
HLA-B54:01	QPFPSQQPY	purified MHC/competitive/radioactivity	dissociation constant KD (~IC50)	Negative	78100	0
HLA-B54:01	QPFRPQQPY	purified MHC/competitive/radioactivity	dissociation constant KD (~IC50)	Negative	78100	0
HLA-A01:01	QWLPTGTLL	purified MHC/competitive/radioactivity	dissociation constant KD (~IC50)	Negative	78100	0
HLA-A01:01	QYGSFCTQL	purified MHC/competitive/radioactivity	dissociation constant KD (~IC50)	Negative	78100	0
HLA-A01:01	QYNRYLALY	purified MHC/competitive/radioactivity	dissociation constant KD (~IC50)	Negative	78100	0
HLA-A02:01	RASTTENAA	purified MHC/competitive/radioactivity	dissociation constant KD (~IC50)	Negative	78100	0
HLA-B44:03	RDPDEFKTL	purified MHC/competitive/radioactivity	dissociation constant KD (~IC50)	Negative	78100	0
HLA-B44:03	REPAGLGSM	purified MHC/competitive/radioactivity	dissociation constant KD (~IC50)	Negative	78100	0
HLA-A01:01	RFTTTLNDF	purified MHC/competitive/radioactivity	dissociation constant KD (~IC50)	Negative	78100	0
HLA-A02:01	RPDTRHLRV	purified MHC/competitive/radioactivity	dissociation constant KD (~IC50)	Negative	78100	0
HLA-A02:03	RPDTRHLRV	purified MHC/competitive/radioactivity	dissociation constant KD (~IC50)	Negative	78100	0
HLA-B54:01	RPDTRHLRV	purified MHC/competitive/radioactivity	dissociation constant KD (~IC50)	Negative	78100	0
HLA-B54:01	RPEMQEFEY	purified MHC/competitive/radioactivity	dissociation constant KD (~IC50)	Negative	78100	0
HLA-A02:01	RVCWLHECT	purified MHC/competitive/radioactivity	dissociation constant KD (~IC50)	Negative	78100	0
HLA-A02:03	RVCWLHECT	purified MHC/competitive/radioactivity	dissociation constant KD (~IC50)	Negative	78100	0
HLA-A01:01	RYKLEGYAF	purified MHC/competitive/radioactivity	dissociation constant KD (~IC50)	Negative	78100	0
HLA-A01:01	RYRIGNYKL	purified MHC/competitive/radioactivity	dissociation constant KD (~IC50)	Negative	78100	0
HLA-A01:01	RYVLMDGSI	purified MHC/competitive/radioactivity	dissociation constant KD (~IC50)	Negative	78100	0
HLA-A02:01	SAPQQLCTM	purified MHC/competitive/radioactivity	dissociation constant KD (~IC50)	Negative	78100	0
HLA-A02:01	SASDMQKFT	purified MHC/competitive/radioactivity	dissociation constant KD (~IC50)	Negative	78100	0
HLA-A02:03	SASDMQKFT	purified MHC/competitive/radioactivity	dissociation constant KD (~IC50)	Negative	78100	0
HLA-B44:03	SDHLISEIL	purified MHC/competitive/radioactivity	dissociation constant KD (~IC50)	Negative	78100	0
HLA-B44:03	SDHLLSEML	purified MHC/competitive/radioactivity	dissociation constant KD (~IC50)	Negative	78100	0
HLA-B44:03	SDLDMLTQS	purified MHC/competitive/radioactivity	dissociation constant KD (~IC50)	Negative	78100	0
HLA-B44:03	SDNGILCPT	purified MHC/competitive/radioactivity	dissociation constant KD (~IC50)	Negative	78100	0
HLA-B44:03	SDQKFVDVI	purified MHC/competitive/radioactivity	dissociation constant KD (~IC50)	Negative	78100	0
HLA-B44:03	SDTQIPGVC	purified MHC/competitive/radioactivity	dissociation constant KD (~IC50)	Negative	78100	0
HLA-A01:01	SFNPETNIL	purified MHC/competitive/radioactivity	dissociation constant KD (~IC50)	Negative	78100	0
HLA-A02:01	SIRDGVRAY	purified MHC/competitive/radioactivity	dissociation constant KD (~IC50)	Negative	78100	0
HLA-A02:01	SLQTIASKK	purified MHC/competitive/radioactivity	dissociation constant KD (~IC50)	Negative	78100	0
HLA-A02:03	SLQTIASKK	purified MHC/competitive/radioactivity	dissociation constant KD (~IC50)	Negative	78100	0
HLA-B54:01	SLQTIASKK	purified MHC/competitive/radioactivity	dissociation constant KD (~IC50)	Negative	78100	0
HLA-B54:01	SLVENNFFT	purified MHC/competitive/radioactivity	dissociation constant KD (~IC50)	Negative	78100	0
HLA-A02:01	SMRLLHCVT	purified MHC/competitive/radioactivity	dissociation constant KD (~IC50)	Negative	78100	0
HLA-B54:01	SPEGEETII	purified MHC/competitive/radioactivity	dissociation constant KD (~IC50)	Negative	78100	0
HLA-A02:03	SPRPEMQEF	purified MHC/competitive/radioactivity	dissociation constant KD (~IC50)	Negative	78100	0
HLA-A02:01	SPRPEMQEF	purified MHC/competitive/radioactivity	dissociation constant KD (~IC50)	Negative	78100	0
HLA-A02:03	SSWAVHWFS	purified MHC/competitive/radioactivity	dissociation constant KD (~IC50)	Negative	78100	0
HLA-A02:03	STLNFNNLR	purified MHC/competitive/radioactivity	dissociation constant KD (~IC50)	Negative	78100	0
HLA-A02:03	SVAKCCSKT	purified MHC/competitive/radioactivity	dissociation constant KD (~IC50)	Negative	78100	0
HLA-A02:01	SVANRSKQK	purified MHC/competitive/radioactivity	dissociation constant KD (~IC50)	Negative	78100	0
HLA-A02:03	SVANRSKQK	purified MHC/competitive/radioactivity	dissociation constant KD (~IC50)	Negative	78100	0
HLA-B54:01	SVANRSKQK	purified MHC/competitive/radioactivity	dissociation constant KD (~IC50)	Negative	78100	0
HLA-A01:01	SWFITQRNF	purified MHC/competitive/radioactivity	dissociation constant KD (~IC50)	Negative	78100	0
HLA-A01:01	SYLNVSDFR	purified MHC/competitive/radioactivity	dissociation constant KD (~IC50)	Negative	78100	0
HLA-A30:01	TADDITMGY	purified MHC/competitive/radioactivity	dissociation constant KD (~IC50)	Negative	78100	0
HLA-A02:01	TFMIITSTK	purified MHC/competitive/radioactivity	dissociation constant KD (~IC50)	Negative	78100	0
HLA-A01:01	TFTYASALW	purified MHC/competitive/radioactivity	dissociation constant KD (~IC50)	Negative	78100	0
HLA-A02:01	TIEDDKIVT	purified MHC/competitive/radioactivity	dissociation constant KD (~IC50)	Negative	78100	0
HLA-A02:03	TIEDDKIVT	purified MHC/competitive/radioactivity	dissociation constant KD (~IC50)	Negative	78100	0
HLA-A02:01	TIQKDINIT	purified MHC/competitive/radioactivity	dissociation constant KD (~IC50)	Negative	78100	0
HLA-A02:01	TLNHVLALK	purified MHC/competitive/radioactivity	dissociation constant KD (~IC50)	Negative	78100	0
HLA-B54:01	TLNHVLALK	purified MHC/competitive/radioactivity	dissociation constant KD (~IC50)	Negative	78100	0
HLA-B54:01	TPDNFSSLI	purified MHC/competitive/radioactivity	dissociation constant KD (~IC50)	Negative	78100	0
HLA-B54:01	TPENFSSLI	purified MHC/competitive/radioactivity	dissociation constant KD (~IC50)	Negative	78100	0
HLA-B54:01	TPVEIVVDM	purified MHC/competitive/radioactivity	dissociation constant KD (~IC50)	Negative	78100	0
HLA-A02:01	TQFNFNGHT	purified MHC/competitive/radioactivity	dissociation constant KD (~IC50)	Negative	78100	0
HLA-A01:01	TQGRQTYDW	purified MHC/competitive/radioactivity	dissociation constant KD (~IC50)	Negative	78100	0
HLA-A02:01	TTGEWPLII	purified MHC/competitive/radioactivity	dissociation constant KD (~IC50)	Negative	78100	0
HLA-A02:03	TTGEWPLII	purified MHC/competitive/radioactivity	dissociation constant KD (~IC50)	Negative	78100	0
HLA-A01:01	TWLTYHGAI	purified MHC/competitive/radioactivity	dissociation constant KD (~IC50)	Negative	78100	0
HLA-A01:01	TYASALWEI	purified MHC/competitive/radioactivity	dissociation constant KD (~IC50)	Negative	78100	0
HLA-A01:01	TYTEIEPKL	purified MHC/competitive/radioactivity	dissociation constant KD (~IC50)	Negative	78100	0
HLA-A02:01	VAEHRFENM	purified MHC/competitive/radioactivity	dissociation constant KD (~IC50)	Negative	78100	0
HLA-A02:01	VANRSKQKI	purified MHC/competitive/radioactivity	dissociation constant KD (~IC50)	Negative	78100	0
HLA-A01:01	VEIALYQPI	purified MHC/competitive/radioactivity	dissociation constant KD (~IC50)	Negative	78100	0
HLA-A01:01	VFHELPSLC	purified MHC/competitive/radioactivity	dissociation constant KD (~IC50)	Negative	78100	0
HLA-A01:01	VFNGTSWFI	purified MHC/competitive/radioactivity	dissociation constant KD (~IC50)	Negative	78100	0
HLA-A01:01	VGFPTHRHI	purified MHC/competitive/radioactivity	dissociation constant KD (~IC50)	Negative	78100	0
HLA-A01:01	VGIPSHRHI	purified MHC/competitive/radioactivity	dissociation constant KD (~IC50)	Negative	78100	0
HLA-A01:01	VGIPTHRHI	purified MHC/competitive/radioactivity	dissociation constant KD (~IC50)	Negative	78100	0
HLA-A02:01	VIGLTTHCT	purified MHC/competitive/radioactivity	dissociation constant KD (~IC50)	Negative	78100	0
HLA-A02:01	VINRVSENT	purified MHC/competitive/radioactivity	dissociation constant KD (~IC50)	Negative	78100	0
HLA-A02:01	VIRNEVNDT	purified MHC/competitive/radioactivity	dissociation constant KD (~IC50)	Negative	78100	0
HLA-A01:01	VKIPTHRHI	purified MHC/competitive/radioactivity	dissociation constant KD (~IC50)	Negative	78100	0
HLA-A01:01	VKMPTHRHI	purified MHC/competitive/radioactivity	dissociation constant KD (~IC50)	Negative	78100	0
HLA-A01:01	VMPLSAPTL	purified MHC/competitive/radioactivity	dissociation constant KD (~IC50)	Negative	78100	0
HLA-A01:01	VMPVHTLSI	purified MHC/competitive/radioactivity	dissociation constant KD (~IC50)	Negative	78100	0
HLA-B54:01	VPAAIMMIL	purified MHC/competitive/radioactivity	dissociation constant KD (~IC50)	Negative	78100	0
HLA-B54:01	VPSVNEYHM	purified MHC/competitive/radioactivity	dissociation constant KD (~IC50)	Negative	78100	0
HLA-A01:01	VPVHLCNLI	purified MHC/competitive/radioactivity	dissociation constant KD (~IC50)	Negative	78100	0
HLA-A02:01	VQRTRCKYV	purified MHC/competitive/radioactivity	dissociation constant KD (~IC50)	Negative	78100	0
HLA-A01:01	VQYRILPMI	purified MHC/competitive/radioactivity	dissociation constant KD (~IC50)	Negative	78100	0
HLA-A02:03	VTGFMEEEI	purified MHC/competitive/radioactivity	dissociation constant KD (~IC50)	Negative	78100	0
HLA-A02:01	VTKRDESSI	purified MHC/competitive/radioactivity	dissociation constant KD (~IC50)	Negative	78100	0
HLA-A02:03	VTPEYIKDL	purified MHC/competitive/radioactivity	dissociation constant KD (~IC50)	Negative	78100	0
HLA-A02:01	VTVPTNDHI	purified MHC/competitive/radioactivity	dissociation constant KD (~IC50)	Negative	78100	0
HLA-A01:01	VVLQQHSIA	purified MHC/competitive/radioactivity	dissociation constant KD (~IC50)	Negative	78100	0
HLA-A02:01	VVYHDDDNT	purified MHC/competitive/radioactivity	dissociation constant KD (~IC50)	Negative	78100	0
HLA-A01:01	VWLGFIAGL	purified MHC/competitive/radioactivity	dissociation constant KD (~IC50)	Negative	78100	0
HLA-A01:01	VYAWERKKI	purified MHC/competitive/radioactivity	dissociation constant KD (~IC50)	Negative	78100	0
HLA-A01:01	VYENAFLPF	purified MHC/competitive/radioactivity	dissociation constant KD (~IC50)	Negative	78100	0
HLA-A01:01	VYIGDPAQL	purified MHC/competitive/radioactivity	dissociation constant KD (~IC50)	Negative	78100	0
HLA-A01:01	VYMPASWVM	purified MHC/competitive/radioactivity	dissociation constant KD (~IC50)	Negative	78100	0
HLA-A01:01	WIEFTNFKV	purified MHC/competitive/radioactivity	dissociation constant KD (~IC50)	Negative	78100	0
HLA-A02:01	WLRAKRKPA	purified MHC/competitive/radioactivity	dissociation constant KD (~IC50)	Negative	78100	0
HLA-A02:01	WTGNYFTDT	purified MHC/competitive/radioactivity	dissociation constant KD (~IC50)	Negative	78100	0
HLA-A02:01	WVKKGGHVT	purified MHC/competitive/radioactivity	dissociation constant KD (~IC50)	Negative	78100	0
HLA-A02:03	YCLDFLFDV	purified MHC/competitive/radioactivity	dissociation constant KD (~IC50)	Negative	78100	0
HLA-A02:03	YCLERWMLV	purified MHC/competitive/radioactivity	dissociation constant KD (~IC50)	Negative	78100	0
HLA-B44:03	YDQLLDSSL	purified MHC/competitive/radioactivity	dissociation constant KD (~IC50)	Negative	78100	0
HLA-B44:03	YDQMKCKSL	purified MHC/competitive/radioactivity	dissociation constant KD (~IC50)	Negative	78100	0
HLA-B44:03	YEQQTVNST	purified MHC/competitive/radioactivity	dissociation constant KD (~IC50)	Negative	78100	0
HLA-A01:01	YFMKFRRVF	purified MHC/competitive/radioactivity	dissociation constant KD (~IC50)	Negative	78100	0
HLA-A24:02	YFTNDVSFL	purified MHC/competitive/radioactivity	dissociation constant KD (~IC50)	Negative	78100	0
HLA-B54:01	YIIRVTTEL	purified MHC/competitive/radioactivity	dissociation constant KD (~IC50)	Negative	78100	0
HLA-A02:03	YIKDLKHAT	purified MHC/competitive/radioactivity	dissociation constant KD (~IC50)	Negative	78100	0
HLA-A02:01	YLLNVSYLC	purified MHC/competitive/radioactivity	dissociation constant KD (~IC50)	Negative	78100	0
HLA-A02:03	YLLNVSYLC	purified MHC/competitive/radioactivity	dissociation constant KD (~IC50)	Negative	78100	0
HLA-A02:03	YNFSLGAAV	purified MHC/competitive/radioactivity	dissociation constant KD (~IC50)	Negative	78100	0
HLA-A02:03	YNFSLSAAV	purified MHC/competitive/radioactivity	dissociation constant KD (~IC50)	Negative	78100	0
HLA-A02:01	YTAGNKVDV	purified MHC/competitive/radioactivity	dissociation constant KD (~IC50)	Negative	78100	0
HLA-A02:01	YVIGLLPQS	purified MHC/competitive/radioactivity	dissociation constant KD (~IC50)	Negative	78100	0
HLA-A02:03	YVIGLLPQS	purified MHC/competitive/radioactivity	dissociation constant KD (~IC50)	Negative	78100	0
HLA-A01:01	YWPLNDYGF	purified MHC/competitive/radioactivity	dissociation constant KD (~IC50)	Negative	78100	0
HLA-A01:01	YYHTLDESF	purified MHC/competitive/radioactivity	dissociation constant KD (~IC50)	Negative	78100	0
HLA-A01:01	YYKKDNAYY	purified MHC/competitive/radioactivity	dissociation constant KD (~IC50)	Negative	78100	0
HLA-A01:01	YYRYNLPTM	purified MHC/competitive/radioactivity	dissociation constant KD (~IC50)	Negative	78100	0
HLA-A01:01	YYSLLMPIL	purified MHC/competitive/radioactivity	dissociation constant KD (~IC50)	Negative	78100	0
HLA-A03:01	AANTVIWDY	purified MHC/competitive/radioactivity	dissociation constant KD (~IC50)	Negative	78000	0
HLA-A03:01	AARILSEKR	purified MHC/competitive/radioactivity	dissociation constant KD (~IC50)	Negative	78000	0
HLA-A03:01	AIEKDRLDK	purified MHC/competitive/radioactivity	dissociation constant KD (~IC50)	Negative	78000	0
HLA-A03:01	ATDALMTGF	purified MHC/competitive/radioactivity	dissociation constant KD (~IC50)	Negative	78000	0
HLA-B44:02	ATDALMTGY	purified MHC/competitive/radioactivity	dissociation constant KD (~IC50)	Negative	78000	0
HLA-A03:01	CCNWLDRCR	purified MHC/competitive/radioactivity	dissociation constant KD (~IC50)	Negative	78000	0
HLA-A03:01	DFDNLIGVR	purified MHC/competitive/radioactivity	dissociation constant KD (~IC50)	Negative	78000	0
HLA-A03:01	DFRDYQSYR	purified MHC/competitive/radioactivity	dissociation constant KD (~IC50)	Negative	78000	0
HLA-A03:01	DIALALEQY	purified MHC/competitive/radioactivity	dissociation constant KD (~IC50)	Negative	78000	0
HLA-A03:01	DIICEDAMY	purified MHC/competitive/radioactivity	dissociation constant KD (~IC50)	Negative	78000	0
HLA-A03:01	DNQKLSYLK	purified MHC/competitive/radioactivity	dissociation constant KD (~IC50)	Negative	78000	0
HLA-A03:01	DSPLTLLIK	purified MHC/competitive/radioactivity	dissociation constant KD (~IC50)	Negative	78000	0
HLA-A03:01	DTIVSRSSR	purified MHC/competitive/radioactivity	dissociation constant KD (~IC50)	Negative	78000	0
HLA-A03:01	DTRGIFSAY	purified MHC/competitive/radioactivity	dissociation constant KD (~IC50)	Negative	78000	0
HLA-A03:01	DTSNNIAEY	purified MHC/competitive/radioactivity	dissociation constant KD (~IC50)	Negative	78000	0
HLA-A03:01	DTSPTKRCR	purified MHC/competitive/radioactivity	dissociation constant KD (~IC50)	Negative	78000	0
HLA-A03:01	DTSYYVKEY	purified MHC/competitive/radioactivity	dissociation constant KD (~IC50)	Negative	78000	0
HLA-A03:01	DVLPFDIKY	purified MHC/competitive/radioactivity	dissociation constant KD (~IC50)	Negative	78000	0
HLA-A03:01	EFLHYCNSY	purified MHC/competitive/radioactivity	dissociation constant KD (~IC50)	Negative	78000	0
HLA-A03:01	EIITGNKVK	purified MHC/competitive/radioactivity	dissociation constant KD (~IC50)	Negative	78000	0
HLA-A03:01	ELQAGESVK	purified MHC/competitive/radioactivity	dissociation constant KD (~IC50)	Negative	78000	0
HLA-A03:01	ELRRAAIDR	purified MHC/competitive/radioactivity	dissociation constant KD (~IC50)	Negative	78000	0
HLA-A03:01	EMVDELVTR	purified MHC/competitive/radioactivity	dissociation constant KD (~IC50)	Negative	78000	0
HLA-A03:01	ENAVWDQCK	purified MHC/competitive/radioactivity	dissociation constant KD (~IC50)	Negative	78000	0
HLA-A03:01	ESKAKQLCY	purified MHC/competitive/radioactivity	dissociation constant KD (~IC50)	Negative	78000	0
HLA-A03:01	FAEESYTYY	purified MHC/competitive/radioactivity	dissociation constant KD (~IC50)	Negative	78000	0
HLA-A03:01	FFTELENKK	purified MHC/competitive/radioactivity	dissociation constant KD (~IC50)	Negative	78000	0
HLA-A03:01	FIRIIRPDY	purified MHC/competitive/radioactivity	dissociation constant KD (~IC50)	Negative	78000	0
HLA-A03:01	FISDNKKEY	purified MHC/competitive/radioactivity	dissociation constant KD (~IC50)	Negative	78000	0
HLA-A03:01	FITKEIKNR	purified MHC/competitive/radioactivity	dissociation constant KD (~IC50)	Negative	78000	0
HLA-A03:01	FLELKRGIY	purified MHC/competitive/radioactivity	dissociation constant KD (~IC50)	Negative	78000	0
HLA-A03:01	FLTSVINRV	purified MHC/competitive/radioactivity	dissociation constant KD (~IC50)	Negative	78000	0
HLA-A03:01	FTQHLLNIR	purified MHC/competitive/radioactivity	dissociation constant KD (~IC50)	Negative	78000	0
HLA-A03:01	FVSLVKKNK	purified MHC/competitive/radioactivity	dissociation constant KD (~IC50)	Negative	78000	0
HLA-A03:01	GIADIRDKY	purified MHC/competitive/radioactivity	dissociation constant KD (~IC50)	Negative	78000	0
HLA-A03:01	GLTPEQKAY	purified MHC/competitive/radioactivity	dissociation constant KD (~IC50)	Negative	78000	0
HLA-A03:01	GLVDIDDEY	purified MHC/competitive/radioactivity	dissociation constant KD (~IC50)	Negative	78000	0
HLA-A03:01	HPNIEEVAL	purified MHC/competitive/radioactivity	dissociation constant KD (~IC50)	Negative	78000	0
HLA-B44:02	HPNIEEVAL	purified MHC/competitive/radioactivity	dissociation constant KD (~IC50)	Negative	78000	0
HLA-A03:01	HSKKKCDDL	purified MHC/competitive/radioactivity	dissociation constant KD (~IC50)	Negative	78000	0
HLA-A03:01	HSKKKCDEL	purified MHC/competitive/radioactivity	dissociation constant KD (~IC50)	Negative	78000	0
HLA-A03:01	HSKRKCDEL	purified MHC/competitive/radioactivity	dissociation constant KD (~IC50)	Negative	78000	0
HLA-A03:01	HSNIEEVAL	purified MHC/competitive/radioactivity	dissociation constant KD (~IC50)	Negative	78000	0
HLA-A03:01	IAPGIADIR	purified MHC/competitive/radioactivity	dissociation constant KD (~IC50)	Negative	78000	0
HLA-A03:01	IARIENEMK	purified MHC/competitive/radioactivity	dissociation constant KD (~IC50)	Negative	78000	0
HLA-A03:01	ISAEKTPIR	purified MHC/competitive/radioactivity	dissociation constant KD (~IC50)	Negative	78000	0
HLA-A03:01	ISRDELWAR	purified MHC/competitive/radioactivity	dissociation constant KD (~IC50)	Negative	78000	0
HLA-A03:01	ITLKIIETY	purified MHC/competitive/radioactivity	dissociation constant KD (~IC50)	Negative	78000	0
HLA-A03:01	ITPTIEDDK	purified MHC/competitive/radioactivity	dissociation constant KD (~IC50)	Negative	78000	0
HLA-A03:01	KFAEESYTY	purified MHC/competitive/radioactivity	dissociation constant KD (~IC50)	Negative	78000	0
HLA-A03:01	KIIETYLGR	purified MHC/competitive/radioactivity	dissociation constant KD (~IC50)	Negative	78000	0
HLA-A03:01	LALTDVEKR	purified MHC/competitive/radioactivity	dissociation constant KD (~IC50)	Negative	78000	0
HLA-A03:01	LAMDEFIQR	purified MHC/competitive/radioactivity	dissociation constant KD (~IC50)	Negative	78000	0
HLA-A03:01	LFDFVNEKY	purified MHC/competitive/radioactivity	dissociation constant KD (~IC50)	Negative	78000	0
HLA-A03:01	LIKKSDAKR	purified MHC/competitive/radioactivity	dissociation constant KD (~IC50)	Negative	78000	0
HLA-A03:01	LMDSIFVST	purified MHC/competitive/radioactivity	dissociation constant KD (~IC50)	Negative	78000	0
HLA-A03:01	LNNSFYYMR	purified MHC/competitive/radioactivity	dissociation constant KD (~IC50)	Negative	78000	0
HLA-A03:01	LSLSNLDFR	purified MHC/competitive/radioactivity	dissociation constant KD (~IC50)	Negative	78000	0
HLA-A03:01	LTALLSCIR	purified MHC/competitive/radioactivity	dissociation constant KD (~IC50)	Negative	78000	0
HLA-A03:01	LTDTEYRAR	purified MHC/competitive/radioactivity	dissociation constant KD (~IC50)	Negative	78000	0
HLA-A03:01	LTTHCTKLR	purified MHC/competitive/radioactivity	dissociation constant KD (~IC50)	Negative	78000	0
HLA-A03:01	MAVEVGSIR	purified MHC/competitive/radioactivity	dissociation constant KD (~IC50)	Negative	78000	0
HLA-A03:01	NAISSRVDR	purified MHC/competitive/radioactivity	dissociation constant KD (~IC50)	Negative	78000	0
HLA-A03:01	NAKVGDDVK	purified MHC/competitive/radioactivity	dissociation constant KD (~IC50)	Negative	78000	0
HLA-A03:01	NIRLTDTEY	purified MHC/competitive/radioactivity	dissociation constant KD (~IC50)	Negative	78000	0
HLA-A03:01	NIVTFINDY	purified MHC/competitive/radioactivity	dissociation constant KD (~IC50)	Negative	78000	0
HLA-A03:01	NLTETFRDY	purified MHC/competitive/radioactivity	dissociation constant KD (~IC50)	Negative	78000	0
HLA-A03:01	NMKPNFWSR	purified MHC/competitive/radioactivity	dissociation constant KD (~IC50)	Negative	78000	0
HLA-A03:01	NTMCTEETK	purified MHC/competitive/radioactivity	dissociation constant KD (~IC50)	Negative	78000	0
HLA-A03:01	PFDIKYISR	purified MHC/competitive/radioactivity	dissociation constant KD (~IC50)	Negative	78000	0
HLA-A03:01	PIINTHSFY	purified MHC/competitive/radioactivity	dissociation constant KD (~IC50)	Negative	78000	0
HLA-A03:01	PISELSRLR	purified MHC/competitive/radioactivity	dissociation constant KD (~IC50)	Negative	78000	0
HLA-A03:01	QILDNAAKY	purified MHC/competitive/radioactivity	dissociation constant KD (~IC50)	Negative	78000	0
HLA-A03:01	SAFNDDGIY	purified MHC/competitive/radioactivity	dissociation constant KD (~IC50)	Negative	78000	0
HLA-A03:01	SCQGSDDIR	purified MHC/competitive/radioactivity	dissociation constant KD (~IC50)	Negative	78000	0
HLA-A03:01	SCSFKVGHH	purified MHC/competitive/radioactivity	dissociation constant KD (~IC50)	Negative	78000	0
HLA-A03:01	SCSYKIGHH	purified MHC/competitive/radioactivity	dissociation constant KD (~IC50)	Negative	78000	0
HLA-A03:01	SFQQPLQQY	purified MHC/competitive/radioactivity	dissociation constant KD (~IC50)	Negative	78000	0
HLA-A03:01	SFQQPQQQY	purified MHC/competitive/radioactivity	dissociation constant KD (~IC50)	Negative	78000	0
HLA-A03:01	SIILANERY	purified MHC/competitive/radioactivity	dissociation constant KD (~IC50)	Negative	78000	0
HLA-A03:01	SILDRIDTR	purified MHC/competitive/radioactivity	dissociation constant KD (~IC50)	Negative	78000	0
HLA-A03:01	SLVENNFFT	purified MHC/competitive/radioactivity	dissociation constant KD (~IC50)	Negative	78000	0
HLA-A03:01	SLVKKNKKR	purified MHC/competitive/radioactivity	dissociation constant KD (~IC50)	Negative	78000	0
HLA-A03:01	SPRPEMQEF	purified MHC/competitive/radioactivity	dissociation constant KD (~IC50)	Negative	78000	0
HLA-A03:01	SSSIDVDKR	purified MHC/competitive/radioactivity	dissociation constant KD (~IC50)	Negative	78000	0
HLA-A03:01	SVDIETAIR	purified MHC/competitive/radioactivity	dissociation constant KD (~IC50)	Negative	78000	0
HLA-A03:01	TCQGSDDIK	purified MHC/competitive/radioactivity	dissociation constant KD (~IC50)	Negative	78000	0
HLA-A03:01	TCQGSDDIR	purified MHC/competitive/radioactivity	dissociation constant KD (~IC50)	Negative	78000	0
HLA-A03:01	TCQGSEDIK	purified MHC/competitive/radioactivity	dissociation constant KD (~IC50)	Negative	78000	0
HLA-B44:02	TEGSVKGLT	purified MHC/competitive/radioactivity	dissociation constant KD (~IC50)	Negative	78000	0
HLA-A03:01	TFKIDAVRY	purified MHC/competitive/radioactivity	dissociation constant KD (~IC50)	Negative	78000	0
HLA-A03:01	TGINENYAK	purified MHC/competitive/radioactivity	dissociation constant KD (~IC50)	Negative	78000	0
HLA-A03:01	TMCTEETKR	purified MHC/competitive/radioactivity	dissociation constant KD (~IC50)	Negative	78000	0
HLA-A03:01	TSASEIKDR	purified MHC/competitive/radioactivity	dissociation constant KD (~IC50)	Negative	78000	0
HLA-A03:01	TSEKYSKGY	purified MHC/competitive/radioactivity	dissociation constant KD (~IC50)	Negative	78000	0
HLA-A03:01	TSVSAKQLR	purified MHC/competitive/radioactivity	dissociation constant KD (~IC50)	Negative	78000	0
HLA-A03:01	VIPFDDIVR	purified MHC/competitive/radioactivity	dissociation constant KD (~IC50)	Negative	78000	0
HLA-A03:01	VIVVPVIDR	purified MHC/competitive/radioactivity	dissociation constant KD (~IC50)	Negative	78000	0
HLA-A03:01	VSIILANER	purified MHC/competitive/radioactivity	dissociation constant KD (~IC50)	Negative	78000	0
HLA-A03:01	VSVSDFRDY	purified MHC/competitive/radioactivity	dissociation constant KD (~IC50)	Negative	78000	0
HLA-A03:01	VVKDDPDHY	purified MHC/competitive/radioactivity	dissociation constant KD (~IC50)	Negative	78000	0
HLA-A03:01	VVLQQHSIA	purified MHC/competitive/radioactivity	dissociation constant KD (~IC50)	Negative	78000	0
HLA-A03:01	WLSMTDEMR	purified MHC/competitive/radioactivity	dissociation constant KD (~IC50)	Negative	78000	0
HLA-A03:01	YALINLVQY	purified MHC/competitive/radioactivity	dissociation constant KD (~IC50)	Negative	78000	0
HLA-A03:01	YIAVANCVR	purified MHC/competitive/radioactivity	dissociation constant KD (~IC50)	Negative	78000	0
HLA-A03:01	YIIRVTTEL	purified MHC/competitive/radioactivity	dissociation constant KD (~IC50)	Negative	78000	0
HLA-A03:01	YIPGTSVIR	purified MHC/competitive/radioactivity	dissociation constant KD (~IC50)	Negative	78000	0
HLA-A03:01	YITDDSDDY	purified MHC/competitive/radioactivity	dissociation constant KD (~IC50)	Negative	78000	0
HLA-A03:01	YITIQDRPR	purified MHC/competitive/radioactivity	dissociation constant KD (~IC50)	Negative	78000	0
HLA-A03:01	YLPEVISTI	purified MHC/competitive/radioactivity	dissociation constant KD (~IC50)	Negative	78000	0
HLA-A03:01	YSKFWYLEH	purified MHC/competitive/radioactivity	dissociation constant KD (~IC50)	Negative	78000	0
HLA-A03:01	YSKLTKDRK	purified MHC/competitive/radioactivity	dissociation constant KD (~IC50)	Negative	78000	0
HLA-A03:01	YTVEFDRDK	purified MHC/competitive/radioactivity	dissociation constant KD (~IC50)	Negative	78000	0
HLA-A03:01	YVPSAEDNY	purified MHC/competitive/radioactivity	dissociation constant KD (~IC50)	Negative	78000	0
HLA-A24:02	FFPSIRDLL	cellular MHC/direct/fluorescence	half maximal effective concentration (EC50)	Positive	78000	1
HLA-B27:03	KRLPADVLKK	cellular MHC/direct/fluorescence	half maximal effective concentration (EC50)	Positive	78000	1
HLA-B27:04	HRFIYLINH	cellular MHC/direct/fluorescence	half maximal effective concentration (EC50)	Positive	78000	1
HLA-B15:01	RAFRNLNVT	purified MHC/competitive/fluorescence	half maximal inhibitory concentration (IC50)	Negative	77905.9	0
HLA-A26:01	ISTPKLKEDY	purified MHC/competitive/radioactivity	dissociation constant KD (~IC50)	Negative	77900	0
HLA-A26:01	NTCDGNTFTY	purified MHC/competitive/radioactivity	dissociation constant KD (~IC50)	Negative	77900	0
HLA-A31:01	ACQEAVKLK	purified MHC/competitive/radioactivity	dissociation constant KD (~IC50)	Negative	77900	0
HLA-B44:02	ADKNLIKCS	purified MHC/competitive/radioactivity	dissociation constant KD (~IC50)	Negative	77900	0
HLA-A26:01	AFLIGANYL	purified MHC/competitive/radioactivity	dissociation constant KD (~IC50)	Negative	77900	0
HLA-A26:01	AFLPFTLGI	purified MHC/competitive/radioactivity	dissociation constant KD (~IC50)	Negative	77900	0
HLA-A26:01	AGFPAGLTY	purified MHC/competitive/radioactivity	dissociation constant KD (~IC50)	Negative	77900	0
HLA-A26:01	AGFPTGLTY	purified MHC/competitive/radioactivity	dissociation constant KD (~IC50)	Negative	77900	0
HLA-A26:01	AGFSAGLTY	purified MHC/competitive/radioactivity	dissociation constant KD (~IC50)	Negative	77900	0
HLA-A26:01	AGFTAGLSY	purified MHC/competitive/radioactivity	dissociation constant KD (~IC50)	Negative	77900	0
HLA-A26:01	AGFTAGLTY	purified MHC/competitive/radioactivity	dissociation constant KD (~IC50)	Negative	77900	0
HLA-A26:01	AGFVAGLTY	purified MHC/competitive/radioactivity	dissociation constant KD (~IC50)	Negative	77900	0
HLA-A26:01	AGRAWENTI	purified MHC/competitive/radioactivity	dissociation constant KD (~IC50)	Negative	77900	0
HLA-A26:01	AGSKYIHCF	purified MHC/competitive/radioactivity	dissociation constant KD (~IC50)	Negative	77900	0
HLA-A31:01	AIEKDRLDK	purified MHC/competitive/radioactivity	dissociation constant KD (~IC50)	Negative	77900	0
HLA-A31:01	AIEPSGNNY	purified MHC/competitive/radioactivity	dissociation constant KD (~IC50)	Negative	77900	0
HLA-A31:01	AMDEFIQRY	purified MHC/competitive/radioactivity	dissociation constant KD (~IC50)	Negative	77900	0
HLA-A26:01	AMYTPHTVL	purified MHC/competitive/radioactivity	dissociation constant KD (~IC50)	Negative	77900	0
HLA-A26:01	AQNISFKSI	purified MHC/competitive/radioactivity	dissociation constant KD (~IC50)	Negative	77900	0
HLA-A31:01	ATDALMTGF	purified MHC/competitive/radioactivity	dissociation constant KD (~IC50)	Negative	77900	0
HLA-A31:01	ATSTGNYNY	purified MHC/competitive/radioactivity	dissociation constant KD (~IC50)	Negative	77900	0
HLA-A31:01	AVKFAEESY	purified MHC/competitive/radioactivity	dissociation constant KD (~IC50)	Negative	77900	0
HLA-A26:01	AYANSVFNI	purified MHC/competitive/radioactivity	dissociation constant KD (~IC50)	Negative	77900	0
HLA-A26:01	AYLRKHFSM	purified MHC/competitive/radioactivity	dissociation constant KD (~IC50)	Negative	77900	0
HLA-A26:01	AYSNNTIAI	purified MHC/competitive/radioactivity	dissociation constant KD (~IC50)	Negative	77900	0
HLA-A26:01	AYSNRNRFL	purified MHC/competitive/radioactivity	dissociation constant KD (~IC50)	Negative	77900	0
HLA-A26:01	CGDPSSFEY	purified MHC/competitive/radioactivity	dissociation constant KD (~IC50)	Negative	77900	0
HLA-A26:01	CKNFLKQVY	purified MHC/competitive/radioactivity	dissociation constant KD (~IC50)	Negative	77900	0
HLA-A26:01	CLERWMLVA	purified MHC/competitive/radioactivity	dissociation constant KD (~IC50)	Negative	77900	0
HLA-A26:01	CRHCLNLLL	purified MHC/competitive/radioactivity	dissociation constant KD (~IC50)	Negative	77900	0
HLA-A31:01	CTLPPLRFR	purified MHC/competitive/radioactivity	dissociation constant KD (~IC50)	Negative	77900	0
HLA-A26:01	CTSHGKQNV	purified MHC/competitive/radioactivity	dissociation constant KD (~IC50)	Negative	77900	0
HLA-A26:01	CYGVSATKL	purified MHC/competitive/radioactivity	dissociation constant KD (~IC50)	Negative	77900	0
HLA-A11:01	CYLDTNIKM	purified MHC/competitive/radioactivity	dissociation constant KD (~IC50)	Negative	77900	0
HLA-A11:01	DFDNLIGVR	purified MHC/competitive/radioactivity	dissociation constant KD (~IC50)	Negative	77900	0
HLA-A31:01	DFRNRYEDY	purified MHC/competitive/radioactivity	dissociation constant KD (~IC50)	Negative	77900	0
HLA-A26:01	DHHFTPQII	purified MHC/competitive/radioactivity	dissociation constant KD (~IC50)	Negative	77900	0
HLA-A11:01	DIALALEQY	purified MHC/competitive/radioactivity	dissociation constant KD (~IC50)	Negative	77900	0
HLA-A31:01	DIFVSLVKK	purified MHC/competitive/radioactivity	dissociation constant KD (~IC50)	Negative	77900	0
HLA-A11:01	DIICEDAMY	purified MHC/competitive/radioactivity	dissociation constant KD (~IC50)	Negative	77900	0
HLA-A31:01	DIICEDAMY	purified MHC/competitive/radioactivity	dissociation constant KD (~IC50)	Negative	77900	0
HLA-A31:01	DILSIIDAK	purified MHC/competitive/radioactivity	dissociation constant KD (~IC50)	Negative	77900	0
HLA-A11:01	DIVNEHDIK	purified MHC/competitive/radioactivity	dissociation constant KD (~IC50)	Negative	77900	0
HLA-A31:01	DIVNEHDIK	purified MHC/competitive/radioactivity	dissociation constant KD (~IC50)	Negative	77900	0
HLA-B44:02	DKLVDPINY	purified MHC/competitive/radioactivity	dissociation constant KD (~IC50)	Negative	77900	0
HLA-A31:01	DLIKKSDAK	purified MHC/competitive/radioactivity	dissociation constant KD (~IC50)	Negative	77900	0
HLA-A31:01	DMYQSVCRK	purified MHC/competitive/radioactivity	dissociation constant KD (~IC50)	Negative	77900	0
HLA-A11:01	DTIVSRSSR	purified MHC/competitive/radioactivity	dissociation constant KD (~IC50)	Negative	77900	0
HLA-A11:01	DTSPTKRCR	purified MHC/competitive/radioactivity	dissociation constant KD (~IC50)	Negative	77900	0
HLA-A31:01	DTSYYVKEY	purified MHC/competitive/radioactivity	dissociation constant KD (~IC50)	Negative	77900	0
HLA-A11:01	DVDIYDAVR	purified MHC/competitive/radioactivity	dissociation constant KD (~IC50)	Negative	77900	0
HLA-A31:01	DVKASMLEK	purified MHC/competitive/radioactivity	dissociation constant KD (~IC50)	Negative	77900	0
HLA-A31:01	DVLPFDIKY	purified MHC/competitive/radioactivity	dissociation constant KD (~IC50)	Negative	77900	0
HLA-A11:01	DVQRTRCKY	purified MHC/competitive/radioactivity	dissociation constant KD (~IC50)	Negative	77900	0
HLA-A31:01	DVQRTRCKY	purified MHC/competitive/radioactivity	dissociation constant KD (~IC50)	Negative	77900	0
HLA-A11:01	DVRDKRRKY	purified MHC/competitive/radioactivity	dissociation constant KD (~IC50)	Negative	77900	0
HLA-A31:01	DVRDKRRKY	purified MHC/competitive/radioactivity	dissociation constant KD (~IC50)	Negative	77900	0
HLA-A26:01	DVVDRGWGN	purified MHC/competitive/radioactivity	dissociation constant KD (~IC50)	Negative	77900	0
HLA-A26:01	ECSDSPLVL	purified MHC/competitive/radioactivity	dissociation constant KD (~IC50)	Negative	77900	0
HLA-A26:01	EFLKDAWEI	purified MHC/competitive/radioactivity	dissociation constant KD (~IC50)	Negative	77900	0
HLA-A26:01	EGCPKPHRL	purified MHC/competitive/radioactivity	dissociation constant KD (~IC50)	Negative	77900	0
HLA-A26:01	EGFMRKQKY	purified MHC/competitive/radioactivity	dissociation constant KD (~IC50)	Negative	77900	0
HLA-A26:01	EGKDTPGGY	purified MHC/competitive/radioactivity	dissociation constant KD (~IC50)	Negative	77900	0
HLA-A26:01	EGNETPGGY	purified MHC/competitive/radioactivity	dissociation constant KD (~IC50)	Negative	77900	0
HLA-A31:01	EIIGGNDMY	purified MHC/competitive/radioactivity	dissociation constant KD (~IC50)	Negative	77900	0
HLA-A31:01	EIITGNKVK	purified MHC/competitive/radioactivity	dissociation constant KD (~IC50)	Negative	77900	0
HLA-A31:01	ELGFNYPEY	purified MHC/competitive/radioactivity	dissociation constant KD (~IC50)	Negative	77900	0
HLA-A11:01	ELIDVLKTR	purified MHC/competitive/radioactivity	dissociation constant KD (~IC50)	Negative	77900	0
HLA-A11:01	ELIRRVRRY	purified MHC/competitive/radioactivity	dissociation constant KD (~IC50)	Negative	77900	0
HLA-A11:01	ELRRAAIDR	purified MHC/competitive/radioactivity	dissociation constant KD (~IC50)	Negative	77900	0
HLA-A31:01	ELYDTSPTK	purified MHC/competitive/radioactivity	dissociation constant KD (~IC50)	Negative	77900	0
HLA-A31:01	ELYVSSSYK	purified MHC/competitive/radioactivity	dissociation constant KD (~IC50)	Negative	77900	0
HLA-A11:01	ENAVWDQCK	purified MHC/competitive/radioactivity	dissociation constant KD (~IC50)	Negative	77900	0
HLA-A31:01	ENAVWDQCK	purified MHC/competitive/radioactivity	dissociation constant KD (~IC50)	Negative	77900	0
HLA-A31:01	ENAVWDQFK	purified MHC/competitive/radioactivity	dissociation constant KD (~IC50)	Negative	77900	0
HLA-A26:01	ESDGKPQKA	purified MHC/competitive/radioactivity	dissociation constant KD (~IC50)	Negative	77900	0
HLA-A26:01	ESDGKPQKV	purified MHC/competitive/radioactivity	dissociation constant KD (~IC50)	Negative	77900	0
HLA-A26:01	ESDSKPQKV	purified MHC/competitive/radioactivity	dissociation constant KD (~IC50)	Negative	77900	0
HLA-A11:01	ESKAKQLCY	purified MHC/competitive/radioactivity	dissociation constant KD (~IC50)	Negative	77900	0
HLA-A31:01	ESKAKQLCY	purified MHC/competitive/radioactivity	dissociation constant KD (~IC50)	Negative	77900	0
HLA-A31:01	ESNIEIMDK	purified MHC/competitive/radioactivity	dissociation constant KD (~IC50)	Negative	77900	0
HLA-A31:01	ETIEILRNY	purified MHC/competitive/radioactivity	dissociation constant KD (~IC50)	Negative	77900	0
HLA-A31:01	EVFGSTGDY	purified MHC/competitive/radioactivity	dissociation constant KD (~IC50)	Negative	77900	0
HLA-A26:01	EYHLLYQKT	purified MHC/competitive/radioactivity	dissociation constant KD (~IC50)	Negative	77900	0
HLA-A26:01	EYISDAFSL	purified MHC/competitive/radioactivity	dissociation constant KD (~IC50)	Negative	77900	0
HLA-A26:01	EYKLQQGTF	purified MHC/competitive/radioactivity	dissociation constant KD (~IC50)	Negative	77900	0
HLA-A26:01	EYPIIGDEL	purified MHC/competitive/radioactivity	dissociation constant KD (~IC50)	Negative	77900	0
HLA-A31:01	FCNLSDAHK	purified MHC/competitive/radioactivity	dissociation constant KD (~IC50)	Negative	77900	0
HLA-B44:02	FDAAASGGL	purified MHC/competitive/radioactivity	dissociation constant KD (~IC50)	Negative	77900	0
HLA-B44:02	FDAAVSGGL	purified MHC/competitive/radioactivity	dissociation constant KD (~IC50)	Negative	77900	0
HLA-A26:01	FDHVNTLHF	purified MHC/competitive/radioactivity	dissociation constant KD (~IC50)	Negative	77900	0
HLA-A11:01	FFTTSLFLH	purified MHC/competitive/radioactivity	dissociation constant KD (~IC50)	Negative	77900	0
HLA-A26:01	FFTYLCGFI	purified MHC/competitive/radioactivity	dissociation constant KD (~IC50)	Negative	77900	0
HLA-A31:01	FIRRKYLIY	purified MHC/competitive/radioactivity	dissociation constant KD (~IC50)	Negative	77900	0
HLA-A31:01	FISDNKKEY	purified MHC/competitive/radioactivity	dissociation constant KD (~IC50)	Negative	77900	0
HLA-A11:01	FISDNKKEY	purified MHC/competitive/radioactivity	dissociation constant KD (~IC50)	Negative	77900	0
HLA-A11:01	FITKEIKNR	purified MHC/competitive/radioactivity	dissociation constant KD (~IC50)	Negative	77900	0
HLA-A26:01	FLDGVNLVA	purified MHC/competitive/radioactivity	dissociation constant KD (~IC50)	Negative	77900	0
HLA-A31:01	FLKDDTLSK	purified MHC/competitive/radioactivity	dissociation constant KD (~IC50)	Negative	77900	0
HLA-A31:01	FLRGRAYGI	purified MHC/competitive/radioactivity	dissociation constant KD (~IC50)	Negative	77900	0
HLA-A11:01	FLTSVINRV	purified MHC/competitive/radioactivity	dissociation constant KD (~IC50)	Negative	77900	0
HLA-A31:01	FLTSVINRV	purified MHC/competitive/radioactivity	dissociation constant KD (~IC50)	Negative	77900	0
HLA-A26:01	FMMSRRRLL	purified MHC/competitive/radioactivity	dissociation constant KD (~IC50)	Negative	77900	0
HLA-A11:01	FMRDWNSKY	purified MHC/competitive/radioactivity	dissociation constant KD (~IC50)	Negative	77900	0
HLA-A31:01	FMRDWNSKY	purified MHC/competitive/radioactivity	dissociation constant KD (~IC50)	Negative	77900	0
HLA-A26:01	FQESFYEDI	purified MHC/competitive/radioactivity	dissociation constant KD (~IC50)	Negative	77900	0
HLA-A26:01	FQPQNGQFI	purified MHC/competitive/radioactivity	dissociation constant KD (~IC50)	Negative	77900	0
HLA-A11:01	FTQHLLNIR	purified MHC/competitive/radioactivity	dissociation constant KD (~IC50)	Negative	77900	0
HLA-A31:01	FTQHLLNIR	purified MHC/competitive/radioactivity	dissociation constant KD (~IC50)	Negative	77900	0
HLA-A31:01	FVSLVKKNK	purified MHC/competitive/radioactivity	dissociation constant KD (~IC50)	Negative	77900	0
HLA-A26:01	FWSAIFFTT	purified MHC/competitive/radioactivity	dissociation constant KD (~IC50)	Negative	77900	0
HLA-A26:01	FYAYLRKHF	purified MHC/competitive/radioactivity	dissociation constant KD (~IC50)	Negative	77900	0
HLA-A26:01	FYGGWHNML	purified MHC/competitive/radioactivity	dissociation constant KD (~IC50)	Negative	77900	0
HLA-A26:01	FYQKTGEKS	purified MHC/competitive/radioactivity	dissociation constant KD (~IC50)	Negative	77900	0
HLA-A31:01	GAVVKSDNK	purified MHC/competitive/radioactivity	dissociation constant KD (~IC50)	Negative	77900	0
HLA-B44:02	GEPKTVKVL	purified MHC/competitive/radioactivity	dissociation constant KD (~IC50)	Negative	77900	0
HLA-B44:02	GERSRCYSL	purified MHC/competitive/radioactivity	dissociation constant KD (~IC50)	Negative	77900	0
HLA-A26:01	GHHTNFESF	purified MHC/competitive/radioactivity	dissociation constant KD (~IC50)	Negative	77900	0
HLA-A31:01	GIADIRDKY	purified MHC/competitive/radioactivity	dissociation constant KD (~IC50)	Negative	77900	0
HLA-A26:01	GIDVTDLFA	purified MHC/competitive/radioactivity	dissociation constant KD (~IC50)	Negative	77900	0
HLA-A31:01	GLTPEQKAY	purified MHC/competitive/radioactivity	dissociation constant KD (~IC50)	Negative	77900	0
HLA-A11:01	GLVDIDDEY	purified MHC/competitive/radioactivity	dissociation constant KD (~IC50)	Negative	77900	0
HLA-A31:01	GLVDIDDEY	purified MHC/competitive/radioactivity	dissociation constant KD (~IC50)	Negative	77900	0
HLA-A26:01	GPDIYKGVY	purified MHC/competitive/radioactivity	dissociation constant KD (~IC50)	Negative	77900	0
HLA-A26:01	GSDDIRRLV	purified MHC/competitive/radioactivity	dissociation constant KD (~IC50)	Negative	77900	0
HLA-A31:01	GSTAEQLSK	purified MHC/competitive/radioactivity	dissociation constant KD (~IC50)	Negative	77900	0
HLA-A26:01	GTDPYRPSF	purified MHC/competitive/radioactivity	dissociation constant KD (~IC50)	Negative	77900	0
HLA-A31:01	GTSNWTGNY	purified MHC/competitive/radioactivity	dissociation constant KD (~IC50)	Negative	77900	0
HLA-A26:01	GYKETPFLT	purified MHC/competitive/radioactivity	dissociation constant KD (~IC50)	Negative	77900	0
HLA-A26:01	GYLKPTTFM	purified MHC/competitive/radioactivity	dissociation constant KD (~IC50)	Negative	77900	0
HLA-A26:01	GYTMHANYI	purified MHC/competitive/radioactivity	dissociation constant KD (~IC50)	Negative	77900	0
HLA-A26:01	GYVTHGFNL	purified MHC/competitive/radioactivity	dissociation constant KD (~IC50)	Negative	77900	0
HLA-A26:01	HDHHFTPQI	purified MHC/competitive/radioactivity	dissociation constant KD (~IC50)	Negative	77900	0
HLA-B44:02	HDLMKQKCL	purified MHC/competitive/radioactivity	dissociation constant KD (~IC50)	Negative	77900	0
HLA-A31:01	HMIVSKQER	purified MHC/competitive/radioactivity	dissociation constant KD (~IC50)	Negative	77900	0
HLA-A31:01	HPNIEEVAL	purified MHC/competitive/radioactivity	dissociation constant KD (~IC50)	Negative	77900	0
HLA-A11:01	HPNIEEVAL	purified MHC/competitive/radioactivity	dissociation constant KD (~IC50)	Negative	77900	0
HLA-A26:01	HQYSERGRW	purified MHC/competitive/radioactivity	dissociation constant KD (~IC50)	Negative	77900	0
HLA-A11:01	HSKKKCDDL	purified MHC/competitive/radioactivity	dissociation constant KD (~IC50)	Negative	77900	0
HLA-A31:01	HSKKKCDDL	purified MHC/competitive/radioactivity	dissociation constant KD (~IC50)	Negative	77900	0
HLA-A11:01	HSKRKCDEL	purified MHC/competitive/radioactivity	dissociation constant KD (~IC50)	Negative	77900	0
HLA-A31:01	HSKRKCDEL	purified MHC/competitive/radioactivity	dissociation constant KD (~IC50)	Negative	77900	0
HLA-A31:01	HSNIEEVAL	purified MHC/competitive/radioactivity	dissociation constant KD (~IC50)	Negative	77900	0
HLA-A11:01	HSNIEEVAL	purified MHC/competitive/radioactivity	dissociation constant KD (~IC50)	Negative	77900	0
HLA-A26:01	HYLCLNCLS	purified MHC/competitive/radioactivity	dissociation constant KD (~IC50)	Negative	77900	0
HLA-A26:01	HYLCLNCLT	purified MHC/competitive/radioactivity	dissociation constant KD (~IC50)	Negative	77900	0
HLA-A31:01	IARIENEMK	purified MHC/competitive/radioactivity	dissociation constant KD (~IC50)	Negative	77900	0
HLA-A26:01	ICGGTIDAY	purified MHC/competitive/radioactivity	dissociation constant KD (~IC50)	Negative	77900	0
HLA-A26:01	ICISLSNSF	purified MHC/competitive/radioactivity	dissociation constant KD (~IC50)	Negative	77900	0
HLA-A26:01	ICSSVLKRY	purified MHC/competitive/radioactivity	dissociation constant KD (~IC50)	Negative	77900	0
HLA-B44:02	IDNQKLSYL	purified MHC/competitive/radioactivity	dissociation constant KD (~IC50)	Negative	77900	0
HLA-B44:02	IDPLIVSTS	purified MHC/competitive/radioactivity	dissociation constant KD (~IC50)	Negative	77900	0
HLA-A31:01	IFEPEKDIR	purified MHC/competitive/radioactivity	dissociation constant KD (~IC50)	Negative	77900	0
HLA-A31:01	IFNEDTSYY	purified MHC/competitive/radioactivity	dissociation constant KD (~IC50)	Negative	77900	0
HLA-A26:01	IFRSDTLYL	purified MHC/competitive/radioactivity	dissociation constant KD (~IC50)	Negative	77900	0
HLA-A26:01	IFWRNTNPI	purified MHC/competitive/radioactivity	dissociation constant KD (~IC50)	Negative	77900	0
HLA-A26:01	IGAHPIMYY	purified MHC/competitive/radioactivity	dissociation constant KD (~IC50)	Negative	77900	0
HLA-A31:01	IIGHIGHHY	purified MHC/competitive/radioactivity	dissociation constant KD (~IC50)	Negative	77900	0
HLA-A31:01	IINDKGKQY	purified MHC/competitive/radioactivity	dissociation constant KD (~IC50)	Negative	77900	0
HLA-A26:01	IKIPTHRHI	purified MHC/competitive/radioactivity	dissociation constant KD (~IC50)	Negative	77900	0
HLA-A11:01	ILARNEEGR	purified MHC/competitive/radioactivity	dissociation constant KD (~IC50)	Negative	77900	0
HLA-A31:01	ILMKTANNY	purified MHC/competitive/radioactivity	dissociation constant KD (~IC50)	Negative	77900	0
HLA-A11:01	IMFEQYFIY	purified MHC/competitive/radioactivity	dissociation constant KD (~IC50)	Negative	77900	0
HLA-A26:01	IQLDEKSSI	purified MHC/competitive/radioactivity	dissociation constant KD (~IC50)	Negative	77900	0
HLA-A26:01	IRHLFGNYI	purified MHC/competitive/radioactivity	dissociation constant KD (~IC50)	Negative	77900	0
HLA-A26:01	ISEPTIHLV	purified MHC/competitive/radioactivity	dissociation constant KD (~IC50)	Negative	77900	0
HLA-A26:01	ITEMLQKEY	purified MHC/competitive/radioactivity	dissociation constant KD (~IC50)	Negative	77900	0
HLA-A26:01	ITEMLRKDY	purified MHC/competitive/radioactivity	dissociation constant KD (~IC50)	Negative	77900	0
HLA-A11:01	ITLKIIETY	purified MHC/competitive/radioactivity	dissociation constant KD (~IC50)	Negative	77900	0
HLA-A31:01	ITPTIEDDK	purified MHC/competitive/radioactivity	dissociation constant KD (~IC50)	Negative	77900	0
HLA-A26:01	IYSTGNNVF	purified MHC/competitive/radioactivity	dissociation constant KD (~IC50)	Negative	77900	0
HLA-A26:01	KAEVSMHEV	purified MHC/competitive/radioactivity	dissociation constant KD (~IC50)	Negative	77900	0
HLA-A31:01	KALKLSWFK	purified MHC/competitive/radioactivity	dissociation constant KD (~IC50)	Negative	77900	0
HLA-A26:01	KDFKCFNLI	purified MHC/competitive/radioactivity	dissociation constant KD (~IC50)	Negative	77900	0
HLA-B44:02	KDPLITSGC	purified MHC/competitive/radioactivity	dissociation constant KD (~IC50)	Negative	77900	0
HLA-B44:02	KDTPGGYCL	purified MHC/competitive/radioactivity	dissociation constant KD (~IC50)	Negative	77900	0
HLA-B44:02	KEPVESCPL	purified MHC/competitive/radioactivity	dissociation constant KD (~IC50)	Negative	77900	0
HLA-A26:01	KGNDMPGGY	purified MHC/competitive/radioactivity	dissociation constant KD (~IC50)	Negative	77900	0
HLA-A31:01	KIIETYLGR	purified MHC/competitive/radioactivity	dissociation constant KD (~IC50)	Negative	77900	0
HLA-A11:01	KIIETYLGR	purified MHC/competitive/radioactivity	dissociation constant KD (~IC50)	Negative	77900	0
HLA-A26:01	KLSHSDYEY	purified MHC/competitive/radioactivity	dissociation constant KD (~IC50)	Negative	77900	0
HLA-A26:01	KRHSTKYHL	purified MHC/competitive/radioactivity	dissociation constant KD (~IC50)	Negative	77900	0
HLA-A26:01	KSFKDQSKY	purified MHC/competitive/radioactivity	dissociation constant KD (~IC50)	Negative	77900	0
HLA-A26:01	KTGECSKCY	purified MHC/competitive/radioactivity	dissociation constant KD (~IC50)	Negative	77900	0
HLA-A26:01	KTGEKSRCY	purified MHC/competitive/radioactivity	dissociation constant KD (~IC50)	Negative	77900	0
HLA-A26:01	KTGESSRCY	purified MHC/competitive/radioactivity	dissociation constant KD (~IC50)	Negative	77900	0
HLA-A26:01	KTGESSRSY	purified MHC/competitive/radioactivity	dissociation constant KD (~IC50)	Negative	77900	0
HLA-A26:01	KVNACHHNY	purified MHC/competitive/radioactivity	dissociation constant KD (~IC50)	Negative	77900	0
HLA-A26:01	KWADNNCYL	purified MHC/competitive/radioactivity	dissociation constant KD (~IC50)	Negative	77900	0
HLA-A26:01	KWDLLKYDF	purified MHC/competitive/radioactivity	dissociation constant KD (~IC50)	Negative	77900	0
HLA-A31:01	KWLWGFLSR	purified MHC/competitive/radioactivity	dissociation constant KD (~IC50)	Negative	77900	0
HLA-A26:01	KYPNLNDLK	purified MHC/competitive/radioactivity	dissociation constant KD (~IC50)	Negative	77900	0
HLA-A26:01	KYTQLCQYL	purified MHC/competitive/radioactivity	dissociation constant KD (~IC50)	Negative	77900	0
HLA-A11:01	LAELLEMKY	purified MHC/competitive/radioactivity	dissociation constant KD (~IC50)	Negative	77900	0
HLA-A31:01	LAELLEMKY	purified MHC/competitive/radioactivity	dissociation constant KD (~IC50)	Negative	77900	0
HLA-A26:01	LASSEPHCA	purified MHC/competitive/radioactivity	dissociation constant KD (~IC50)	Negative	77900	0
HLA-A26:01	LCEEGKVCY	purified MHC/competitive/radioactivity	dissociation constant KD (~IC50)	Negative	77900	0
HLA-A26:01	LDHVNTLHF	purified MHC/competitive/radioactivity	dissociation constant KD (~IC50)	Negative	77900	0
HLA-B44:02	LDIQKCGEL	purified MHC/competitive/radioactivity	dissociation constant KD (~IC50)	Negative	77900	0
HLA-B44:02	LDLVLLNLL	purified MHC/competitive/radioactivity	dissociation constant KD (~IC50)	Negative	77900	0
HLA-B44:02	LEKASLIEV	purified MHC/competitive/radioactivity	dissociation constant KD (~IC50)	Negative	77900	0
HLA-A26:01	LFARTRSMW	purified MHC/competitive/radioactivity	dissociation constant KD (~IC50)	Negative	77900	0
HLA-A31:01	LFHGGEPIK	purified MHC/competitive/radioactivity	dissociation constant KD (~IC50)	Negative	77900	0
HLA-A26:01	LFQLIFFLT	purified MHC/competitive/radioactivity	dissociation constant KD (~IC50)	Negative	77900	0
HLA-A31:01	LFYTFAISY	purified MHC/competitive/radioactivity	dissociation constant KD (~IC50)	Negative	77900	0
HLA-A26:01	LIFRGPNVV	purified MHC/competitive/radioactivity	dissociation constant KD (~IC50)	Negative	77900	0
HLA-A31:01	LLFRRLTSR	purified MHC/competitive/radioactivity	dissociation constant KD (~IC50)	Negative	77900	0
HLA-A31:01	LLNVTYNIK	purified MHC/competitive/radioactivity	dissociation constant KD (~IC50)	Negative	77900	0
HLA-A26:01	LMANLAPHL	purified MHC/competitive/radioactivity	dissociation constant KD (~IC50)	Negative	77900	0
HLA-A11:01	LMDSIFVST	purified MHC/competitive/radioactivity	dissociation constant KD (~IC50)	Negative	77900	0
HLA-A11:01	LPRPDTRHL	purified MHC/competitive/radioactivity	dissociation constant KD (~IC50)	Negative	77900	0
HLA-A31:01	LPRPDTRHL	purified MHC/competitive/radioactivity	dissociation constant KD (~IC50)	Negative	77900	0
HLA-A26:01	LRIPTHRHI	purified MHC/competitive/radioactivity	dissociation constant KD (~IC50)	Negative	77900	0
HLA-A26:01	LSEMLNKEY	purified MHC/competitive/radioactivity	dissociation constant KD (~IC50)	Negative	77900	0
HLA-A26:01	LSSGEPHCA	purified MHC/competitive/radioactivity	dissociation constant KD (~IC50)	Negative	77900	0
HLA-A26:01	LSSSEPHCA	purified MHC/competitive/radioactivity	dissociation constant KD (~IC50)	Negative	77900	0
HLA-A31:01	LTDTEYRAR	purified MHC/competitive/radioactivity	dissociation constant KD (~IC50)	Negative	77900	0
HLA-A11:01	LTTHCTKLR	purified MHC/competitive/radioactivity	dissociation constant KD (~IC50)	Negative	77900	0
HLA-A31:01	LVTPSMAMR	purified MHC/competitive/radioactivity	dissociation constant KD (~IC50)	Negative	77900	0
HLA-A26:01	LWLLWPVTL	purified MHC/competitive/radioactivity	dissociation constant KD (~IC50)	Negative	77900	0
HLA-A26:01	LYDVIPVTY	purified MHC/competitive/radioactivity	dissociation constant KD (~IC50)	Negative	77900	0
HLA-A26:01	LYHDSQNML	purified MHC/competitive/radioactivity	dissociation constant KD (~IC50)	Negative	77900	0
HLA-A26:01	LYIKDIFTR	purified MHC/competitive/radioactivity	dissociation constant KD (~IC50)	Negative	77900	0
HLA-A26:01	LYQKTGESS	purified MHC/competitive/radioactivity	dissociation constant KD (~IC50)	Negative	77900	0
HLA-A26:01	LYRIDGAHL	purified MHC/competitive/radioactivity	dissociation constant KD (~IC50)	Negative	77900	0
HLA-A26:01	MCPFLFLAV	purified MHC/competitive/radioactivity	dissociation constant KD (~IC50)	Negative	77900	0
HLA-A26:01	MFSPIVPFW	purified MHC/competitive/radioactivity	dissociation constant KD (~IC50)	Negative	77900	0
HLA-A31:01	NIRLTDTEY	purified MHC/competitive/radioactivity	dissociation constant KD (~IC50)	Negative	77900	0
HLA-A11:01	NIRLTDTEY	purified MHC/competitive/radioactivity	dissociation constant KD (~IC50)	Negative	77900	0
HLA-A31:01	NLTETFRDY	purified MHC/competitive/radioactivity	dissociation constant KD (~IC50)	Negative	77900	0
HLA-A11:01	NLTETFRDY	purified MHC/competitive/radioactivity	dissociation constant KD (~IC50)	Negative	77900	0
HLA-A26:01	NMVYMPASW	purified MHC/competitive/radioactivity	dissociation constant KD (~IC50)	Negative	77900	0
HLA-A26:01	NQESNKYRI	purified MHC/competitive/radioactivity	dissociation constant KD (~IC50)	Negative	77900	0
HLA-A26:01	NQLVKDESI	purified MHC/competitive/radioactivity	dissociation constant KD (~IC50)	Negative	77900	0
HLA-A31:01	NSINNQLMY	purified MHC/competitive/radioactivity	dissociation constant KD (~IC50)	Negative	77900	0
HLA-A31:01	NTMCTEETK	purified MHC/competitive/radioactivity	dissociation constant KD (~IC50)	Negative	77900	0
HLA-A31:01	NVNKLMEEY	purified MHC/competitive/radioactivity	dissociation constant KD (~IC50)	Negative	77900	0
HLA-A26:01	NYFKKVDGI	purified MHC/competitive/radioactivity	dissociation constant KD (~IC50)	Negative	77900	0
HLA-A26:01	NYNYKYRYL	purified MHC/competitive/radioactivity	dissociation constant KD (~IC50)	Negative	77900	0
HLA-B44:02	PDIGELFGL	purified MHC/competitive/radioactivity	dissociation constant KD (~IC50)	Negative	77900	0
HLA-B44:02	PDLKTVHNI	purified MHC/competitive/radioactivity	dissociation constant KD (~IC50)	Negative	77900	0
HLA-B44:02	PDSCLNGKL	purified MHC/competitive/radioactivity	dissociation constant KD (~IC50)	Negative	77900	0
HLA-B44:02	PDTTYLGPL	purified MHC/competitive/radioactivity	dissociation constant KD (~IC50)	Negative	77900	0
HLA-B44:02	PDVGVLFGL	purified MHC/competitive/radioactivity	dissociation constant KD (~IC50)	Negative	77900	0
HLA-B44:02	PDYKRPGVS	purified MHC/competitive/radioactivity	dissociation constant KD (~IC50)	Negative	77900	0
HLA-A11:01	PIINTHSFY	purified MHC/competitive/radioactivity	dissociation constant KD (~IC50)	Negative	77900	0
HLA-A31:01	PIINTHSFY	purified MHC/competitive/radioactivity	dissociation constant KD (~IC50)	Negative	77900	0
HLA-A11:01	PQIQLTITR	purified MHC/competitive/radioactivity	dissociation constant KD (~IC50)	Negative	77900	0
HLA-A26:01	PTDPVELAV	purified MHC/competitive/radioactivity	dissociation constant KD (~IC50)	Negative	77900	0
HLA-A26:01	PYCYDTNLL	purified MHC/competitive/radioactivity	dissociation constant KD (~IC50)	Negative	77900	0
HLA-A26:01	PYLQLQPFL	purified MHC/competitive/radioactivity	dissociation constant KD (~IC50)	Negative	77900	0
HLA-A26:01	PYNSVTDTI	purified MHC/competitive/radioactivity	dissociation constant KD (~IC50)	Negative	77900	0
HLA-A26:01	PYPDPSRIL	purified MHC/competitive/radioactivity	dissociation constant KD (~IC50)	Negative	77900	0
HLA-A26:01	PYPQPQPQY	purified MHC/competitive/radioactivity	dissociation constant KD (~IC50)	Negative	77900	0
HLA-A26:01	PYPQSQPQY	purified MHC/competitive/radioactivity	dissociation constant KD (~IC50)	Negative	77900	0
HLA-A11:01	QCKDLCHMH	purified MHC/competitive/radioactivity	dissociation constant KD (~IC50)	Negative	77900	0
HLA-B44:02	QDPLLGTLS	purified MHC/competitive/radioactivity	dissociation constant KD (~IC50)	Negative	77900	0
HLA-A26:01	QFLGQQQPF	purified MHC/competitive/radioactivity	dissociation constant KD (~IC50)	Negative	77900	0
HLA-A31:01	QIFNEDTSY	purified MHC/competitive/radioactivity	dissociation constant KD (~IC50)	Negative	77900	0
HLA-A31:01	QILDNAAKY	purified MHC/competitive/radioactivity	dissociation constant KD (~IC50)	Negative	77900	0
HLA-A31:01	QQVVDADSK	purified MHC/competitive/radioactivity	dissociation constant KD (~IC50)	Negative	77900	0
HLA-A26:01	QSDTVFDHY	purified MHC/competitive/radioactivity	dissociation constant KD (~IC50)	Negative	77900	0
HLA-A26:01	QWLPTGTLL	purified MHC/competitive/radioactivity	dissociation constant KD (~IC50)	Negative	77900	0
HLA-A26:01	QYGSFCTQL	purified MHC/competitive/radioactivity	dissociation constant KD (~IC50)	Negative	77900	0
HLA-A26:01	QYPLGQGSF	purified MHC/competitive/radioactivity	dissociation constant KD (~IC50)	Negative	77900	0
HLA-A26:01	QYSQPQQPI	purified MHC/competitive/radioactivity	dissociation constant KD (~IC50)	Negative	77900	0
HLA-A26:01	RAEVSLHEV	purified MHC/competitive/radioactivity	dissociation constant KD (~IC50)	Negative	77900	0
HLA-B44:02	RDLVISDSS	purified MHC/competitive/radioactivity	dissociation constant KD (~IC50)	Negative	77900	0
HLA-B44:02	RDPDEFKTL	purified MHC/competitive/radioactivity	dissociation constant KD (~IC50)	Negative	77900	0
HLA-A31:01	RLGLVLDDY	purified MHC/competitive/radioactivity	dissociation constant KD (~IC50)	Negative	77900	0
HLA-A11:01	RLRYNLCKY	purified MHC/competitive/radioactivity	dissociation constant KD (~IC50)	Negative	77900	0
HLA-A26:01	RYKLEGYAF	purified MHC/competitive/radioactivity	dissociation constant KD (~IC50)	Negative	77900	0
HLA-A26:01	RYRIGNYKL	purified MHC/competitive/radioactivity	dissociation constant KD (~IC50)	Negative	77900	0
HLA-A26:01	RYWYLNHTV	purified MHC/competitive/radioactivity	dissociation constant KD (~IC50)	Negative	77900	0
HLA-A26:01	SCDFNGGKI	purified MHC/competitive/radioactivity	dissociation constant KD (~IC50)	Negative	77900	0
HLA-A26:01	SCEEGKLCY	purified MHC/competitive/radioactivity	dissociation constant KD (~IC50)	Negative	77900	0
HLA-A26:01	SCMVNHSTY	purified MHC/competitive/radioactivity	dissociation constant KD (~IC50)	Negative	77900	0
HLA-A11:01	SCQGSDDIR	purified MHC/competitive/radioactivity	dissociation constant KD (~IC50)	Negative	77900	0
HLA-A11:01	SCSFKVGHH	purified MHC/competitive/radioactivity	dissociation constant KD (~IC50)	Negative	77900	0
HLA-A26:01	SDAHKKNLY	purified MHC/competitive/radioactivity	dissociation constant KD (~IC50)	Negative	77900	0
HLA-A26:01	SFNPETNIL	purified MHC/competitive/radioactivity	dissociation constant KD (~IC50)	Negative	77900	0
HLA-A11:01	SFQQPQQQY	purified MHC/competitive/radioactivity	dissociation constant KD (~IC50)	Negative	77900	0
HLA-A31:01	SFQQPQQQY	purified MHC/competitive/radioactivity	dissociation constant KD (~IC50)	Negative	77900	0
HLA-A31:01	SFSNTIQSY	purified MHC/competitive/radioactivity	dissociation constant KD (~IC50)	Negative	77900	0
HLA-A26:01	SGKDTPGGY	purified MHC/competitive/radioactivity	dissociation constant KD (~IC50)	Negative	77900	0
HLA-A31:01	SITPNNLNK	purified MHC/competitive/radioactivity	dissociation constant KD (~IC50)	Negative	77900	0
HLA-A26:01	SLSLISHVV	purified MHC/competitive/radioactivity	dissociation constant KD (~IC50)	Negative	77900	0
HLA-A11:01	SLVENNFFT	purified MHC/competitive/radioactivity	dissociation constant KD (~IC50)	Negative	77900	0
HLA-A11:01	SLVKKNKKR	purified MHC/competitive/radioactivity	dissociation constant KD (~IC50)	Negative	77900	0
HLA-A31:01	SLVKKNKKR	purified MHC/competitive/radioactivity	dissociation constant KD (~IC50)	Negative	77900	0
HLA-A31:01	SPRPEMQEF	purified MHC/competitive/radioactivity	dissociation constant KD (~IC50)	Negative	77900	0
HLA-A26:01	SQSDTVFDH	purified MHC/competitive/radioactivity	dissociation constant KD (~IC50)	Negative	77900	0
HLA-A31:01	SQVLQQSTY	purified MHC/competitive/radioactivity	dissociation constant KD (~IC50)	Negative	77900	0
HLA-A31:01	STAEQLSKY	purified MHC/competitive/radioactivity	dissociation constant KD (~IC50)	Negative	77900	0
HLA-A31:01	STGNYNYKY	purified MHC/competitive/radioactivity	dissociation constant KD (~IC50)	Negative	77900	0
HLA-A31:01	STVSQLAKR	purified MHC/competitive/radioactivity	dissociation constant KD (~IC50)	Negative	77900	0
HLA-A26:01	SWFITQRNF	purified MHC/competitive/radioactivity	dissociation constant KD (~IC50)	Negative	77900	0
HLA-A26:01	SYATHHDKF	purified MHC/competitive/radioactivity	dissociation constant KD (~IC50)	Negative	77900	0
HLA-A26:01	SYLNVSDFR	purified MHC/competitive/radioactivity	dissociation constant KD (~IC50)	Negative	77900	0
HLA-A11:01	TCQGSDDIR	purified MHC/competitive/radioactivity	dissociation constant KD (~IC50)	Negative	77900	0
HLA-A26:01	TDSPETHHY	purified MHC/competitive/radioactivity	dissociation constant KD (~IC50)	Negative	77900	0
HLA-A26:01	TKHPSLNII	purified MHC/competitive/radioactivity	dissociation constant KD (~IC50)	Negative	77900	0
HLA-A31:01	TLDTMDDMK	purified MHC/competitive/radioactivity	dissociation constant KD (~IC50)	Negative	77900	0
HLA-A26:01	TMADLVYAL	purified MHC/competitive/radioactivity	dissociation constant KD (~IC50)	Negative	77900	0
HLA-A11:01	TMCTEETKR	purified MHC/competitive/radioactivity	dissociation constant KD (~IC50)	Negative	77900	0
HLA-A26:01	TQGRQTYDW	purified MHC/competitive/radioactivity	dissociation constant KD (~IC50)	Negative	77900	0
HLA-A11:01	TSEKYSKGY	purified MHC/competitive/radioactivity	dissociation constant KD (~IC50)	Negative	77900	0
HLA-A31:01	TSEKYSKGY	purified MHC/competitive/radioactivity	dissociation constant KD (~IC50)	Negative	77900	0
HLA-A26:01	TTDVKAAVI	purified MHC/competitive/radioactivity	dissociation constant KD (~IC50)	Negative	77900	0
HLA-A31:01	TVVRDFENY	purified MHC/competitive/radioactivity	dissociation constant KD (~IC50)	Negative	77900	0
HLA-A26:01	TWLTYHGAI	purified MHC/competitive/radioactivity	dissociation constant KD (~IC50)	Negative	77900	0
HLA-A26:01	TYASALWEI	purified MHC/competitive/radioactivity	dissociation constant KD (~IC50)	Negative	77900	0
HLA-A31:01	TYSDPLALR	purified MHC/competitive/radioactivity	dissociation constant KD (~IC50)	Negative	77900	0
HLA-A26:01	TYTEIEPKL	purified MHC/competitive/radioactivity	dissociation constant KD (~IC50)	Negative	77900	0
HLA-A31:01	VCFWSTLFY	purified MHC/competitive/radioactivity	dissociation constant KD (~IC50)	Negative	77900	0
HLA-A26:01	VDICFWSTI	purified MHC/competitive/radioactivity	dissociation constant KD (~IC50)	Negative	77900	0
HLA-A26:01	VDICFWSTL	purified MHC/competitive/radioactivity	dissociation constant KD (~IC50)	Negative	77900	0
HLA-A26:01	VDINLIPLI	purified MHC/competitive/radioactivity	dissociation constant KD (~IC50)	Negative	77900	0
HLA-A26:01	VEIALYQPI	purified MHC/competitive/radioactivity	dissociation constant KD (~IC50)	Negative	77900	0
HLA-A26:01	VFHELPSLC	purified MHC/competitive/radioactivity	dissociation constant KD (~IC50)	Negative	77900	0
HLA-A26:01	VFNGTSWFI	purified MHC/competitive/radioactivity	dissociation constant KD (~IC50)	Negative	77900	0
HLA-A26:01	VFQAKSAFV	purified MHC/competitive/radioactivity	dissociation constant KD (~IC50)	Negative	77900	0
HLA-A26:01	VGEEFFHQY	purified MHC/competitive/radioactivity	dissociation constant KD (~IC50)	Negative	77900	0
HLA-A26:01	VGFPTHRHI	purified MHC/competitive/radioactivity	dissociation constant KD (~IC50)	Negative	77900	0
HLA-A26:01	VGIPSHRHI	purified MHC/competitive/radioactivity	dissociation constant KD (~IC50)	Negative	77900	0
HLA-A26:01	VGIPTHRHI	purified MHC/competitive/radioactivity	dissociation constant KD (~IC50)	Negative	77900	0
HLA-A26:01	VGIPTHRHL	purified MHC/competitive/radioactivity	dissociation constant KD (~IC50)	Negative	77900	0
HLA-A26:01	VGRAWENTI	purified MHC/competitive/radioactivity	dissociation constant KD (~IC50)	Negative	77900	0
HLA-A26:01	VKIPTHRHI	purified MHC/competitive/radioactivity	dissociation constant KD (~IC50)	Negative	77900	0
HLA-A26:01	VKMPTHRHI	purified MHC/competitive/radioactivity	dissociation constant KD (~IC50)	Negative	77900	0
HLA-A26:01	VMPLSAPTL	purified MHC/competitive/radioactivity	dissociation constant KD (~IC50)	Negative	77900	0
HLA-A26:01	VPVHLCNLI	purified MHC/competitive/radioactivity	dissociation constant KD (~IC50)	Negative	77900	0
HLA-A26:01	VQYRILPMI	purified MHC/competitive/radioactivity	dissociation constant KD (~IC50)	Negative	77900	0
HLA-A31:01	VSVSDFRDY	purified MHC/competitive/radioactivity	dissociation constant KD (~IC50)	Negative	77900	0
HLA-A31:01	VSYEVFDDY	purified MHC/competitive/radioactivity	dissociation constant KD (~IC50)	Negative	77900	0
HLA-A31:01	VTAASPMLY	purified MHC/competitive/radioactivity	dissociation constant KD (~IC50)	Negative	77900	0
HLA-A26:01	VTDVTLLMA	purified MHC/competitive/radioactivity	dissociation constant KD (~IC50)	Negative	77900	0
HLA-A31:01	VTMFEALPH	purified MHC/competitive/radioactivity	dissociation constant KD (~IC50)	Negative	77900	0
HLA-A31:01	VVKDDPDHY	purified MHC/competitive/radioactivity	dissociation constant KD (~IC50)	Negative	77900	0
HLA-A11:01	VVLQQHSIA	purified MHC/competitive/radioactivity	dissociation constant KD (~IC50)	Negative	77900	0
HLA-A26:01	VVLQQHSIA	purified MHC/competitive/radioactivity	dissociation constant KD (~IC50)	Negative	77900	0
HLA-A31:01	VVVQIDPEY	purified MHC/competitive/radioactivity	dissociation constant KD (~IC50)	Negative	77900	0
HLA-A26:01	VWLGFIAGL	purified MHC/competitive/radioactivity	dissociation constant KD (~IC50)	Negative	77900	0
HLA-A26:01	VYAWERKKI	purified MHC/competitive/radioactivity	dissociation constant KD (~IC50)	Negative	77900	0
HLA-A26:01	VYDPLQPEL	purified MHC/competitive/radioactivity	dissociation constant KD (~IC50)	Negative	77900	0
HLA-A26:01	VYHITVSQI	purified MHC/competitive/radioactivity	dissociation constant KD (~IC50)	Negative	77900	0
HLA-A26:01	VYIGDPAQL	purified MHC/competitive/radioactivity	dissociation constant KD (~IC50)	Negative	77900	0
HLA-A26:01	VYMPASWVM	purified MHC/competitive/radioactivity	dissociation constant KD (~IC50)	Negative	77900	0
HLA-A26:01	WCEFVDFSV	purified MHC/competitive/radioactivity	dissociation constant KD (~IC50)	Negative	77900	0
HLA-A26:01	WCSQTDYQY	purified MHC/competitive/radioactivity	dissociation constant KD (~IC50)	Negative	77900	0
HLA-A26:01	WCSQTNYQY	purified MHC/competitive/radioactivity	dissociation constant KD (~IC50)	Negative	77900	0
HLA-A26:01	WCSQTSYQY	purified MHC/competitive/radioactivity	dissociation constant KD (~IC50)	Negative	77900	0
HLA-A26:01	WDIKDPSLL	purified MHC/competitive/radioactivity	dissociation constant KD (~IC50)	Negative	77900	0
HLA-A26:01	WIEFTNFKV	purified MHC/competitive/radioactivity	dissociation constant KD (~IC50)	Negative	77900	0
HLA-A31:01	WISDNTHIY	purified MHC/competitive/radioactivity	dissociation constant KD (~IC50)	Negative	77900	0
HLA-A11:01	YALINLVQY	purified MHC/competitive/radioactivity	dissociation constant KD (~IC50)	Negative	77900	0
HLA-A26:01	YCDPKRFFL	purified MHC/competitive/radioactivity	dissociation constant KD (~IC50)	Negative	77900	0
HLA-A26:01	YCDPKRYFV	purified MHC/competitive/radioactivity	dissociation constant KD (~IC50)	Negative	77900	0
HLA-A31:01	YCNTNYLSK	purified MHC/competitive/radioactivity	dissociation constant KD (~IC50)	Negative	77900	0
HLA-A26:01	YCNYSKFWY	purified MHC/competitive/radioactivity	dissociation constant KD (~IC50)	Negative	77900	0
HLA-A26:01	YCNYSKYWY	purified MHC/competitive/radioactivity	dissociation constant KD (~IC50)	Negative	77900	0
HLA-A26:01	YCNYSRYWY	purified MHC/competitive/radioactivity	dissociation constant KD (~IC50)	Negative	77900	0
HLA-A26:01	YCNYTKFWY	purified MHC/competitive/radioactivity	dissociation constant KD (~IC50)	Negative	77900	0
HLA-A31:01	YCSTNHLSK	purified MHC/competitive/radioactivity	dissociation constant KD (~IC50)	Negative	77900	0
HLA-A26:01	YEDKVWDKY	purified MHC/competitive/radioactivity	dissociation constant KD (~IC50)	Negative	77900	0
HLA-A26:01	YEEFCNAVY	purified MHC/competitive/radioactivity	dissociation constant KD (~IC50)	Negative	77900	0
HLA-A26:01	YFTEVYYQL	purified MHC/competitive/radioactivity	dissociation constant KD (~IC50)	Negative	77900	0
HLA-A31:01	YIIRVTTEL	purified MHC/competitive/radioactivity	dissociation constant KD (~IC50)	Negative	77900	0
HLA-A11:01	YIIRVTTEL	purified MHC/competitive/radioactivity	dissociation constant KD (~IC50)	Negative	77900	0
HLA-A11:01	YIPGTSVIR	purified MHC/competitive/radioactivity	dissociation constant KD (~IC50)	Negative	77900	0
HLA-A11:01	YITDDSDDY	purified MHC/competitive/radioactivity	dissociation constant KD (~IC50)	Negative	77900	0
HLA-A31:01	YITDDSDDY	purified MHC/competitive/radioactivity	dissociation constant KD (~IC50)	Negative	77900	0
HLA-A26:01	YKELCDAVY	purified MHC/competitive/radioactivity	dissociation constant KD (~IC50)	Negative	77900	0
HLA-A31:01	YLGVNNLPY	purified MHC/competitive/radioactivity	dissociation constant KD (~IC50)	Negative	77900	0
HLA-A31:01	YLIHDNIMY	purified MHC/competitive/radioactivity	dissociation constant KD (~IC50)	Negative	77900	0
HLA-A31:01	YLINPNILY	purified MHC/competitive/radioactivity	dissociation constant KD (~IC50)	Negative	77900	0
HLA-A11:01	YLPEVISTI	purified MHC/competitive/radioactivity	dissociation constant KD (~IC50)	Negative	77900	0
HLA-A31:01	YLSDSDNIK	purified MHC/competitive/radioactivity	dissociation constant KD (~IC50)	Negative	77900	0
HLA-A26:01	YSDPKRFFL	purified MHC/competitive/radioactivity	dissociation constant KD (~IC50)	Negative	77900	0
HLA-A26:01	YSEESPTEY	purified MHC/competitive/radioactivity	dissociation constant KD (~IC50)	Negative	77900	0
HLA-A31:01	YVIRHVDGK	purified MHC/competitive/radioactivity	dissociation constant KD (~IC50)	Negative	77900	0
HLA-A31:01	YVKALTKNY	purified MHC/competitive/radioactivity	dissociation constant KD (~IC50)	Negative	77900	0
HLA-A31:01	YVPSAEDNY	purified MHC/competitive/radioactivity	dissociation constant KD (~IC50)	Negative	77900	0
HLA-A11:01	YVPSAEDNY	purified MHC/competitive/radioactivity	dissociation constant KD (~IC50)	Negative	77900	0
HLA-A26:01	YVQRFFLRV	purified MHC/competitive/radioactivity	dissociation constant KD (~IC50)	Negative	77900	0
HLA-A26:01	YWPLNDYGF	purified MHC/competitive/radioactivity	dissociation constant KD (~IC50)	Negative	77900	0
HLA-A26:01	YYHTLDESF	purified MHC/competitive/radioactivity	dissociation constant KD (~IC50)	Negative	77900	0
HLA-A26:01	YYQLESTQI	purified MHC/competitive/radioactivity	dissociation constant KD (~IC50)	Negative	77900	0
HLA-A26:01	YYTEQPIDL	purified MHC/competitive/radioactivity	dissociation constant KD (~IC50)	Negative	77900	0
HLA-A23:01	ADAGFMKQY	purified MHC/competitive/radioactivity	dissociation constant KD (~IC50)	Negative	77800	0
HLA-A23:01	AEDMLNPNY	purified MHC/competitive/radioactivity	dissociation constant KD (~IC50)	Negative	77800	0
HLA-A02:02	AFVRFSTDK	purified MHC/competitive/radioactivity	dissociation constant KD (~IC50)	Negative	77800	0
HLA-A32:01	ALIFILLTA	purified MHC/competitive/radioactivity	dissociation constant KD (~IC50)	Negative	77800	0
HLA-A02:02	ALYRRIQRR	purified MHC/competitive/radioactivity	dissociation constant KD (~IC50)	Negative	77800	0
HLA-A23:01	AMQKESDDY	purified MHC/competitive/radioactivity	dissociation constant KD (~IC50)	Negative	77800	0
HLA-A23:01	APALQEAYY	purified MHC/competitive/radioactivity	dissociation constant KD (~IC50)	Negative	77800	0
HLA-A23:01	ASKSASVYY	purified MHC/competitive/radioactivity	dissociation constant KD (~IC50)	Negative	77800	0
HLA-A02:02	ATKRYPGVM	purified MHC/competitive/radioactivity	dissociation constant KD (~IC50)	Negative	77800	0
HLA-A02:02	ATSIYTIER	purified MHC/competitive/radioactivity	dissociation constant KD (~IC50)	Negative	77800	0
HLA-A23:01	ATSRTLSYY	purified MHC/competitive/radioactivity	dissociation constant KD (~IC50)	Negative	77800	0
HLA-A23:01	ATSTGNYNY	purified MHC/competitive/radioactivity	dissociation constant KD (~IC50)	Negative	77800	0
HLA-A23:01	AYATAQEAY	purified MHC/competitive/radioactivity	dissociation constant KD (~IC50)	Negative	77800	0
HLA-A32:01	CGDPSSFDY	purified MHC/competitive/radioactivity	dissociation constant KD (~IC50)	Negative	77800	0
HLA-A23:01	CTDDNALAY	purified MHC/competitive/radioactivity	dissociation constant KD (~IC50)	Negative	77800	0
HLA-A02:02	CTEETKRNI	purified MHC/competitive/radioactivity	dissociation constant KD (~IC50)	Negative	77800	0
HLA-A23:01	CTLSEQLDY	purified MHC/competitive/radioactivity	dissociation constant KD (~IC50)	Negative	77800	0
HLA-A32:01	CTNFKTQLV	purified MHC/competitive/radioactivity	dissociation constant KD (~IC50)	Negative	77800	0
HLA-B45:01	DEWSVATFY	purified MHC/competitive/radioactivity	dissociation constant KD (~IC50)	Negative	77800	0
HLA-A02:02	DICSKHMDA	purified MHC/competitive/radioactivity	dissociation constant KD (~IC50)	Negative	77800	0
HLA-A23:01	DPAKAYKDY	purified MHC/competitive/radioactivity	dissociation constant KD (~IC50)	Negative	77800	0
HLA-A32:01	DSEEYHLLY	purified MHC/competitive/radioactivity	dissociation constant KD (~IC50)	Negative	77800	0
HLA-A23:01	DSKEGFFTY	purified MHC/competitive/radioactivity	dissociation constant KD (~IC50)	Negative	77800	0
HLA-A02:02	DTCGASINI	purified MHC/competitive/radioactivity	dissociation constant KD (~IC50)	Negative	77800	0
HLA-A23:01	DTVWEVQGY	purified MHC/competitive/radioactivity	dissociation constant KD (~IC50)	Negative	77800	0
HLA-A02:02	DVGCLLTDT	purified MHC/competitive/radioactivity	dissociation constant KD (~IC50)	Negative	77800	0
HLA-A02:02	DVHPGEPVV	purified MHC/competitive/radioactivity	dissociation constant KD (~IC50)	Negative	77800	0
HLA-A02:02	DVKASMLEK	purified MHC/competitive/radioactivity	dissociation constant KD (~IC50)	Negative	77800	0
HLA-A02:02	DVRTLLGLI	purified MHC/competitive/radioactivity	dissociation constant KD (~IC50)	Negative	77800	0
HLA-A02:02	EAFETQSGA	purified MHC/competitive/radioactivity	dissociation constant KD (~IC50)	Negative	77800	0
HLA-A32:01	EALSGFLQY	purified MHC/competitive/radioactivity	dissociation constant KD (~IC50)	Negative	77800	0
HLA-A23:01	EFSSNVANY	purified MHC/competitive/radioactivity	dissociation constant KD (~IC50)	Negative	77800	0
HLA-A23:01	EHSWNADLY	purified MHC/competitive/radioactivity	dissociation constant KD (~IC50)	Negative	77800	0
HLA-A23:01	EIEPKLDGY	purified MHC/competitive/radioactivity	dissociation constant KD (~IC50)	Negative	77800	0
HLA-A02:02	EIKPKFCLI	purified MHC/competitive/radioactivity	dissociation constant KD (~IC50)	Negative	77800	0
HLA-A32:01	EKTQYTNDF	purified MHC/competitive/radioactivity	dissociation constant KD (~IC50)	Negative	77800	0
HLA-A32:01	ELGNILSVY	purified MHC/competitive/radioactivity	dissociation constant KD (~IC50)	Negative	77800	0
HLA-A32:01	ELRDYFEQI	purified MHC/competitive/radioactivity	dissociation constant KD (~IC50)	Negative	77800	0
HLA-A02:02	ELTSNCTRT	purified MHC/competitive/radioactivity	dissociation constant KD (~IC50)	Negative	77800	0
HLA-A02:02	ELVMDKNHA	purified MHC/competitive/radioactivity	dissociation constant KD (~IC50)	Negative	77800	0
HLA-A32:01	EMFKTKGRY	purified MHC/competitive/radioactivity	dissociation constant KD (~IC50)	Negative	77800	0
HLA-A02:02	EMKINRQIL	purified MHC/competitive/radioactivity	dissociation constant KD (~IC50)	Negative	77800	0
HLA-A23:01	EPEFYEAMY	purified MHC/competitive/radioactivity	dissociation constant KD (~IC50)	Negative	77800	0
HLA-A32:01	ESALNISGY	purified MHC/competitive/radioactivity	dissociation constant KD (~IC50)	Negative	77800	0
HLA-A32:01	ESFVRKQKY	purified MHC/competitive/radioactivity	dissociation constant KD (~IC50)	Negative	77800	0
HLA-A32:01	ESQRYIHCY	purified MHC/competitive/radioactivity	dissociation constant KD (~IC50)	Negative	77800	0
HLA-A23:01	ESVKTQFNY	purified MHC/competitive/radioactivity	dissociation constant KD (~IC50)	Negative	77800	0
HLA-A23:01	ETLLPLTQY	purified MHC/competitive/radioactivity	dissociation constant KD (~IC50)	Negative	77800	0
HLA-A32:01	ETSFIRNCA	purified MHC/competitive/radioactivity	dissociation constant KD (~IC50)	Negative	77800	0
HLA-A23:01	ETVSLAGSY	purified MHC/competitive/radioactivity	dissociation constant KD (~IC50)	Negative	77800	0
HLA-A32:01	EWIFRALKY	purified MHC/competitive/radioactivity	dissociation constant KD (~IC50)	Negative	77800	0
HLA-A23:01	FADINGKLY	purified MHC/competitive/radioactivity	dissociation constant KD (~IC50)	Negative	77800	0
HLA-A23:01	FDDVQAPNY	purified MHC/competitive/radioactivity	dissociation constant KD (~IC50)	Negative	77800	0
HLA-A23:01	FIAQSKGLY	purified MHC/competitive/radioactivity	dissociation constant KD (~IC50)	Negative	77800	0
HLA-A23:01	FMGRIRSVY	purified MHC/competitive/radioactivity	dissociation constant KD (~IC50)	Negative	77800	0
HLA-A23:01	FSAVGNICY	purified MHC/competitive/radioactivity	dissociation constant KD (~IC50)	Negative	77800	0
HLA-A23:01	FTERSDKSY	purified MHC/competitive/radioactivity	dissociation constant KD (~IC50)	Negative	77800	0
HLA-A32:01	FVAAALHNV	purified MHC/competitive/radioactivity	dissociation constant KD (~IC50)	Negative	77800	0
HLA-A23:01	GAEHVDTSY	purified MHC/competitive/radioactivity	dissociation constant KD (~IC50)	Negative	77800	0
HLA-A02:02	GAGVLDKDL	purified MHC/competitive/radioactivity	dissociation constant KD (~IC50)	Negative	77800	0
HLA-A02:02	GAITDNGPM	purified MHC/competitive/radioactivity	dissociation constant KD (~IC50)	Negative	77800	0
HLA-A23:01	GDDYVYLPY	purified MHC/competitive/radioactivity	dissociation constant KD (~IC50)	Negative	77800	0
HLA-A23:01	GFELTSMKY	purified MHC/competitive/radioactivity	dissociation constant KD (~IC50)	Negative	77800	0
HLA-A23:01	GHEDLMAAY	purified MHC/competitive/radioactivity	dissociation constant KD (~IC50)	Negative	77800	0
HLA-A32:01	GLLFMILTV	purified MHC/competitive/radioactivity	dissociation constant KD (~IC50)	Negative	77800	0
HLA-A23:01	GMKRSFYVY	purified MHC/competitive/radioactivity	dissociation constant KD (~IC50)	Negative	77800	0
HLA-A23:01	GPDDQIGYY	purified MHC/competitive/radioactivity	dissociation constant KD (~IC50)	Negative	77800	0
HLA-A32:01	GPDIYKGVY	purified MHC/competitive/radioactivity	dissociation constant KD (~IC50)	Negative	77800	0
HLA-A23:01	GPEHSVADY	purified MHC/competitive/radioactivity	dissociation constant KD (~IC50)	Negative	77800	0
HLA-A23:01	GSVGFNIDY	purified MHC/competitive/radioactivity	dissociation constant KD (~IC50)	Negative	77800	0
HLA-A23:01	GTDLEGKFY	purified MHC/competitive/radioactivity	dissociation constant KD (~IC50)	Negative	77800	0
HLA-A23:01	GTDSGFAAY	purified MHC/competitive/radioactivity	dissociation constant KD (~IC50)	Negative	77800	0
HLA-A23:01	GTTLPKGFY	purified MHC/competitive/radioactivity	dissociation constant KD (~IC50)	Negative	77800	0
HLA-A23:01	HHANEYRQY	purified MHC/competitive/radioactivity	dissociation constant KD (~IC50)	Negative	77800	0
HLA-A32:01	HMILVVVTT	purified MHC/competitive/radioactivity	dissociation constant KD (~IC50)	Negative	77800	0
HLA-B08:01	HSNIEEVAL	purified MHC/competitive/radioactivity	dissociation constant KD (~IC50)	Negative	77800	0
HLA-A23:01	HSVGFDYVY	purified MHC/competitive/radioactivity	dissociation constant KD (~IC50)	Negative	77800	0
HLA-A23:01	HTLSIHDGY	purified MHC/competitive/radioactivity	dissociation constant KD (~IC50)	Negative	77800	0
HLA-A23:01	HTSSMRGVY	purified MHC/competitive/radioactivity	dissociation constant KD (~IC50)	Negative	77800	0
HLA-A23:01	IDATSTGNY	purified MHC/competitive/radioactivity	dissociation constant KD (~IC50)	Negative	77800	0
HLA-A23:01	IDETCEHEY	purified MHC/competitive/radioactivity	dissociation constant KD (~IC50)	Negative	77800	0
HLA-A23:01	IGAGICASY	purified MHC/competitive/radioactivity	dissociation constant KD (~IC50)	Negative	77800	0
HLA-A02:02	IITGNKVKT	purified MHC/competitive/radioactivity	dissociation constant KD (~IC50)	Negative	77800	0
HLA-A23:01	IMATIQRKY	purified MHC/competitive/radioactivity	dissociation constant KD (~IC50)	Negative	77800	0
HLA-A02:02	IPYLRNYMV	purified MHC/competitive/radioactivity	dissociation constant KD (~IC50)	Negative	77800	0
HLA-A23:01	IQLDEKSSI	purified MHC/competitive/radioactivity	dissociation constant KD (~IC50)	Negative	77800	0
HLA-A23:01	ISDYDYYRY	purified MHC/competitive/radioactivity	dissociation constant KD (~IC50)	Negative	77800	0
HLA-A02:02	ISIRPRVTK	purified MHC/competitive/radioactivity	dissociation constant KD (~IC50)	Negative	77800	0
HLA-A23:01	ISRQRLTKY	purified MHC/competitive/radioactivity	dissociation constant KD (~IC50)	Negative	77800	0
HLA-A32:01	ITEMLQKEY	purified MHC/competitive/radioactivity	dissociation constant KD (~IC50)	Negative	77800	0
HLA-A32:01	ITEMLRKDY	purified MHC/competitive/radioactivity	dissociation constant KD (~IC50)	Negative	77800	0
HLA-A32:01	ITINYFLLL	purified MHC/competitive/radioactivity	dissociation constant KD (~IC50)	Negative	77800	0
HLA-A32:01	ITKINTHLA	purified MHC/competitive/radioactivity	dissociation constant KD (~IC50)	Negative	77800	0
HLA-A02:02	IVQSVLRDI	purified MHC/competitive/radioactivity	dissociation constant KD (~IC50)	Negative	77800	0
HLA-A23:01	KEDYQIGGY	purified MHC/competitive/radioactivity	dissociation constant KD (~IC50)	Negative	77800	0
HLA-A23:01	KISNCVADY	purified MHC/competitive/radioactivity	dissociation constant KD (~IC50)	Negative	77800	0
HLA-A02:02	KMLELEKCT	purified MHC/competitive/radioactivity	dissociation constant KD (~IC50)	Negative	77800	0
HLA-A23:01	KMNYQVNGY	purified MHC/competitive/radioactivity	dissociation constant KD (~IC50)	Negative	77800	0
HLA-A02:02	KPFNNILNL	purified MHC/competitive/radioactivity	dissociation constant KD (~IC50)	Negative	77800	0
HLA-A23:01	KSDGTGTIY	purified MHC/competitive/radioactivity	dissociation constant KD (~IC50)	Negative	77800	0
HLA-A02:02	KSYSLIRPK	purified MHC/competitive/radioactivity	dissociation constant KD (~IC50)	Negative	77800	0
HLA-A32:01	KTGESSRCY	purified MHC/competitive/radioactivity	dissociation constant KD (~IC50)	Negative	77800	0
HLA-A23:01	KTSVDCNMY	purified MHC/competitive/radioactivity	dissociation constant KD (~IC50)	Negative	77800	0
HLA-A32:01	KTWMINIMI	purified MHC/competitive/radioactivity	dissociation constant KD (~IC50)	Negative	77800	0
HLA-A23:01	LADTSLSGY	purified MHC/competitive/radioactivity	dissociation constant KD (~IC50)	Negative	77800	0
HLA-A23:01	LDESFLGRY	purified MHC/competitive/radioactivity	dissociation constant KD (~IC50)	Negative	77800	0
HLA-A23:01	LGADSSIAY	purified MHC/competitive/radioactivity	dissociation constant KD (~IC50)	Negative	77800	0
HLA-A32:01	LIDGRTSFY	purified MHC/competitive/radioactivity	dissociation constant KD (~IC50)	Negative	77800	0
HLA-A02:02	LIISTDQDT	purified MHC/competitive/radioactivity	dissociation constant KD (~IC50)	Negative	77800	0
HLA-A32:01	LIRNKRLSL	purified MHC/competitive/radioactivity	dissociation constant KD (~IC50)	Negative	77800	0
HLA-A02:02	LPRPDTRHL	purified MHC/competitive/radioactivity	dissociation constant KD (~IC50)	Negative	77800	0
HLA-A23:01	LPSLATVAY	purified MHC/competitive/radioactivity	dissociation constant KD (~IC50)	Negative	77800	0
HLA-A23:01	LQSLENVAY	purified MHC/competitive/radioactivity	dissociation constant KD (~IC50)	Negative	77800	0
HLA-A23:01	LRSEAFEYY	purified MHC/competitive/radioactivity	dissociation constant KD (~IC50)	Negative	77800	0
HLA-A23:01	LSDDAVVCY	purified MHC/competitive/radioactivity	dissociation constant KD (~IC50)	Negative	77800	0
HLA-A32:01	LSEMLNKEY	purified MHC/competitive/radioactivity	dissociation constant KD (~IC50)	Negative	77800	0
HLA-A23:01	LSNFGAPSY	purified MHC/competitive/radioactivity	dissociation constant KD (~IC50)	Negative	77800	0
HLA-A23:01	LTDDMIAAY	purified MHC/competitive/radioactivity	dissociation constant KD (~IC50)	Negative	77800	0
HLA-A23:01	LTGHMLDMY	purified MHC/competitive/radioactivity	dissociation constant KD (~IC50)	Negative	77800	0
HLA-A23:01	LTKHPNQEY	purified MHC/competitive/radioactivity	dissociation constant KD (~IC50)	Negative	77800	0
HLA-A23:01	LTNDNTSRY	purified MHC/competitive/radioactivity	dissociation constant KD (~IC50)	Negative	77800	0
HLA-A02:02	LTNKKYRCM	purified MHC/competitive/radioactivity	dissociation constant KD (~IC50)	Negative	77800	0
HLA-A02:02	LTSNCTRTT	purified MHC/competitive/radioactivity	dissociation constant KD (~IC50)	Negative	77800	0
HLA-A02:02	LVKMINHLK	purified MHC/competitive/radioactivity	dissociation constant KD (~IC50)	Negative	77800	0
HLA-A32:01	LYDVIPVTY	purified MHC/competitive/radioactivity	dissociation constant KD (~IC50)	Negative	77800	0
HLA-A32:01	LYRPNIPLK	purified MHC/competitive/radioactivity	dissociation constant KD (~IC50)	Negative	77800	0
HLA-A02:02	MAAEQRRST	purified MHC/competitive/radioactivity	dissociation constant KD (~IC50)	Negative	77800	0
HLA-A23:01	MKELSPRWY	purified MHC/competitive/radioactivity	dissociation constant KD (~IC50)	Negative	77800	0
HLA-A02:02	MTIREFPRK	purified MHC/competitive/radioactivity	dissociation constant KD (~IC50)	Negative	77800	0
HLA-A02:02	MVIENGILK	purified MHC/competitive/radioactivity	dissociation constant KD (~IC50)	Negative	77800	0
HLA-A32:01	MVKNNKIQK	purified MHC/competitive/radioactivity	dissociation constant KD (~IC50)	Negative	77800	0
HLA-A32:01	MVRLPYKDA	purified MHC/competitive/radioactivity	dissociation constant KD (~IC50)	Negative	77800	0
HLA-A23:01	NAAISDYDY	purified MHC/competitive/radioactivity	dissociation constant KD (~IC50)	Negative	77800	0
HLA-A02:02	NAQQFANVI	purified MHC/competitive/radioactivity	dissociation constant KD (~IC50)	Negative	77800	0
HLA-A23:01	NGDVVAIDY	purified MHC/competitive/radioactivity	dissociation constant KD (~IC50)	Negative	77800	0
HLA-A02:02	NILGGVLHT	purified MHC/competitive/radioactivity	dissociation constant KD (~IC50)	Negative	77800	0
HLA-A23:01	NKDGFLYVY	purified MHC/competitive/radioactivity	dissociation constant KD (~IC50)	Negative	77800	0
HLA-A23:01	NQDLNGNWY	purified MHC/competitive/radioactivity	dissociation constant KD (~IC50)	Negative	77800	0
HLA-A23:01	NQESNKYRI	purified MHC/competitive/radioactivity	dissociation constant KD (~IC50)	Negative	77800	0
HLA-A23:01	NQLVKDESI	purified MHC/competitive/radioactivity	dissociation constant KD (~IC50)	Negative	77800	0
HLA-A23:01	NSKVQIGEY	purified MHC/competitive/radioactivity	dissociation constant KD (~IC50)	Negative	77800	0
HLA-A23:01	NTLTLAVPY	purified MHC/competitive/radioactivity	dissociation constant KD (~IC50)	Negative	77800	0
HLA-A23:01	PMDSTVKNY	purified MHC/competitive/radioactivity	dissociation constant KD (~IC50)	Negative	77800	0
HLA-A02:02	PMIIGEPII	purified MHC/competitive/radioactivity	dissociation constant KD (~IC50)	Negative	77800	0
HLA-A23:01	PTLVPQEHY	purified MHC/competitive/radioactivity	dissociation constant KD (~IC50)	Negative	77800	0
HLA-A02:02	PTNDHIPVV	purified MHC/competitive/radioactivity	dissociation constant KD (~IC50)	Negative	77800	0
HLA-A02:02	PTWLGAAIT	purified MHC/competitive/radioactivity	dissociation constant KD (~IC50)	Negative	77800	0
HLA-A23:01	PVDEYITTY	purified MHC/competitive/radioactivity	dissociation constant KD (~IC50)	Negative	77800	0
HLA-A02:02	PVVKDKIKL	purified MHC/competitive/radioactivity	dissociation constant KD (~IC50)	Negative	77800	0
HLA-A02:02	QAELTSNCT	purified MHC/competitive/radioactivity	dissociation constant KD (~IC50)	Negative	77800	0
HLA-A23:01	QAEVEWKFY	purified MHC/competitive/radioactivity	dissociation constant KD (~IC50)	Negative	77800	0
HLA-A23:01	QEEVQQELY	purified MHC/competitive/radioactivity	dissociation constant KD (~IC50)	Negative	77800	0
HLA-A23:01	QNSADPKVY	purified MHC/competitive/radioactivity	dissociation constant KD (~IC50)	Negative	77800	0
HLA-A02:02	QQLCTMERT	purified MHC/competitive/radioactivity	dissociation constant KD (~IC50)	Negative	77800	0
HLA-A23:01	QTFSVLACY	purified MHC/competitive/radioactivity	dissociation constant KD (~IC50)	Negative	77800	0
HLA-A23:01	QWSLFFFVY	purified MHC/competitive/radioactivity	dissociation constant KD (~IC50)	Negative	77800	0
HLA-A32:01	RFRNHMCLV	purified MHC/competitive/radioactivity	dissociation constant KD (~IC50)	Negative	77800	0
HLA-A32:01	RIIMLNFSI	purified MHC/competitive/radioactivity	dissociation constant KD (~IC50)	Negative	77800	0
HLA-A02:02	RIIRPDYFT	purified MHC/competitive/radioactivity	dissociation constant KD (~IC50)	Negative	77800	0
HLA-A02:02	RPDTRHLRV	purified MHC/competitive/radioactivity	dissociation constant KD (~IC50)	Negative	77800	0
HLA-A32:01	RSHIRKPPS	purified MHC/competitive/radioactivity	dissociation constant KD (~IC50)	Negative	77800	0
HLA-A02:02	RTTSAVGDV	purified MHC/competitive/radioactivity	dissociation constant KD (~IC50)	Negative	77800	0
HLA-A02:02	RVCWLHECT	purified MHC/competitive/radioactivity	dissociation constant KD (~IC50)	Negative	77800	0
HLA-A23:01	RVDFCGKGY	purified MHC/competitive/radioactivity	dissociation constant KD (~IC50)	Negative	77800	0
HLA-A02:02	SAPQQLCTM	purified MHC/competitive/radioactivity	dissociation constant KD (~IC50)	Negative	77800	0
HLA-A23:01	SASKSASVY	purified MHC/competitive/radioactivity	dissociation constant KD (~IC50)	Negative	77800	0
HLA-A23:01	SFQQPLQQY	purified MHC/competitive/radioactivity	dissociation constant KD (~IC50)	Negative	77800	0
HLA-A23:01	SFQQPQQQY	purified MHC/competitive/radioactivity	dissociation constant KD (~IC50)	Negative	77800	0
HLA-A23:01	SGALDTTSY	purified MHC/competitive/radioactivity	dissociation constant KD (~IC50)	Negative	77800	0
HLA-A02:02	SLQTIASKK	purified MHC/competitive/radioactivity	dissociation constant KD (~IC50)	Negative	77800	0
HLA-A23:01	SNSGADVLY	purified MHC/competitive/radioactivity	dissociation constant KD (~IC50)	Negative	77800	0
HLA-A02:02	SPRPEMQEF	purified MHC/competitive/radioactivity	dissociation constant KD (~IC50)	Negative	77800	0
HLA-A23:01	SSGDATTAY	purified MHC/competitive/radioactivity	dissociation constant KD (~IC50)	Negative	77800	0
HLA-A23:01	SSLPSYAAY	purified MHC/competitive/radioactivity	dissociation constant KD (~IC50)	Negative	77800	0
HLA-A23:01	SSPDAVTTY	purified MHC/competitive/radioactivity	dissociation constant KD (~IC50)	Negative	77800	0
HLA-A23:01	SSQGSEYDY	purified MHC/competitive/radioactivity	dissociation constant KD (~IC50)	Negative	77800	0
HLA-A23:01	STGNYNYKY	purified MHC/competitive/radioactivity	dissociation constant KD (~IC50)	Negative	77800	0
HLA-A23:01	STPKLKEDY	purified MHC/competitive/radioactivity	dissociation constant KD (~IC50)	Negative	77800	0
HLA-A02:02	SVANRSKQK	purified MHC/competitive/radioactivity	dissociation constant KD (~IC50)	Negative	77800	0
HLA-A32:01	TADDITMGY	purified MHC/competitive/radioactivity	dissociation constant KD (~IC50)	Negative	77800	0
HLA-A23:01	TCDGNTFTY	purified MHC/competitive/radioactivity	dissociation constant KD (~IC50)	Negative	77800	0
HLA-A23:01	TDDNALAYY	purified MHC/competitive/radioactivity	dissociation constant KD (~IC50)	Negative	77800	0
HLA-A02:02	TLNHVLALK	purified MHC/competitive/radioactivity	dissociation constant KD (~IC50)	Negative	77800	0
HLA-A23:01	TNSVIIMAY	purified MHC/competitive/radioactivity	dissociation constant KD (~IC50)	Negative	77800	0
HLA-A23:01	TPSGTWLTY	purified MHC/competitive/radioactivity	dissociation constant KD (~IC50)	Negative	77800	0
HLA-A23:01	TSNPKTPKY	purified MHC/competitive/radioactivity	dissociation constant KD (~IC50)	Negative	77800	0
HLA-A23:01	TSQKSIVAY	purified MHC/competitive/radioactivity	dissociation constant KD (~IC50)	Negative	77800	0
HLA-A23:01	TSSMRGVYY	purified MHC/competitive/radioactivity	dissociation constant KD (~IC50)	Negative	77800	0
HLA-A23:01	TSSTCMMCY	purified MHC/competitive/radioactivity	dissociation constant KD (~IC50)	Negative	77800	0
HLA-A32:01	TTDVKAAVI	purified MHC/competitive/radioactivity	dissociation constant KD (~IC50)	Negative	77800	0
HLA-A02:02	TTENAAYQV	purified MHC/competitive/radioactivity	dissociation constant KD (~IC50)	Negative	77800	0
HLA-A02:02	TTGEWPLII	purified MHC/competitive/radioactivity	dissociation constant KD (~IC50)	Negative	77800	0
HLA-A23:01	TTGIGYQPY	purified MHC/competitive/radioactivity	dissociation constant KD (~IC50)	Negative	77800	0
HLA-A23:01	TTTIKPVSY	purified MHC/competitive/radioactivity	dissociation constant KD (~IC50)	Negative	77800	0
HLA-A23:01	VAEMDGIQY	purified MHC/competitive/radioactivity	dissociation constant KD (~IC50)	Negative	77800	0
HLA-A23:01	VDSSQGSEY	purified MHC/competitive/radioactivity	dissociation constant KD (~IC50)	Negative	77800	0
HLA-A23:01	VFNGTSWFI	purified MHC/competitive/radioactivity	dissociation constant KD (~IC50)	Negative	77800	0
HLA-A32:01	VGNDMPGGY	purified MHC/competitive/radioactivity	dissociation constant KD (~IC50)	Negative	77800	0
HLA-A32:01	VIMEYHLLF	purified MHC/competitive/radioactivity	dissociation constant KD (~IC50)	Negative	77800	0
HLA-A02:02	VINRVSENT	purified MHC/competitive/radioactivity	dissociation constant KD (~IC50)	Negative	77800	0
HLA-A02:02	VQRTRCKYV	purified MHC/competitive/radioactivity	dissociation constant KD (~IC50)	Negative	77800	0
HLA-A32:01	VSDRPMMRY	purified MHC/competitive/radioactivity	dissociation constant KD (~IC50)	Negative	77800	0
HLA-A23:01	VSLVKPTVY	purified MHC/competitive/radioactivity	dissociation constant KD (~IC50)	Negative	77800	0
HLA-A32:01	VTYNIKPVI	purified MHC/competitive/radioactivity	dissociation constant KD (~IC50)	Negative	77800	0
HLA-A23:01	VVAIDYRHY	purified MHC/competitive/radioactivity	dissociation constant KD (~IC50)	Negative	77800	0
HLA-A23:01	VVDKYFDCY	purified MHC/competitive/radioactivity	dissociation constant KD (~IC50)	Negative	77800	0
HLA-A02:02	VVLQQHSIA	purified MHC/competitive/radioactivity	dissociation constant KD (~IC50)	Negative	77800	0
HLA-A23:01	VVLQQHSIA	purified MHC/competitive/radioactivity	dissociation constant KD (~IC50)	Negative	77800	0
HLA-A02:02	VVYHDDDNT	purified MHC/competitive/radioactivity	dissociation constant KD (~IC50)	Negative	77800	0
HLA-A23:01	WFSQRGGSY	purified MHC/competitive/radioactivity	dissociation constant KD (~IC50)	Negative	77800	0
HLA-A02:02	WLRAKRKPA	purified MHC/competitive/radioactivity	dissociation constant KD (~IC50)	Negative	77800	0
HLA-A02:02	WVKKGGHVT	purified MHC/competitive/radioactivity	dissociation constant KD (~IC50)	Negative	77800	0
HLA-A32:01	YEDKVWDKY	purified MHC/competitive/radioactivity	dissociation constant KD (~IC50)	Negative	77800	0
HLA-A23:01	YIESKRGVY	purified MHC/competitive/radioactivity	dissociation constant KD (~IC50)	Negative	77800	0
HLA-A32:01	YKELCDAVY	purified MHC/competitive/radioactivity	dissociation constant KD (~IC50)	Negative	77800	0
HLA-A32:01	YSDPKRFFL	purified MHC/competitive/radioactivity	dissociation constant KD (~IC50)	Negative	77800	0
HLA-A32:01	YSEESPTEY	purified MHC/competitive/radioactivity	dissociation constant KD (~IC50)	Negative	77800	0
HLA-A32:01	YSEESPTSY	purified MHC/competitive/radioactivity	dissociation constant KD (~IC50)	Negative	77800	0
HLA-A23:01	YTPSKLIEY	purified MHC/competitive/radioactivity	dissociation constant KD (~IC50)	Negative	77800	0
HLA-A32:01	YVNHTGFNV	purified MHC/competitive/radioactivity	dissociation constant KD (~IC50)	Negative	77800	0
HLA-A33:01	AACAMLLVK	purified MHC/competitive/radioactivity	dissociation constant KD (~IC50)	Negative	77700	0
HLA-A33:01	AAISDYDYY	purified MHC/competitive/radioactivity	dissociation constant KD (~IC50)	Negative	77700	0
HLA-A33:01	AAMQRKLEK	purified MHC/competitive/radioactivity	dissociation constant KD (~IC50)	Negative	77700	0
HLA-A68:01	AAMQRKLEK	purified MHC/competitive/radioactivity	dissociation constant KD (~IC50)	Negative	77700	0
HLA-A33:01	AANTVIWDY	purified MHC/competitive/radioactivity	dissociation constant KD (~IC50)	Negative	77700	0
HLA-A33:01	ACQEAVKLK	purified MHC/competitive/radioactivity	dissociation constant KD (~IC50)	Negative	77700	0
HLA-B45:01	ADKNLIKCS	purified MHC/competitive/radioactivity	dissociation constant KD (~IC50)	Negative	77700	0
HLA-B45:01	ADMSKLISL	purified MHC/competitive/radioactivity	dissociation constant KD (~IC50)	Negative	77700	0
HLA-B45:01	ADMSKLLNL	purified MHC/competitive/radioactivity	dissociation constant KD (~IC50)	Negative	77700	0
HLA-B45:01	ADNLITEML	purified MHC/competitive/radioactivity	dissociation constant KD (~IC50)	Negative	77700	0
HLA-B45:01	ADNMITEML	purified MHC/competitive/radioactivity	dissociation constant KD (~IC50)	Negative	77700	0
HLA-B45:01	ADSDDILTL	purified MHC/competitive/radioactivity	dissociation constant KD (~IC50)	Negative	77700	0
HLA-A33:01	AFSLDVSEK	purified MHC/competitive/radioactivity	dissociation constant KD (~IC50)	Negative	77700	0
HLA-A33:01	AFVRFSTDK	purified MHC/competitive/radioactivity	dissociation constant KD (~IC50)	Negative	77700	0
HLA-A23:01	AGFPAGLTY	purified MHC/competitive/radioactivity	dissociation constant KD (~IC50)	Negative	77700	0
HLA-A23:01	AGFPTGLTY	purified MHC/competitive/radioactivity	dissociation constant KD (~IC50)	Negative	77700	0
HLA-A23:01	AGRAWENTI	purified MHC/competitive/radioactivity	dissociation constant KD (~IC50)	Negative	77700	0
HLA-A33:01	AIDRQVSVK	purified MHC/competitive/radioactivity	dissociation constant KD (~IC50)	Negative	77700	0
HLA-A33:01	AIEKDRLDK	purified MHC/competitive/radioactivity	dissociation constant KD (~IC50)	Negative	77700	0
HLA-A68:01	AIEKDRLDK	purified MHC/competitive/radioactivity	dissociation constant KD (~IC50)	Negative	77700	0
HLA-A33:01	AIEPSGNNY	purified MHC/competitive/radioactivity	dissociation constant KD (~IC50)	Negative	77700	0
HLA-A68:01	AIEPSGNNY	purified MHC/competitive/radioactivity	dissociation constant KD (~IC50)	Negative	77700	0
HLA-A33:01	AIFTYTGGY	purified MHC/competitive/radioactivity	dissociation constant KD (~IC50)	Negative	77700	0
HLA-A33:01	AIILHQQQK	purified MHC/competitive/radioactivity	dissociation constant KD (~IC50)	Negative	77700	0
HLA-A33:01	AIKEVVMAY	purified MHC/competitive/radioactivity	dissociation constant KD (~IC50)	Negative	77700	0
HLA-A33:01	AISSRVDRY	purified MHC/competitive/radioactivity	dissociation constant KD (~IC50)	Negative	77700	0
HLA-A33:01	ALDGTFQRK	purified MHC/competitive/radioactivity	dissociation constant KD (~IC50)	Negative	77700	0
HLA-A33:01	ALEYLSELK	purified MHC/competitive/radioactivity	dissociation constant KD (~IC50)	Negative	77700	0
HLA-A33:01	ALGGSIAVK	purified MHC/competitive/radioactivity	dissociation constant KD (~IC50)	Negative	77700	0
HLA-A33:01	ALLSTDGNK	purified MHC/competitive/radioactivity	dissociation constant KD (~IC50)	Negative	77700	0
HLA-A68:01	ALNHTKKWK	purified MHC/competitive/radioactivity	dissociation constant KD (~IC50)	Negative	77700	0
HLA-A33:01	ALNHTKKWK	purified MHC/competitive/radioactivity	dissociation constant KD (~IC50)	Negative	77700	0
HLA-A33:01	ALRANSAVK	purified MHC/competitive/radioactivity	dissociation constant KD (~IC50)	Negative	77700	0
HLA-A68:01	AMDEFIQRY	purified MHC/competitive/radioactivity	dissociation constant KD (~IC50)	Negative	77700	0
HLA-A33:01	AMDEFIQRY	purified MHC/competitive/radioactivity	dissociation constant KD (~IC50)	Negative	77700	0
HLA-A33:01	AQPLPQRQK	purified MHC/competitive/radioactivity	dissociation constant KD (~IC50)	Negative	77700	0
HLA-A33:01	ASANLAATK	purified MHC/competitive/radioactivity	dissociation constant KD (~IC50)	Negative	77700	0
HLA-A33:01	ASGNLLLDK	purified MHC/competitive/radioactivity	dissociation constant KD (~IC50)	Negative	77700	0
HLA-A33:01	ASLKNTISK	purified MHC/competitive/radioactivity	dissociation constant KD (~IC50)	Negative	77700	0
HLA-A33:01	ATAHSELAK	purified MHC/competitive/radioactivity	dissociation constant KD (~IC50)	Negative	77700	0
HLA-A33:01	ATDALMTGF	purified MHC/competitive/radioactivity	dissociation constant KD (~IC50)	Negative	77700	0
HLA-A33:01	ATDALMTGY	purified MHC/competitive/radioactivity	dissociation constant KD (~IC50)	Negative	77700	0
HLA-A68:01	ATDALMTGY	purified MHC/competitive/radioactivity	dissociation constant KD (~IC50)	Negative	77700	0
HLA-A33:01	ATKIIALNK	purified MHC/competitive/radioactivity	dissociation constant KD (~IC50)	Negative	77700	0
HLA-A33:01	ATMLEYVRY	purified MHC/competitive/radioactivity	dissociation constant KD (~IC50)	Negative	77700	0
HLA-A33:01	ATSLDVINY	purified MHC/competitive/radioactivity	dissociation constant KD (~IC50)	Negative	77700	0
HLA-A33:01	ATSRTLSYY	purified MHC/competitive/radioactivity	dissociation constant KD (~IC50)	Negative	77700	0
HLA-A33:01	ATSTGNYNY	purified MHC/competitive/radioactivity	dissociation constant KD (~IC50)	Negative	77700	0
HLA-A33:01	ATSTRHPSK	purified MHC/competitive/radioactivity	dissociation constant KD (~IC50)	Negative	77700	0
HLA-A33:01	ATVVIGTSK	purified MHC/competitive/radioactivity	dissociation constant KD (~IC50)	Negative	77700	0
HLA-A33:01	AVKFAEESY	purified MHC/competitive/radioactivity	dissociation constant KD (~IC50)	Negative	77700	0
HLA-A33:01	AVLQSGFRK	purified MHC/competitive/radioactivity	dissociation constant KD (~IC50)	Negative	77700	0
HLA-A33:01	AVVCYNSNY	purified MHC/competitive/radioactivity	dissociation constant KD (~IC50)	Negative	77700	0
HLA-A33:01	CFPSTQRDY	purified MHC/competitive/radioactivity	dissociation constant KD (~IC50)	Negative	77700	0
HLA-A23:01	CGDPSSFDY	purified MHC/competitive/radioactivity	dissociation constant KD (~IC50)	Negative	77700	0
HLA-A23:01	CGDPSSFEY	purified MHC/competitive/radioactivity	dissociation constant KD (~IC50)	Negative	77700	0
HLA-A23:01	CGDPSSLDY	purified MHC/competitive/radioactivity	dissociation constant KD (~IC50)	Negative	77700	0
HLA-A23:01	CLERWMLVA	purified MHC/competitive/radioactivity	dissociation constant KD (~IC50)	Negative	77700	0
HLA-A33:01	CSKHMDARY	purified MHC/competitive/radioactivity	dissociation constant KD (~IC50)	Negative	77700	0
HLA-A33:01	CTDESRDRK	purified MHC/competitive/radioactivity	dissociation constant KD (~IC50)	Negative	77700	0
HLA-A23:01	CTNFKTQLV	purified MHC/competitive/radioactivity	dissociation constant KD (~IC50)	Negative	77700	0
HLA-A23:01	CTSHGKQNV	purified MHC/competitive/radioactivity	dissociation constant KD (~IC50)	Negative	77700	0
HLA-A33:01	CVDIFTEGK	purified MHC/competitive/radioactivity	dissociation constant KD (~IC50)	Negative	77700	0
HLA-A23:01	DCIMTSYQY	purified MHC/competitive/radioactivity	dissociation constant KD (~IC50)	Negative	77700	0
HLA-A33:01	DIVNEHDIK	purified MHC/competitive/radioactivity	dissociation constant KD (~IC50)	Negative	77700	0
HLA-B45:01	DKLVDPINY	purified MHC/competitive/radioactivity	dissociation constant KD (~IC50)	Negative	77700	0
HLA-A33:01	DSPLTLLIK	purified MHC/competitive/radioactivity	dissociation constant KD (~IC50)	Negative	77700	0
HLA-A33:01	DTSYYVKEY	purified MHC/competitive/radioactivity	dissociation constant KD (~IC50)	Negative	77700	0
HLA-A33:01	DVRDKRRKY	purified MHC/competitive/radioactivity	dissociation constant KD (~IC50)	Negative	77700	0
HLA-A23:01	EGCPKPHRL	purified MHC/competitive/radioactivity	dissociation constant KD (~IC50)	Negative	77700	0
HLA-A33:01	EIIGGNDMY	purified MHC/competitive/radioactivity	dissociation constant KD (~IC50)	Negative	77700	0
HLA-A33:01	EIITGNKVK	purified MHC/competitive/radioactivity	dissociation constant KD (~IC50)	Negative	77700	0
HLA-A33:01	ELGFNYPEY	purified MHC/competitive/radioactivity	dissociation constant KD (~IC50)	Negative	77700	0
HLA-A33:01	ELQAGESVK	purified MHC/competitive/radioactivity	dissociation constant KD (~IC50)	Negative	77700	0
HLA-A23:01	ERSASGGVY	purified MHC/competitive/radioactivity	dissociation constant KD (~IC50)	Negative	77700	0
HLA-A23:01	ESDGKPQKV	purified MHC/competitive/radioactivity	dissociation constant KD (~IC50)	Negative	77700	0
HLA-A23:01	ESDSKPQKV	purified MHC/competitive/radioactivity	dissociation constant KD (~IC50)	Negative	77700	0
HLA-A33:01	ESIEDKFDY	purified MHC/competitive/radioactivity	dissociation constant KD (~IC50)	Negative	77700	0
HLA-A33:01	ESKAKQLCY	purified MHC/competitive/radioactivity	dissociation constant KD (~IC50)	Negative	77700	0
HLA-A33:01	ESNIEIMDK	purified MHC/competitive/radioactivity	dissociation constant KD (~IC50)	Negative	77700	0
HLA-A23:01	ETSFIRNCA	purified MHC/competitive/radioactivity	dissociation constant KD (~IC50)	Negative	77700	0
HLA-A33:01	EVFGSTGDY	purified MHC/competitive/radioactivity	dissociation constant KD (~IC50)	Negative	77700	0
HLA-A33:01	FAEESYTYY	purified MHC/competitive/radioactivity	dissociation constant KD (~IC50)	Negative	77700	0
HLA-A02:07	FAFVTDNTY	purified MHC/competitive/radioactivity	dissociation constant KD (~IC50)	Negative	77700	0
HLA-B45:01	FDAAVMGGF	purified MHC/competitive/radioactivity	dissociation constant KD (~IC50)	Negative	77700	0
HLA-A33:01	FFTTSLFLH	purified MHC/competitive/radioactivity	dissociation constant KD (~IC50)	Negative	77700	0
HLA-A33:01	FISDNKKEY	purified MHC/competitive/radioactivity	dissociation constant KD (~IC50)	Negative	77700	0
HLA-A33:01	FLTSVINRV	purified MHC/competitive/radioactivity	dissociation constant KD (~IC50)	Negative	77700	0
HLA-A68:01	FMRDWNSKY	purified MHC/competitive/radioactivity	dissociation constant KD (~IC50)	Negative	77700	0
HLA-A33:01	FSKNILKYY	purified MHC/competitive/radioactivity	dissociation constant KD (~IC50)	Negative	77700	0
HLA-A33:01	FTDISMSLY	purified MHC/competitive/radioactivity	dissociation constant KD (~IC50)	Negative	77700	0
HLA-A33:01	FTQHLLNIR	purified MHC/competitive/radioactivity	dissociation constant KD (~IC50)	Negative	77700	0
HLA-A68:01	FTQHLLNIR	purified MHC/competitive/radioactivity	dissociation constant KD (~IC50)	Negative	77700	0
HLA-A33:01	FTSTNDKIK	purified MHC/competitive/radioactivity	dissociation constant KD (~IC50)	Negative	77700	0
HLA-A33:01	GANYLGKPK	purified MHC/competitive/radioactivity	dissociation constant KD (~IC50)	Negative	77700	0
HLA-A33:01	GAVVKSDNK	purified MHC/competitive/radioactivity	dissociation constant KD (~IC50)	Negative	77700	0
HLA-B45:01	GDEALSGFL	purified MHC/competitive/radioactivity	dissociation constant KD (~IC50)	Negative	77700	0
HLA-B45:01	GEPKESTPM	purified MHC/competitive/radioactivity	dissociation constant KD (~IC50)	Negative	77700	0
HLA-B45:01	GEPKTVKVL	purified MHC/competitive/radioactivity	dissociation constant KD (~IC50)	Negative	77700	0
HLA-B45:01	GERSRCYSL	purified MHC/competitive/radioactivity	dissociation constant KD (~IC50)	Negative	77700	0
HLA-A33:01	GFCIPSRSK	purified MHC/competitive/radioactivity	dissociation constant KD (~IC50)	Negative	77700	0
HLA-A33:01	GIADIRDKY	purified MHC/competitive/radioactivity	dissociation constant KD (~IC50)	Negative	77700	0
HLA-A33:01	GLFDFVNFV	purified MHC/competitive/radioactivity	dissociation constant KD (~IC50)	Negative	77700	0
HLA-A68:01	GLFDFVNFV	purified MHC/competitive/radioactivity	dissociation constant KD (~IC50)	Negative	77700	0
HLA-A33:01	GLTPEQKAY	purified MHC/competitive/radioactivity	dissociation constant KD (~IC50)	Negative	77700	0
HLA-A33:01	GLVDIDDEY	purified MHC/competitive/radioactivity	dissociation constant KD (~IC50)	Negative	77700	0
HLA-A68:01	GLVDIDDEY	purified MHC/competitive/radioactivity	dissociation constant KD (~IC50)	Negative	77700	0
HLA-A23:01	GPDIYKGVY	purified MHC/competitive/radioactivity	dissociation constant KD (~IC50)	Negative	77700	0
HLA-A23:01	GSDDIRRLV	purified MHC/competitive/radioactivity	dissociation constant KD (~IC50)	Negative	77700	0
HLA-A33:01	GSTAEQLSK	purified MHC/competitive/radioactivity	dissociation constant KD (~IC50)	Negative	77700	0
HLA-A33:01	GTIAGGVCY	purified MHC/competitive/radioactivity	dissociation constant KD (~IC50)	Negative	77700	0
HLA-A33:01	GTSNWTGNY	purified MHC/competitive/radioactivity	dissociation constant KD (~IC50)	Negative	77700	0
HLA-A33:01	GVTFQGKFK	purified MHC/competitive/radioactivity	dissociation constant KD (~IC50)	Negative	77700	0
HLA-A33:01	GVVFLHVTY	purified MHC/competitive/radioactivity	dissociation constant KD (~IC50)	Negative	77700	0
HLA-A33:01	HAFDAPTLY	purified MHC/competitive/radioactivity	dissociation constant KD (~IC50)	Negative	77700	0
HLA-B45:01	HDLPLLCNL	purified MHC/competitive/radioactivity	dissociation constant KD (~IC50)	Negative	77700	0
[truncated: 325,181+ more rows]
