# Supplementary material for: DeepHLApan: A Deep Learning Approach for Neoantigen Prediction Considering Both HLA-Peptide Binding and Immunogenicity
Source: Front Immunol. 2019 Nov 1;10:2559. doi: 10.3389/fimmu.2019.02559 (PMC6838785; doi:10.3389/fimmu.2019.02559)
Supplement: Table S2 — The detailed information of the removed alleles with their predicted binding scores and labels. In the “label” column, 0 stands for non-binding, and 1 stands for binding. [file Table_2.XLSX]

## Sheet: Table S2
Table S2. The detailed information of the removed alleles with their predicted binding scores and labels. In the ‘label’ column, 0 stands for non-binding, and 1 stands for binding.
HLA	Peptide	Label	Binding score	Predicted label
HLA-A0103	YSQSQGDSEYYDY	1	0.999909	1
HLA-A0103	YTDYGGLIFNSY	1	0.999953	1
HLA-A0103	FTDVNSILRY	1	0.999899	1
HLA-A0103	NTDHQTQLLY	1	0.999663	1
HLA-A0103	HSEYHTLLY	1	0.999367	1
HLA-A0103	VTEKDLLLY	1	0.99874	1
HLA-A0103	YTMKEVLFY	1	0.995973	1
HLA-A0204	LQTTIHDII	0	0.591388	1
HLA-A0204	YLEPAIAKY	0	0.499597	0
HLA-A0204	YMLDLQPETT	1	0.726704	1
HLA-A0204	TLGIVCPI	1	0.897459	1
HLA-A0204	FLPSDFFPSV	1	0.981086	1
HLA-A0204	KVFPYALINK	0	0.581442	1
HLA-A0204	SPEYVNLPINGNGKQ	1	0.464701	0
HLA-A0204	KLLEVSDDPQVLAV	1	0.999129	1
HLA-A0204	RLYGDESELHFWTV	1	0.999726	1
HLA-A0204	AAVAAALARLLAA	1	0.972912	1
HLA-A0204	KLLDFGSLSNLQV	1	0.999798	1
HLA-A0204	RLLGEEVVRVLQA	1	0.999435	1
HLA-A0204	SLAEIYEQEYIKL	1	0.99966	1
HLA-A0204	TLFAGYTDNLVRV	1	0.997978	1
HLA-A0204	TLLNETDILSQYL	1	0.998907	1
HLA-A0204	TVTAVDLDEGTNK	1	0.99173	1
HLA-A0204	AGEDLLAPPHDT	1	0.989491	1
HLA-A0204	ALWDIETGQQTV	1	0.999508	1
HLA-A0204	ALWNLRSNDTGL	1	0.986334	1
HLA-A0204	AMVPHYGGINRV	1	0.983644	1
HLA-A0204	GLAPAEVVVATV	1	0.999528	1
HLA-A0204	GLLDPNVKSIFV	1	0.998852	1
HLA-A0204	ILFSEDSTKLFV	1	0.999409	1
HLA-A0204	KLLDFQEFTLYL	1	0.999223	1
HLA-A0204	KLLDPEDVAVQL	1	0.999677	1
HLA-A0204	KVLGPNGLLKGK	1	0.904977	1
HLA-A0204	LLLDVPTAAVQA	1	0.996319	1
HLA-A0204	LLLPGELAKHAV	1	0.996335	1
HLA-A0204	LTLDTTSIPLRL	1	0.985162	1
HLA-A0204	NLIDAGVDALRV	1	0.998979	1
HLA-A0204	PNLNLRAVTPNQ	1	0.923274	1
HLA-A0204	RLLEIDISSNKL	1	0.999573	1
HLA-A0204	RLYDPASGTISL	1	0.999088	1
HLA-A0204	RVLDPSMVILEV	1	0.999392	1
HLA-A0204	SILTIEDGIFEV	1	0.996641	1
HLA-A0204	SLNDLEKDVMLL	1	0.998958	1
HLA-A0204	VIFPDWTEENKV	1	0.996037	1
HLA-A0204	VLFNFGKEKFEV	1	0.998592	1
HLA-A0204	YLFDVQRNNIAM	1	0.997657	1
HLA-A0204	YLIEPDVELQRI	1	0.999782	1
HLA-A0204	YLWDLDHGFAGV	1	0.999553	1
HLA-A0204	YVNLPINGNGKQ	1	0.987048	1
HLA-A0204	ALADKELLPSV	1	0.999268	1
HLA-A0204	ALAEALKEVSL	1	0.99884	1
HLA-A0204	ALEEYGPELHV	1	0.986883	1
HLA-A0204	ALFARPDLLLL	1	0.984938	1
HLA-A0204	ALFASGLIHRV	1	0.997217	1
HLA-A0204	ALFEAAREVTL	1	0.997732	1
HLA-A0204	ALFEESGLIRI	1	0.995661	1
HLA-A0204	ALFPHLLQPVL	1	0.991836	1
HLA-A0204	ALIEAEKVAQV	1	0.999602	1
HLA-A0204	ALILEPSLYTV	1	0.994168	1
HLA-A0204	ALLAGSEYLKL	1	0.987058	1
HLA-A0204	ALLDKLYALGL	1	0.993955	1
HLA-A0204	ALLENMEGLFL	1	0.996625	1
HLA-A0204	ALLETSLLHHF	1	0.998377	1
HLA-A0204	ALLLPTGVFQV	1	0.988833	1
HLA-A0204	ALNEEAGRLLL	1	0.991677	1
HLA-A0204	ALSPNYDHVVL	1	0.963732	1
HLA-A0204	ALVAVPLGMTV	1	0.972095	1
HLA-A0204	AMASLGALALL	1	0.97587	1
HLA-A0204	AQLDPEALGNI	1	0.930043	1
HLA-A0204	AVMAPRTLVLL	1	0.967177	1
HLA-A0204	FAIDPHLLLSV	1	0.99848	1
HLA-A0204	FLADPSAFVAA	1	0.993997	1
HLA-A0204	FLAELPGSLSL	1	0.999289	1
HLA-A0204	FLASESLIKQI	1	0.993788	1
HLA-A0204	FLFDGSPTYVL	1	0.999132	1
HLA-A0204	FLFGLLNEDRV	1	0.991713	1
HLA-A0204	FLFVDPELVSA	1	0.997825	1
HLA-A0204	FLLDKPQDLSI	1	0.999145	1
HLA-A0204	FLLDPYKYMTL	1	0.99877	1
HLA-A0204	FLLEQEKTQAL	1	0.997102	1
HLA-A0204	FLLPKVQSIQL	1	0.994267	1
HLA-A0204	FLNSVTDIHQL	1	0.997189	1
HLA-A0204	FLWDVPSNWTL	1	0.998884	1
HLA-A0204	FMLPDPQNISL	1	0.998228	1
HLA-A0204	GLADASLLKKV	1	0.993869	1
HLA-A0204	GLADNTVIAKV	1	0.997888	1
HLA-A0204	GLFAHPSLWQL	1	0.991923	1
HLA-A0204	GLIDIENPNRV	1	0.99938	1
HLA-A0204	GLIDTKELEPL	1	0.998472	1
HLA-A0204	GLLDLPFRVGV	1	0.996674	1
HLA-A0204	GLLDPGMLVNI	1	0.997239	1
HLA-A0204	GLLEARGILGL	1	0.996376	1
HLA-A0204	GLLPEPNILQL	1	0.998467	1
HLA-A0204	GLLQINDKIAL	1	0.971827	1
HLA-A0204	GLLQQPSALML	1	0.957908	1
HLA-A0204	GLSLEIGENRL	1	0.938252	1
HLA-A0204	GLTSTDLLFHL	1	0.986926	1
HLA-A0204	GLWEIENNPTV	1	0.998285	1
HLA-A0204	GMLDPLEVHLL	1	0.999191	1
HLA-A0204	GMYGKIAVMEL	1	0.995593	1
HLA-A0204	GQSELASRLTL	1	0.978654	1
HLA-A0204	HLFEDAYLLTL	1	0.997145	1
HLA-A0204	HLQEYTSTLLL	1	0.978007	1
HLA-A0204	HVNPYIGLFFF	1	0.96728	1
HLA-A0204	IIQDIDDTHVF	1	0.989173	1
HLA-A0204	ILLAEGRLVNL	1	0.993624	1
HLA-A0204	ILLDDTGLAYI	1	0.997397	1
HLA-A0204	ILLSEPGLVKL	1	0.998899	1
HLA-A0204	ILQNEPLPERL	1	0.986034	1
HLA-A0204	INDQLRCTTWL	1	0.544708	1
HLA-A0204	ISERYGPVFTI	1	0.780903	1
HLA-A0204	IVLPAGALHQV	1	0.987232	1
HLA-A0204	KIIDEDGLLNL	1	0.998876	1
HLA-A0204	KIVNTPEVIRV	1	0.927569	1
HLA-A0204	KLFDLDEKLML	1	0.999525	1
HLA-A0204	KLFDRPQELKL	1	0.996751	1
HLA-A0204	KLFPKGTIFTA	1	0.993982	1
HLA-A0204	KLFSLQDLLLL	1	0.995037	1
HLA-A0204	KLGDFGLLVEL	1	0.998802	1
HLA-A0204	KLGEFAKVLEL	1	0.998762	1
HLA-A0204	KLIDLSQVMYL	1	0.999228	1
HLA-A0204	KLIEVDDERKL	1	0.998163	1
HLA-A0204	KLLDFGSLSNL	1	0.99901	1
HLA-A0204	KLLNIIDLQFL	1	0.992843	1
HLA-A0204	KLLPDTILEKL	1	0.998935	1
HLA-A0204	KLSLVAAMLLL	1	0.946594	1
HLA-A0204	LKLDDTERRIK	1	0.973559	1
HLA-A0204	LLFHHPNILEL	1	0.99536	1
HLA-A0204	LLIDDKGTIKL	1	0.999316	1
HLA-A0204	LLLEPGSLYIL	1	0.996149	1
HLA-A0204	LLLPDYYLVTV	1	0.994413	1
HLA-A0204	LLWHWDTTQSL	1	0.97044	1
HLA-A0204	LLYDLADQLHA	1	0.990599	1
HLA-A0204	LVFICFYIKKI	1	0.515793	1
HLA-A0204	LVLDPPTDLKF	1	0.995763	1
HLA-A0204	LVLTQEQLHQL	1	0.881685	1
HLA-A0204	MFTAMPPLTLG	1	0.724326	1
HLA-A0204	NLITYDDRFNL	1	0.94994	1
HLA-A0204	NLLEWPFARRV	1	0.857682	1
HLA-A0204	NMLDVNGLFTL	1	0.996299	1
HLA-A0204	RIASWLPSFSV	1	0.978418	1
HLA-A0204	RILDIDIPMSV	1	0.998918	1
HLA-A0204	RLFDEPQLASL	1	0.9997	1
HLA-A0204	RLLAEIGAVTL	1	0.998786	1
HLA-A0204	RLLEEGVLRQI	1	0.998997	1
HLA-A0204	RLLEESLLSLI	1	0.999035	1
HLA-A0204	RLLEPAQVQQL	1	0.991794	1
HLA-A0204	RLLEVTNTIRV	1	0.995958	1
HLA-A0204	RLLPPELLRQL	1	0.997138	1
HLA-A0204	RLLPPGAVVAV	1	0.998284	1
HLA-A0204	RLLSIKEAFRL	1	0.989515	1
HLA-A0204	RLNDFASTVRI	1	0.996289	1
HLA-A0204	RLWGIPDQARV	1	0.997753	1
HLA-A0204	RLWTPPEDYRL	1	0.993623	1
HLA-A0204	RMLEDRDLFVM	1	0.994177	1
HLA-A0204	RVLPPSALQSV	1	0.99043	1
HLA-A0204	SLADDSVLERL	1	0.997856	1
HLA-A0204	SLADIAQKLQL	1	0.998474	1
HLA-A0204	SLAFADLLVSV	1	0.994324	1
HLA-A0204	SLFQGVEFHYV	1	0.996405	1
HLA-A0204	SLLGDDALVQV	1	0.998302	1
HLA-A0204	SLLHLGALYGI	1	0.949598	1
HLA-A0204	SLLNPPETLNL	1	0.985229	1
HLA-A0204	SLLPPDALVGL	1	0.994246	1
HLA-A0204	SLLPPTALVGL	1	0.984917	1
HLA-A0204	SLLSDYDILSL	1	0.997315	1
HLA-A0204	SLLSPGLLPHL	1	0.994266	1
HLA-A0204	SLMDPNKFLLL	1	0.998811	1
HLA-A0204	SLQDVVKGLFV	1	0.985288	1
HLA-A0204	SLSSEFKNITV	1	0.985909	1
HLA-A0204	SLVENIERLKV	1	0.985107	1
HLA-A0204	SLWEDYPHVHL	1	0.999139	1
HLA-A0204	SMADIPLGFGV	1	0.996543	1
HLA-A0204	SVLPESTLFRL	1	0.983217	1
HLA-A0204	TIGKEIIDPVL	1	0.657282	1
HLA-A0204	TIIDLPGITRV	1	0.991273	1
HLA-A0204	TLADYLHLLQA	1	0.993522	1
HLA-A0204	TLFHDPWKLLI	1	0.975922	1
HLA-A0204	TLIDLPGITKV	1	0.998958	1
HLA-A0204	TLLAAEFLKQV	1	0.992624	1
HLA-A0204	TLLDAGLPQKV	1	0.998645	1
HLA-A0204	TLLEEIRDLAL	1	0.993805	1
HLA-A0204	TLLEISDLNEL	1	0.993269	1
HLA-A0204	TLQEFLERIHL	1	0.950899	1
HLA-A0204	TLWYRAPEVLL	1	0.91326	1
HLA-A0204	TLYDIAHTPGV	1	0.996593	1
HLA-A0204	TVLDFGVLASI	1	0.965248	1
HLA-A0204	VFEKYPETLVR	1	0.933314	1
HLA-A0204	VLFDVTGQVRL	1	0.997109	1
HLA-A0204	VLFEHAVGYAL	1	0.995366	1
HLA-A0204	VLIDVGTGYYV	1	0.998592	1
HLA-A0204	VLLAEGRLLNL	1	0.992402	1
HLA-A0204	VLNEAAQILRL	1	0.995673	1
HLA-A0204	WLIEDGKVVTV	1	0.999071	1
HLA-A0204	YIMEPSIFNTL	1	0.996738	1
HLA-A0204	YLFDVQRNNIA	1	0.990975	1
HLA-A0204	YLISQVEGHQV	1	0.995836	1
HLA-A0204	YLLNDASLISV	1	0.998079	1
HLA-A0204	YLNETFSELRL	1	0.996942	1
HLA-A0204	YQFDKVGILTL	1	0.997646	1
HLA-A0204	AISGVPVLGF	1	0.965785	1
HLA-A0204	ALADGVPVAL	1	0.992265	1
HLA-A0204	ALFPAPLAQI	1	0.994693	1
HLA-A0204	ALLDQLHTLL	1	0.992696	1
HLA-A0204	ALLETNPYLL	1	0.993177	1
HLA-A0204	ALLSGQLNTL	1	0.972544	1
HLA-A0204	ALNEVGIYKL	1	0.996865	1
HLA-A0204	ALNPAALTAL	1	0.98357	1
HLA-A0204	ALSDLALHFL	1	0.994912	1
HLA-A0204	ALTGIPLPLI	1	0.977745	1
HLA-A0204	ALYPGQLVQL	1	0.993281	1
HLA-A0204	ALYTGFSILV	1	0.989786	1
HLA-A0204	AMFDHIPVGV	1	0.998058	1
HLA-A0204	AMFNDYNFVF	1	0.985012	1
HLA-A0204	AMIAVVPGYI	1	0.980112	1
HLA-A0204	ARFEELLLQL	1	0.819774	1
HLA-A0204	AVFDKTLAEL	1	0.96497	1
HLA-A0204	FLAEHPNVTL	1	0.998089	1
HLA-A0204	FLAERLYAEV	1	0.998661	1
HLA-A0204	FLDPNARPLV	1	0.992362	1
HLA-A0204	FLFASTILHL	1	0.993174	1
HLA-A0204	FLFDGSPTYV	1	0.997352	1
HLA-A0204	FLFDNDFPAL	1	0.997373	1
HLA-A0204	FLIEYGPAQL	1	0.997851	1
HLA-A0204	FLLDGFPRTV	1	0.98998	1
HLA-A0204	FLLDGKVLSL	1	0.996764	1
HLA-A0204	FLLDSSLRKL	1	0.992516	1
HLA-A0204	FLLPDGLVRL	1	0.995213	1
HLA-A0204	FLLPHPGLKV	1	0.995604	1
HLA-A0204	FLLPHPGLQV	1	0.998162	1
HLA-A0204	FLLPIKTVGV	1	0.993747	1
HLA-A0204	FLLPTGLSSL	1	0.983884	1
HLA-A0204	FLPSDCFPSV	1	0.963553	1
HLA-A0204	FLQEAQVPFL	1	0.9943	1
HLA-A0204	FLSDGTIISV	1	0.997927	1
HLA-A0204	FLSTLHEVYL	1	0.994588	1
HLA-A0204	FLWDEGFHQL	1	0.998646	1
HLA-A0204	FMFDEKLVTV	1	0.99855	1
HLA-A0204	FMYNFQLVTL	1	0.991797	1
HLA-A0204	GIGLALAAAV	1	0.836679	1
HLA-A0204	GILGIQPPSV	1	0.97722	1
HLA-A0204	GLFSNDIPHV	1	0.993948	1
HLA-A0204	GLGEDIIHQL	1	0.981161	1
HLA-A0204	GLIDVKPLGV	1	0.99731	1
HLA-A0204	GLIEDYEALL	1	0.991228	1
HLA-A0204	GLLDPSVFHV	1	0.991826	1
HLA-A0204	GLSPVTNLTV	1	0.986558	1
HLA-A0204	GLVGYYIFRV	1	0.987564	1
HLA-A0204	GLWSGPLPRV	1	0.994927	1
HLA-A0204	GLYQEILAQL	1	0.991723	1
HLA-A0204	GVIDGHIYAV	1	0.993639	1
HLA-A0204	HLFSGHLSTL	1	0.985846	1
HLA-A0204	ILFEEYQFQA	1	0.980654	1
HLA-A0204	ILLGNYCVAV	1	0.970975	1
HLA-A0204	ILLPDNVHYV	1	0.996831	1
HLA-A0204	ILNPIFRQNL	1	0.953701	1
HLA-A0204	ILNSLYNENL	1	0.896692	1
HLA-A0204	ILQDLTFVHL	1	0.990508	1
HLA-A0204	ILYDIPDIRL	1	0.995178	1
HLA-A0204	KILDIGLAYI	1	0.998044	1
HLA-A0204	KLADIQIEQL	1	0.997848	1
HLA-A0204	KLFDIFSQQV	1	0.998513	1
HLA-A0204	KLFEPYVVHV	1	0.998593	1
HLA-A0204	KLLDAYLLYI	1	0.997474	1
HLA-A0204	KLLDIPGLEV	1	0.998538	1
HLA-A0204	KLLDPEDISV	1	0.998395	1
HLA-A0204	KLLEIDIDGV	1	0.992036	1
HLA-A0204	KLWDIINVNI	1	0.997655	1
HLA-A0204	KLWEMDNMLI	1	0.994626	1
HLA-A0204	KLYDIDVAKV	1	0.998429	1
HLA-A0204	KMLDEILLQL	1	0.998467	1
HLA-A0204	KMYEEFLSKV	1	0.998627	1
HLA-A0204	KVFDPVPVGV	1	0.992844	1
HLA-A0204	KVLNLVLPNL	1	0.973458	1
HLA-A0204	LASALAGLIA	1	0.377204	0
HLA-A0204	LIYPWVHVVI	1	0.930711	1
HLA-A0204	LLFEGEKITI	1	0.987718	1
HLA-A0204	LLFPHPVNQV	1	0.996332	1
HLA-A0204	LLGPGLLATV	1	0.990054	1
HLA-A0204	LLLDVPTAAV	1	0.996417	1
HLA-A0204	LLLDVTPLSL	1	0.993531	1
HLA-A0204	LLLPEYHQRV	1	0.978949	1
HLA-A0204	LLLPTGVFQV	1	0.993724	1
HLA-A0204	LLNPAYDVYL	1	0.982556	1
HLA-A0204	LLPDQPPYHL	1	0.988034	1
HLA-A0204	LLVSSWDTSV	1	0.922016	1
HLA-A0204	LLYQGPHNTL	1	0.956189	1
HLA-A0204	LVIVSALTFI	1	0.909676	1
HLA-A0204	MLLPGPLHSL	1	0.99051	1
HLA-A0204	NLFDLGGQYL	1	0.974268	1
HLA-A0204	NLFEWHFTVR	1	0.785969	1
HLA-A0204	NLIDLDDLYV	1	0.968625	1
HLA-A0204	NLLSDYGYHL	1	0.966899	1
HLA-A0204	QINAVSLYLL	1	0.913845	1
HLA-A0204	QLLPGGLQGL	1	0.917808	1
HLA-A0204	QLYDLTLEYL	1	0.988122	1
HLA-A0204	QMQGSLLPRL	1	0.917877	1
HLA-A0204	RIADGLPVAV	1	0.993823	1
HLA-A0204	RLFDMSGVRL	1	0.996012	1
HLA-A0204	RLFNDPVAMV	1	0.998424	1
HLA-A0204	RLIDIFIINL	1	0.99841	1
HLA-A0204	RLLDEEISRV	1	0.99908	1
HLA-A0204	RLLEFELAQL	1	0.998102	1
HLA-A0204	RLLEGYEIYV	1	0.997821	1
HLA-A0204	RLLSPRPSLL	1	0.899415	1
HLA-A0204	RLMMDPLTGL	1	0.992497	1
HLA-A0204	RLQEDPPVGV	1	0.991534	1
HLA-A0204	RLYPEGLAQL	1	0.997042	1
HLA-A0204	RLYPWGVVEV	1	0.998774	1
HLA-A0204	RMAGLKVLQL	1	0.988499	1
HLA-A0204	RMFADDLHNL	1	0.994914	1
HLA-A0204	SIQLHGAKLL	1	0.139674	0
HLA-A0204	SISCCIDPLI	1	0.683294	1
HLA-A0204	SIYGGFLLGV	1	0.987564	1
HLA-A0204	SLADLQNDEV	1	0.976894	1
HLA-A0204	SLAELKGFEV	1	0.998339	1
HLA-A0204	SLAEVAGLQV	1	0.996673	1
HLA-A0204	SLHEWQDINL	1	0.933766	1
HLA-A0204	SLIKQIPRIL	1	0.815589	1
HLA-A0204	SLINVGLISV	1	0.99376	1
HLA-A0204	SLLDGVVEKL	1	0.994789	1
HLA-A0204	SLLDMSLVKL	1	0.992721	1
HLA-A0204	SLLDRFLATV	1	0.997881	1
HLA-A0204	SLLELPHPLL	1	0.992652	1
HLA-A0204	SLLGGDVVSV	1	0.995722	1
HLA-A0204	SLLNLHLHAL	1	0.976428	1
HLA-A0204	SLLPEGPPAI	1	0.979981	1
HLA-A0204	SLNQAALYRL	1	0.963199	1
HLA-A0204	SLYDWNVKLL	1	0.970111	1
HLA-A0204	SLYPQFMFHL	1	0.987104	1
HLA-A0204	SMLPGFLHRL	1	0.983719	1
HLA-A0204	SQPGPRLPFI	1	0.521541	1
HLA-A0204	SVAVWSGVNV	1	0.857035	1
HLA-A0204	TLAYDKGWRV	1	0.9509	1
HLA-A0204	TLFPGKVHSL	1	0.977047	1
HLA-A0204	TLHGLQQYYV	1	0.951972	1
HLA-A0204	TLIELLLPKL	1	0.993538	1
HLA-A0204	TLLEDGTFKV	1	0.99516	1
HLA-A0204	TLLPQGLPGL	1	0.937694	1
HLA-A0204	TLWEIAKAEV	1	0.993075	1
HLA-A0204	TLYFSYTHMV	1	0.979379	1
HLA-A0204	TVRQGNSLLL	1	0.167018	0
HLA-A0204	VINDVRDIFL	1	0.92166	1
HLA-A0204	VIWEHDYTSV	1	0.989714	1
HLA-A0204	VLFDDELLMV	1	0.995144	1
HLA-A0204	VLFDVSIMAV	1	0.997408	1
HLA-A0204	VLLEPFVHQV	1	0.996846	1
HLA-A0204	VLLGHILPGL	1	0.985118	1
HLA-A0204	VLWDRTFSLF	1	0.997149	1
HLA-A0204	WLLPYNGVTV	1	0.992293	1
HLA-A0204	YLAEKYEWDV	1	0.974891	1
HLA-A0204	YLAELVTPIL	1	0.99469	1
HLA-A0204	YLHLDYNFNL	1	0.980975	1
HLA-A0204	YLINFEIRSL	1	0.992588	1
HLA-A0204	YLIPDIDLKL	1	0.986313	1
HLA-A0204	YLLDLHSYLL	1	0.995746	1
HLA-A0204	YLLDMPLWYL	1	0.991806	1
HLA-A0204	YLLEEKIASL	1	0.993869	1
HLA-A0204	YLLQEPPRTV	1	0.97982	1
HLA-A0204	YLLTHPPPIM	1	0.952958	1
HLA-A0204	YLQEVPILTL	1	0.994903	1
HLA-A0204	YLTNEGIQYL	1	0.987662	1
HLA-A0204	YLYEEYLQAF	1	0.993798	1
HLA-A0204	YMIDNVILLI	1	0.996158	1
HLA-A0204	YQILDGIHYL	1	0.981568	1
HLA-A0204	YVMEYRELFL	1	0.987357	1
HLA-A0204	AAKSWVFGV	1	0.665616	1
HLA-A0204	AALFKAWAL	1	0.836189	1
HLA-A0204	AALSKFIAV	1	0.985499	1
HLA-A0204	AALSKIFAV	1	0.987499	1
HLA-A0204	AALSWQYLT	1	0.644919	1
HLA-A0204	AAMPRIYEL	1	0.973099	1
HLA-A0204	AASDFIFLV	1	0.960561	1
HLA-A0204	ADASLLKKV	1	0.352943	0
HLA-A0204	AGLSWYHGV	1	0.681286	1
HLA-A0204	AGLYWGYTV	1	0.721657	1
HLA-A0204	AIASGIYLL	1	0.957071	1
HLA-A0204	AIIEYMPLL	1	0.985543	1
HLA-A0204	AIIPHVTIR	1	0.665198	1
HLA-A0204	AIIPYIPTL	1	0.960258	1
HLA-A0204	AILHLLVSL	1	0.954705	1
HLA-A0204	AILKYIETL	1	0.9789	1
HLA-A0204	AILLEIPRL	1	0.941045	1
HLA-A0204	AILPHLRSL	1	0.96116	1
HLA-A0204	AILPSIFCL	1	0.955048	1
HLA-A0204	AILTTLIHL	1	0.94007	1
HLA-A0204	AIMATIPLL	1	0.978316	1
HLA-A0204	AIMDIVIKV	1	0.997691	1
HLA-A0204	AIMDLLLRL	1	0.992886	1
HLA-A0204	AIMKIISAL	1	0.971593	1
HLA-A0204	AIMNVLAEL	1	0.984608	1
HLA-A0204	ALAAALAHI	1	0.992634	1
HLA-A0204	ALACWEWLL	1	0.979255	1
HLA-A0204	ALADFAELI	1	0.994415	1
HLA-A0204	ALADFLPVM	1	0.984314	1
HLA-A0204	ALADLLLAL	1	0.993109	1
HLA-A0204	ALALWKELL	1	0.899633	1
HLA-A0204	ALANQIPTV	1	0.995636	1
HLA-A0204	ALAPLLSSL	1	0.983895	1
HLA-A0204	ALAPYLDLL	1	0.975233	1
HLA-A0204	ALAQRLLEV	1	0.997182	1
HLA-A0204	ALARLVLRL	1	0.959611	1
HLA-A0204	ALASVIMGL	1	0.962777	1
HLA-A0204	ALATHILSL	1	0.987167	1
HLA-A0204	ALATLIHQV	1	0.995421	1
HLA-A0204	ALFDAQAQV	1	0.993838	1
HLA-A0204	ALFEEVPEL	1	0.996425	1
HLA-A0204	ALFETLIQL	1	0.994225	1
HLA-A0204	ALFGIPMAL	1	0.97334	1
HLA-A0204	ALFIRPFML	1	0.956287	1
HLA-A0204	ALFISPALI	1	0.960078	1
HLA-A0204	ALFPGVALL	1	0.977896	1
HLA-A0204	ALFQHITAL	1	0.956779	1
HLA-A0204	ALFQRPPLI	1	0.982544	1
HLA-A0204	ALFSFLYHL	1	0.971674	1
HLA-A0204	ALGEQVIAL	1	0.994858	1
HLA-A0204	ALGKSPFQL	1	0.97959	1
HLA-A0204	ALGNIVHGL	1	0.955082	1
HLA-A0204	ALGPGVPHI	1	0.992281	1
HLA-A0204	ALGQILPQL	1	0.981876	1
HLA-A0204	ALHDILTEI	1	0.996133	1
HLA-A0204	ALHDQLFYL	1	0.995343	1
HLA-A0204	ALHSWFQTL	1	0.9604	1
HLA-A0204	ALHWFLNQV	1	0.981809	1
HLA-A0204	ALIEKLVEL	1	0.99895	1
HLA-A0204	ALINNIVEI	1	0.996496	1
HLA-A0204	ALIPVINKL	1	0.988889	1
HLA-A0204	ALIRYLETM	1	0.93964	1
HLA-A0204	ALITRIFGV	1	0.988337	1
HLA-A0204	ALIVLIHLL	1	0.886365	1
HLA-A0204	ALKDFVASI	1	0.977175	1
HLA-A0204	ALKPDLVNV	1	0.984993	1
HLA-A0204	ALKSLIPTL	1	0.948866	1
HLA-A0204	ALLAELEKI	1	0.991954	1
HLA-A0204	ALLAKILQI	1	0.99558	1
HLA-A0204	ALLARFPNL	1	0.985631	1
HLA-A0204	ALLAYTLGV	1	0.968158	1
HLA-A0204	ALLDIIRSL	1	0.994663	1
HLA-A0204	ALLDKLYAL	1	0.994977	1
HLA-A0204	ALLDQLHTL	1	0.995419	1
HLA-A0204	ALLDRIVSV	1	0.998732	1
HLA-A0204	ALLDSAHLL	1	0.99325	1
HLA-A0204	ALLDWVTSV	1	0.995613	1
HLA-A0204	ALLELLERL	1	0.997352	1
HLA-A0204	ALLELLHEL	1	0.998442	1
HLA-A0204	ALLEQVNAL	1	0.983243	1
HLA-A0204	ALLETVNRL	1	0.99461	1
HLA-A0204	ALLFYLEQL	1	0.908329	1
HLA-A0204	ALLGILQHV	1	0.996835	1
HLA-A0204	ALLNLLPML	1	0.972276	1
HLA-A0204	ALLNTINYL	1	0.969426	1
HLA-A0204	ALLPDLPAL	1	0.989062	1
HLA-A0204	ALLPELSVL	1	0.984692	1
HLA-A0204	ALLQALMEL	1	0.980793	1
HLA-A0204	ALLQRLEAL	1	0.970961	1
HLA-A0204	ALLRLLPGL	1	0.948793	1
HLA-A0204	ALLRSLVGL	1	0.93847	1
HLA-A0204	ALLSALHWL	1	0.960842	1
HLA-A0204	ALLSAPWYL	1	0.979172	1
HLA-A0204	ALLSAVTRL	1	0.983673	1
HLA-A0204	ALLSDLHAF	1	0.715435	1
HLA-A0204	ALLSWVNSL	1	0.966818	1
HLA-A0204	ALLTYLEQV	1	0.984	1
HLA-A0204	ALLYGILQL	1	0.951433	1
HLA-A0204	ALMEALVLI	1	0.995064	1
HLA-A0204	ALMEEILKL	1	0.998485	1
HLA-A0204	ALMELFPKL	1	0.998382	1
HLA-A0204	ALMHALTDL	1	0.957934	1
HLA-A0204	ALMNLIQYI	1	0.993531	1
HLA-A0204	ALMPQLVQL	1	0.995231	1
HLA-A0204	ALMPTLEAL	1	0.990858	1
HLA-A0204	ALMPVLNQV	1	0.996161	1
HLA-A0204	ALNAVRLLV	1	0.990209	1
HLA-A0204	ALNDEIRQL	1	0.992905	1
HLA-A0204	ALNEQIARL	1	0.995902	1
HLA-A0204	ALNFIISYL	1	0.96238	1
HLA-A0204	ALNGKLYIV	1	0.99389	1
HLA-A0204	ALNIATHVL	1	0.927837	1
HLA-A0204	ALNNLLHSL	1	0.989413	1
HLA-A0204	ALNSKILSV	1	0.997779	1
HLA-A0204	ALPEAIAAL	1	0.982799	1
HLA-A0204	ALQAEIAAL	1	0.97146	1
HLA-A0204	ALQALVVTL	1	0.953148	1
HLA-A0204	ALQAQITAL	1	0.938979	1
HLA-A0204	ALQASIVKL	1	0.984057	1
HLA-A0204	ALQDFLLSV	1	0.995776	1
HLA-A0204	ALQEKLWNV	1	0.995262	1
HLA-A0204	ALQELISEL	1	0.995739	1
HLA-A0204	ALQGSAWQV	1	0.984518	1
HLA-A0204	ALQPSIKFV	1	0.977176	1
HLA-A0204	ALQRIISTL	1	0.938345	1
HLA-A0204	ALQSLLHLL	1	0.973045	1
HLA-A0204	ALQWVVVEV	1	0.982263	1
HLA-A0204	ALRDQVPTL	1	0.938472	1
HLA-A0204	ALSDHHIYL	1	0.995438	1
HLA-A0204	ALSDIFQAV	1	0.997153	1
HLA-A0204	ALSDILINF	1	0.880702	1
HLA-A0204	ALSDLEITL	1	0.994477	1
HLA-A0204	ALSEELVQL	1	0.997657	1
HLA-A0204	ALSEKIVSV	1	0.998802	1
HLA-A0204	ALSEKLARL	1	0.994224	1
HLA-A0204	ALSGLAVRL	1	0.987636	1
HLA-A0204	ALSHILTAL	1	0.981766	1
HLA-A0204	ALSIQNYHL	1	0.94127	1
HLA-A0204	ALSLYLFKL	1	0.943312	1
HLA-A0204	ALSMIIKSL	1	0.927353	1
HLA-A0204	ALSPHNILL	1	0.985879	1
HLA-A0204	ALSPINIQL	1	0.994025	1
HLA-A0204	ALSSLAVVV	1	0.98759	1
HLA-A0204	ALSSLIHAL	1	0.985975	1
HLA-A0204	ALSSVIKEL	1	0.99162	1
HLA-A0204	ALSYILPYL	1	0.981286	1
HLA-A0204	ALTAHLYSL	1	0.963192	1
HLA-A0204	ALTDYITRL	1	0.995289	1
HLA-A0204	ALTELLAKI	1	0.993777	1
HLA-A0204	ALTEYTLYL	1	0.992542	1
HLA-A0204	ALTGYLHTI	1	0.988769	1
HLA-A0204	ALTPALHKL	1	0.966405	1
HLA-A0204	ALTPVVVTL	1	0.986864	1
HLA-A0204	ALTPVWVLI	1	0.976471	1
HLA-A0204	ALTRVIYNL	1	0.949086	1
HLA-A0204	ALTSEIALL	1	0.97969	1
HLA-A0204	ALTSVVVTL	1	0.967976	1
HLA-A0204	ALTVNLHLL	1	0.921545	1
HLA-A0204	ALTWLIPTL	1	0.949353	1
HLA-A0204	ALVDHVAEL	1	0.996455	1
HLA-A0204	ALVDLIYNM	1	0.979196	1
HLA-A0204	ALVDQLWKL	1	0.995621	1
HLA-A0204	ALVEDIINL	1	0.984964	1
HLA-A0204	ALVNELYSL	1	0.98036	1
HLA-A0204	ALVSSLHLL	1	0.970689	1
HLA-A0204	ALWAGLLTL	1	0.965626	1
HLA-A0204	ALWDKLFNL	1	0.995087	1
HLA-A0204	ALWGFFPVL	1	0.984322	1
HLA-A0204	ALYDNVEKL	1	0.997009	1
HLA-A0204	ALYHLAIKL	1	0.988057	1
HLA-A0204	ALYNWLIQV	1	0.992788	1
HLA-A0204	ALYPNVVQV	1	0.997751	1
HLA-A0204	ALYQSLPTL	1	0.978681	1
HLA-A0204	ALYSELLAV	1	0.995996	1
HLA-A0204	ALYVAVVNV	1	0.977642	1
HLA-A0204	AMASIINRL	1	0.987221	1
HLA-A0204	AMFGKLMTI	1	0.99355	1
HLA-A0204	AMIELVERL	1	0.99746	1
HLA-A0204	AMIERITFI	1	0.995575	1
HLA-A0204	AMLAVLHTV	1	0.991004	1
HLA-A0204	AMLERLLSL	1	0.994481	1
HLA-A0204	AMLGVNPRF	1	0.837054	1
HLA-A0204	AMLLEIPYM	1	0.937814	1
HLA-A0204	AMLPSITNV	1	0.993577	1
HLA-A0204	AMLRLIPSL	1	0.965868	1
HLA-A0204	AMLTVLHEI	1	0.989253	1
HLA-A0204	AMNISVPQV	1	0.98012	1
HLA-A0204	AMQEFLTRL	1	0.996661	1
HLA-A0204	AMQEYIAVV	1	0.996673	1
HLA-A0204	AMSSKFFLV	1	0.994351	1
HLA-A0204	AMYVHAYTL	1	0.941818	1
HLA-A0204	AQAQEVFFL	1	0.914605	1
HLA-A0204	AQFGYYFRV	1	0.979171	1
HLA-A0204	AQIFAIYQL	1	0.893607	1
HLA-A0204	AQQLQIFNL	1	0.736628	1
HLA-A0204	AQRDIIFEL	1	0.965623	1
HLA-A0204	ATFARIWYL	1	0.961176	1
HLA-A0204	ATLGVALLF	1	0.423375	0
HLA-A0204	ATLSVVPQL	1	0.946018	1
HLA-A0204	ATMPDLYHL	1	0.981291	1
HLA-A0204	ATYVFLHTV	1	0.970288	1
HLA-A0204	AVADHLFKL	1	0.989368	1
HLA-A0204	AVADILFLL	1	0.986728	1
HLA-A0204	AVAEQIPLL	1	0.988661	1
HLA-A0204	AVANIVNSV	1	0.987984	1
HLA-A0204	AVAPGIPAL	1	0.982256	1
HLA-A0204	AVAPQVPAL	1	0.973915	1
HLA-A0204	AVASFVTQL	1	0.972422	1
HLA-A0204	AVIEHLERL	1	0.988938	1
HLA-A0204	AVLAVLPRL	1	0.969754	1
HLA-A0204	AVLEEIYLL	1	0.990268	1
HLA-A0204	AVLEKRVEL	1	0.946204	1
HLA-A0204	AVLHAIYSL	1	0.953938	1
HLA-A0204	AVLPRLHQL	1	0.976274	1
HLA-A0204	AVMEQIPEI	1	0.981097	1
HLA-A0204	AVNPHLFSL	1	0.974796	1
HLA-A0204	AVQDFLHEI	1	0.969103	1
HLA-A0204	AVQEKVFEL	1	0.987208	1
HLA-A0204	AVSNHVFHL	1	0.983834	1
HLA-A0204	AVSNHVFQL	1	0.979574	1
HLA-A0204	AVTGILVQL	1	0.959164	1
HLA-A0204	DMFHWQATI	1	0.543171	1
HLA-A0204	EIGQVPALL	1	0.157604	0
HLA-A0204	ELIERIPEL	1	0.950358	1
HLA-A0204	ELIPTLPQL	1	0.770923	1
HLA-A0204	ELNNQNFYL	1	0.891654	1
HLA-A0204	ELSDVLIYL	1	0.948145	1
HLA-A0204	ELSEKNFQL	1	0.873854	1
HLA-A0204	ELVEYLPQL	1	0.861374	1
HLA-A0204	ETVLWVVHV	1	0.491642	0
HLA-A0204	EVGLSLEPV	1	0.352487	0
HLA-A0204	FIFSYITAV	1	0.991401	1
HLA-A0204	FIINGIEKV	1	0.995293	1
HLA-A0204	FILEKIEYL	1	0.997461	1
HLA-A0204	FILTHVDQL	1	0.979551	1
HLA-A0204	FINELITEL	1	0.996968	1
HLA-A0204	FINIVVHSV	1	0.99295	1
HLA-A0204	FISEFEHRV	1	0.997676	1
HLA-A0204	FIWENIHTL	1	0.995461	1
HLA-A0204	FLADPVSNM	1	0.990537	1
HLA-A0204	FLANIGTSV	1	0.989792	1
HLA-A0204	FLAPWATIA	1	0.97111	1
HLA-A0204	FLAQRAVEL	1	0.995932	1
HLA-A0204	FLDDVVHSL	1	0.996113	1
HLA-A0204	FLETNVPLL	1	0.986647	1
HLA-A0204	FLFDHLLTL	1	0.994549	1
HLA-A0204	FLFELPSRL	1	0.997306	1
HLA-A0204	FLFGYPKRL	1	0.991944	1
HLA-A0204	FLFNAIETM	1	0.97789	1
HLA-A0204	FLFQEPRSI	1	0.993295	1
HLA-A0204	FLFTTPCRL	1	0.979047	1
HLA-A0204	FLGDPPPGL	1	0.974105	1
HLA-A0204	FLGIHVFLV	1	0.975265	1
HLA-A0204	FLGTFILKV	1	0.991351	1
HLA-A0204	FLHEATVRL	1	0.994422	1
HLA-A0204	FLINFIHTL	1	0.991941	1
HLA-A0204	FLIPKFFEL	1	0.997491	1
HLA-A0204	FLIQNVLRL	1	0.991672	1
HLA-A0204	FLISRLIKL	1	0.995197	1
HLA-A0204	FLITILDHL	1	0.987464	1
HLA-A0204	FLKDLVASV	1	0.995924	1
HLA-A0204	FLLDKALLI	1	0.995857	1
HLA-A0204	FLLDKKIGV	1	0.995748	1
HLA-A0204	FLLEGIRSL	1	0.99564	1
HLA-A0204	FLLFINHRL	1	0.964138	1
HLA-A0204	FLLGGIGEL	1	0.990524	1
HLA-A0204	FLLHIQQQV	1	0.995511	1
HLA-A0204	FLLKDLSSL	1	0.980328	1
HLA-A0204	FLLPILSQI	1	0.994759	1
HLA-A0204	FLLPKVQSI	1	0.99781	1
HLA-A0204	FLLPLRIAL	1	0.991521	1
HLA-A0204	FLLPVINEM	1	0.988148	1
HLA-A0204	FLMDFIHQV	1	0.998429	1
HLA-A0204	FLMNEVIKL	1	0.997122	1
HLA-A0204	FLNDEVWNL	1	0.995207	1
HLA-A0204	FLNELIKVL	1	0.995111	1
HLA-A0204	FLNGEVIRL	1	0.996829	1
HLA-A0204	FLNNQIKEL	1	0.996329	1
HLA-A0204	FLQDYTLLI	1	0.993723	1
HLA-A0204	FLQEYGLSV	1	0.995162	1
HLA-A0204	FLQKLISQL	1	0.991909	1
HLA-A0204	FLQPELVKL	1	0.997668	1
HLA-A0204	FLRELVITI	1	0.981313	1
HLA-A0204	FLREWVESM	1	0.947685	1
HLA-A0204	FLREYFERL	1	0.964169	1
HLA-A0204	FLRNINEYL	1	0.952969	1
HLA-A0204	FLSELTQQL	1	0.998017	1
HLA-A0204	FLSEVFHQA	1	0.99583	1
HLA-A0204	FLSHIPITL	1	0.995738	1
HLA-A0204	FLSSVIQNL	1	0.994239	1
HLA-A0204	FLTEFINYI	1	0.996692	1
HLA-A0204	FLVDIMEHL	1	0.998095	1
HLA-A0204	FLVEHVLTL	1	0.995935	1
HLA-A0204	FLVPVLEAL	1	0.991935	1
HLA-A0204	FLVTVIHTL	1	0.968608	1
HLA-A0204	FLWERPTLL	1	0.995988	1
HLA-A0204	FLWKEPATM	1	0.975138	1
HLA-A0204	FLYAGHIFL	1	0.993704	1
HLA-A0204	FLYDTHQNL	1	0.994669	1
HLA-A0204	FLYPFPLAL	1	0.995122	1
HLA-A0204	FLYQYSTRL	1	0.984191	1
HLA-A0204	FMIKFPWKL	1	0.993903	1
HLA-A0204	FMLPDPQNI	1	0.990781	1
HLA-A0204	FMNSVIQSL	1	0.992685	1
HLA-A0204	FQIRNLPSL	1	0.965047	1
HLA-A0204	FQLEHIMDL	1	0.981779	1
HLA-A0204	FQLPIRFNL	1	0.944225	1
HLA-A0204	FQNPFRSEL	1	0.963989	1
HLA-A0204	FQRPTIYYV	1	0.9618	1
HLA-A0204	FSLENNFLL	1	0.979114	1
HLA-A0204	FTLGDIAQL	1	0.981188	1
HLA-A0204	FTLSHITQL	1	0.988824	1
HLA-A0204	FTNDKIINL	1	0.990107	1
HLA-A0204	FVFPGELLL	1	0.986418	1
HLA-A0204	FVHDLVLYL	1	0.985369	1
HLA-A0204	FVIDLQTRL	1	0.993024	1
HLA-A0204	FVIPVVQAL	1	0.979593	1
HLA-A0204	FVLDKVPFL	1	0.993758	1
HLA-A0204	FVLPELPSV	1	0.997206	1
HLA-A0204	FVLPILQKL	1	0.991028	1
HLA-A0204	FVLQRLVFL	1	0.975051	1
HLA-A0204	FVMEGVKNL	1	0.989797	1
HLA-A0204	FVMETFVHL	1	0.996059	1
HLA-A0204	FVNDIFERI	1	0.993974	1
HLA-A0204	FVNEIISRI	1	0.993542	1
HLA-A0204	FVNFRLYQL	1	0.964514	1
HLA-A0204	FVXDXXYRX	1	0.962763	1
HLA-A0204	FXXEGDRAX	1	0.995975	1
HLA-A0204	GIAPQIQDL	1	0.889128	1
HLA-A0204	GILLRLPQV	1	0.952856	1
HLA-A0204	GILSFLPVL	1	0.949939	1
HLA-A0204	GIMKKAYEL	1	0.980577	1
HLA-A0204	GLAATLYSL	1	0.957099	1
HLA-A0204	GLADKVYFL	1	0.995168	1
HLA-A0204	GLAELYVMV	1	0.993776	1
HLA-A0204	GLAERISVL	1	0.992783	1
HLA-A0204	GLAKLIADV	1	0.945392	1
HLA-A0204	GLAPHLEQI	1	0.996204	1
HLA-A0204	GLAPKPVQV	1	0.99855	1
HLA-A0204	GLAPQIHDL	1	0.98057	1
HLA-A0204	GLAQTLEKL	1	0.980603	1
HLA-A0204	GLATDVQTV	1	0.988025	1
HLA-A0204	GLAVILPPL	1	0.964633	1
HLA-A0204	GLEEKLPSL	1	0.945332	1
HLA-A0204	GLFDQHFRL	1	0.99497	1
HLA-A0204	GLFPWTPKL	1	0.991862	1
HLA-A0204	GLGSNIFRL	1	0.96732	1
HLA-A0204	GLHGWAFTL	1	0.972596	1
HLA-A0204	GLIDEIYGI	1	0.994589	1
HLA-A0204	GLIDENPGL	1	0.983055	1
HLA-A0204	GLIDFAIQL	1	0.995409	1
HLA-A0204	GLIDKVNEL	1	0.997745	1
HLA-A0204	GLIEILKKV	1	0.997841	1
HLA-A0204	GLIENPALL	1	0.992379	1
HLA-A0204	GLIRYISGI	1	0.956859	1
HLA-A0204	GLKDGVALL	1	0.916523	1
HLA-A0204	GLKEGIPAL	1	0.956408	1
HLA-A0204	GLKEILPNL	1	0.983212	1
HLA-A0204	GLLAKIFEL	1	0.994204	1
HLA-A0204	GLLDLPFRV	1	0.99476	1
HLA-A0204	GLLDRIMQL	1	0.995971	1
HLA-A0204	GLLEIVTSV	1	0.997161	1
HLA-A0204	GLLEKLTAI	1	0.994373	1
HLA-A0204	GLLERPVLL	1	0.992036	1
HLA-A0204	GLLGYLHFV	1	0.984898	1
HLA-A0204	GLLNVLSQL	1	0.969983	1
HLA-A0204	GLLPDVPSL	1	0.983427	1
HLA-A0204	GLLQNLQHL	1	0.984526	1
HLA-A0204	GLLQQPPAL	1	0.94966	1
HLA-A0204	GLLQQPSAL	1	0.816453	1
HLA-A0204	GLLRELRYL	1	0.916286	1
HLA-A0204	GLLRIIPYL	1	0.975809	1
HLA-A0204	GLLSILRKL	1	0.94862	1
HLA-A0204	GLLTEIRAV	1	0.988677	1
HLA-A0204	GLLTRLLQV	1	0.994109	1
HLA-A0204	GLLTSLFML	1	0.936568	1
HLA-A0204	GLMEDLLKL	1	0.996444	1
HLA-A0204	GLNDFIQKI	1	0.996516	1
HLA-A0204	GLNEEIARV	1	0.996107	1
HLA-A0204	GLNEEITKL	1	0.992022	1
HLA-A0204	GLNEFVVKF	1	0.951137	1
HLA-A0204	GLPEAPPFL	1	0.968496	1
HLA-A0204	GLQDLLFSL	1	0.991267	1
HLA-A0204	GLQEAQYRL	1	0.982845	1
HLA-A0204	GLQKMVALL	1	0.893927	1
HLA-A0204	GLQNDLFSL	1	0.947636	1
HLA-A0204	GLQVKIQRL	1	0.898547	1
HLA-A0204	GLSAFLHAI	1	0.989676	1
HLA-A0204	GLSDLRLEL	1	0.995977	1
HLA-A0204	GLSEPIFQL	1	0.995076	1
HLA-A0204	GLSEQIREL	1	0.99659	1
HLA-A0204	GLSGIIPTL	1	0.983563	1
HLA-A0204	GLSIFIYRL	1	0.934501	1
HLA-A0204	GLSNHIAAL	1	0.97777	1
HLA-A0204	GLSPEIHTL	1	0.991211	1
HLA-A0204	GLSPSIQTL	1	0.984565	1
HLA-A0204	GLSSLSIHL	1	0.984636	1
HLA-A0204	GLTEALHFV	1	0.991185	1
HLA-A0204	GLTEGIWQL	1	0.990443	1
HLA-A0204	GLTPFVFRL	1	0.986772	1
HLA-A0204	GLTWGFGVA	1	0.695017	1
HLA-A0204	GLVPFLVSV	1	0.989655	1
HLA-A0204	GLWEEAYRV	1	0.996374	1
HLA-A0204	GLWGPVHEL	1	0.994667	1
HLA-A0204	GLYEGLTWL	1	0.984189	1
HLA-A0204	GLYELVWRV	1	0.995694	1
HLA-A0204	GLYGAIFRL	1	0.991277	1
HLA-A0204	GLYGLIVAL	1	0.967603	1
HLA-A0204	GLYPNLIQV	1	0.996707	1
HLA-A0204	GMASVISRL	1	0.977603	1
HLA-A0204	GMSEFLRAL	1	0.991874	1
HLA-A0204	GMYIFLHTV	1	0.962999	1
HLA-A0204	GMYPNLVHV	1	0.995331	1
HLA-A0204	GMYVFLHAV	1	0.970272	1
HLA-A0204	GQIEVVPEV	1	0.99573	1
HLA-A0204	GSLNWGYRV	1	0.922548	1
HLA-A0204	GTIGLIHAV	1	0.9805	1
HLA-A0204	GVIATIAFL	1	0.900251	1
HLA-A0204	GVISGLFEL	1	0.980882	1
HLA-A0204	GVLENIFGV	1	0.991814	1
HLA-A0204	GVLPNIQAV	1	0.983668	1
HLA-A0204	GVTAIIFCV	1	0.925629	1
HLA-A0204	GVVDGIYRL	1	0.968028	1
HLA-A0204	GYLAVAVVR	1	0.501315	1
HLA-A0204	HIHLWISYI	1	0.788138	1
HLA-A0204	HIIENIVAV	1	0.99491	1
HLA-A0204	HLAELIAEL	1	0.998132	1
HLA-A0204	HLFDAFVSV	1	0.995885	1
HLA-A0204	HLFDTLHAL	1	0.989225	1
HLA-A0204	HLGDFLVFL	1	0.978892	1
HLA-A0204	HLINYIIFL	1	0.978197	1
HLA-A0204	HLISTINTV	1	0.988089	1
HLA-A0204	HLKDGIMNL	1	0.929124	1
HLA-A0204	HLLDLLARL	1	0.993009	1
HLA-A0204	HLLFWGVLA	1	0.801682	1
HLA-A0204	HLLLFLQQL	1	0.857266	1
HLA-A0204	HLLMELREL	1	0.973985	1
HLA-A0204	HLLPDLHAL	1	0.979661	1
HLA-A0204	HLLPKIENL	1	0.990322	1
HLA-A0204	HLNEHLYNM	1	0.982386	1
HLA-A0204	HLNMFIQNL	1	0.973814	1
HLA-A0204	HLQAAVAFV	1	0.970407	1
HLA-A0204	HLQGQLQTL	1	0.92664	1
HLA-A0204	HLSDHLSEL	1	0.99027	1
HLA-A0204	HLSDMLQQL	1	0.992371	1
HLA-A0204	HLSIINEYL	1	0.958516	1
HLA-A0204	HLSSLIAQL	1	0.985041	1
HLA-A0204	HLSVVSVTV	1	0.983184	1
HLA-A0204	HLTDITLKV	1	0.994327	1
HLA-A0204	HLTEVLTLV	1	0.995336	1
HLA-A0204	HLWNSIHGL	1	0.971371	1
HLA-A0204	HVLSVIWQL	1	0.937082	1
HLA-A0204	HVNPFLPYI	1	0.985963	1
HLA-A0204	HVQDIVFQL	1	0.959469	1
HLA-A0204	IEVIVILML	1	0.354826	0
HLA-A0204	IIAAWTVRV	1	0.983632	1
HLA-A0204	IIADNIIFL	1	0.978587	1
HLA-A0204	IIEENIPEL	1	0.947427	1
HLA-A0204	IIFVPVPQL	1	0.927229	1
HLA-A0204	IIKLNIPEL	1	0.859819	1
HLA-A0204	IILDALPQL	1	0.990909	1
HLA-A0204	IILDEIHLL	1	0.99045	1
HLA-A0204	IILGKIWDL	1	0.95361	1
HLA-A0204	IIQEFLSKV	1	0.992863	1
HLA-A0204	ILAAHVPTL	1	0.992308	1
HLA-A0204	ILAAIVNHL	1	0.990088	1
HLA-A0204	ILADLLPSL	1	0.995181	1
HLA-A0204	ILAELLLRV	1	0.998147	1
HLA-A0204	ILAETQPEL	1	0.997023	1
HLA-A0204	ILAPTVQEL	1	0.997637	1
HLA-A0204	ILAPVVKEI	1	0.996091	1
HLA-A0204	ILAQLLPLL	1	0.983435	1
HLA-A0204	ILDEVIFKL	1	0.997509	1
HLA-A0204	ILDQKINEV	1	0.996855	1
HLA-A0204	ILEENIPVL	1	0.970972	1
HLA-A0204	ILEPSLYTV	1	0.991339	1
HLA-A0204	ILGIQPPSV	1	0.979828	1
HLA-A0204	ILGVLVPRL	1	0.96816	1
HLA-A0204	ILHGLVAAV	1	0.983261	1
HLA-A0204	ILIHDVPLL	1	0.982106	1
HLA-A0204	ILIKGLAKL	1	0.978552	1
HLA-A0204	ILKETIEIL	1	0.95056	1
HLA-A0204	ILLAELEQL	1	0.993051	1
HLA-A0204	ILLAEVPTM	1	0.972468	1
HLA-A0204	ILLDRLLYL	1	0.994013	1
HLA-A0204	ILLKALTNL	1	0.965404	1
HLA-A0204	ILLKDILSV	1	0.996898	1
HLA-A0204	ILLNIIERL	1	0.98776	1
HLA-A0204	ILLPLINQL	1	0.984946	1
HLA-A0204	ILLPYLQTL	1	0.984536	1
HLA-A0204	ILLPYVSKV	1	0.994195	1
HLA-A0204	ILMEHIHKL	1	0.997932	1
HLA-A0204	ILMEQIKLL	1	0.995603	1
HLA-A0204	ILMGVLKEV	1	0.995848	1
HLA-A0204	ILNEIVNFV	1	0.993531	1
HLA-A0204	ILNNNLNTL	1	0.95919	1
HLA-A0204	ILNPEVVTV	1	0.996333	1
HLA-A0204	ILNPVTTKL	1	0.991917	1
HLA-A0204	ILNSDLANL	1	0.965222	1
HLA-A0204	ILNYVLVRV	1	0.973556	1
HLA-A0204	ILQAELPSL	1	0.989379	1
HLA-A0204	ILQDDIESL	1	0.984294	1
HLA-A0204	ILQDLVKNL	1	0.989997	1
HLA-A0204	ILQDRLNQV	1	0.993368	1
HLA-A0204	ILQHAVEAL	1	0.975673	1
HLA-A0204	ILQNKIDLV	1	0.97969	1
HLA-A0204	ILQRVIDYI	1	0.96805	1
HLA-A0204	ILQSLLETL	1	0.974405	1
HLA-A0204	ILQTLIQRV	1	0.985725	1
HLA-A0204	ILQVGLREL	1	0.922371	1
HLA-A0204	ILSEVQQAV	1	0.996174	1
HLA-A0204	ILSGVVTKM	1	0.979325	1
HLA-A0204	ILSPNLFQL	1	0.994359	1
HLA-A0204	ILSPTVVSI	1	0.994022	1
HLA-A0204	ILSPWGAEV	1	0.993922	1
HLA-A0204	ILSQYITFV	1	0.988985	1
HLA-A0204	ILSVFIPSL	1	0.975211	1
HLA-A0204	ILTDITKGV	1	0.976969	1
HLA-A0204	ILTNVVPKM	1	0.968135	1
HLA-A0204	ILVDTVWAL	1	0.987962	1
HLA-A0204	ILVDWLVEV	1	0.99675	1
HLA-A0204	ILVDWLVQV	1	0.995868	1
HLA-A0204	ILVSQLEQL	1	0.978329	1
HLA-A0204	ILVSWLPRL	1	0.982969	1
HLA-A0204	ILWEHLEIL	1	0.993961	1
HLA-A0204	ILWSEAIFL	1	0.984582	1
HLA-A0204	ILYDLQQNL	1	0.992433	1
HLA-A0204	ILYGEVEKL	1	0.996976	1
HLA-A0204	ILYGKIIHL	1	0.99561	1
HLA-A0204	IMKEVIPFL	1	0.986462	1
HLA-A0204	IMLEALERV	1	0.994669	1
HLA-A0204	IMTVPPPSV	1	0.97897	1
HLA-A0204	IQHDLIFSL	1	0.972248	1
HLA-A0204	IQIMKVEEI	1	0.93915	1
HLA-A0204	IQLPSVNTV	1	0.912455	1
HLA-A0204	ITLLWDREV	1	0.686396	1
HLA-A0204	ITQERIVFL	1	0.898551	1
HLA-A0204	IVADVQISV	1	0.992538	1
HLA-A0204	IVAPGTFEV	1	0.985791	1
HLA-A0204	IVIEVIPFL	1	0.97729	1
HLA-A0204	IVIGVLHQL	1	0.960977	1
HLA-A0204	IVLDRLIEL	1	0.991508	1
HLA-A0204	IVMEHVVFL	1	0.987157	1
HLA-A0204	KGFKWGFAA	1	0.442769	0
HLA-A0204	KIADFGWSV	1	0.9967	1
HLA-A0204	KIAPNTPQL	1	0.990237	1
HLA-A0204	KIGSIIFQV	1	0.991003	1
HLA-A0204	KIISALPQL	1	0.982961	1
HLA-A0204	KILEDVVGV	1	0.997675	1
HLA-A0204	KILPTLEAV	1	0.995522	1
HLA-A0204	KILQELPSV	1	0.996514	1
HLA-A0204	KILSELFTV	1	0.998496	1
HLA-A0204	KINEAIVAV	1	0.997966	1
HLA-A0204	KINEWLTLV	1	0.996016	1
HLA-A0204	KIQAKIPGL	1	0.878868	1
HLA-A0204	KIQEILTQV	1	0.997173	1
HLA-A0204	KIYQWINEL	1	0.988016	1
HLA-A0204	KLAEFIDFL	1	0.997639	1
HLA-A0204	KLFDTQQFL	1	0.997204	1
HLA-A0204	KLFGMIITI	1	0.990186	1
HLA-A0204	KLFIGGLNV	1	0.986699	1
HLA-A0204	KLFVALGPI	1	0.968936	1
HLA-A0204	KLGEIVTTI	1	0.9969	1
HLA-A0204	KLGSVPVTV	1	0.996641	1
HLA-A0204	KLHGVNINV	1	0.9918	1
HLA-A0204	KLIEELETL	1	0.998088	1
HLA-A0204	KLILLITQV	1	0.968221	1
HLA-A0204	KLIPFLEKL	1	0.99795	1
HLA-A0204	KLIPGLNNL	1	0.989956	1
HLA-A0204	KLIPQLPTL	1	0.993074	1
HLA-A0204	KLIQNVFEI	1	0.997518	1
HLA-A0204	KLLAVIHEL	1	0.995829	1
HLA-A0204	KLLDILSYL	1	0.996842	1
HLA-A0204	KLLDLIEDL	1	0.992794	1
HLA-A0204	KLLDLMPRL	1	0.997516	1
HLA-A0204	KLLDLQVRV	1	0.998806	1
HLA-A0204	KLLDQMPSL	1	0.99673	1
HLA-A0204	KLLEAISSL	1	0.995848	1
HLA-A0204	KLLEPVLLL	1	0.997408	1
HLA-A0204	KLLEYIEEI	1	0.998608	1
HLA-A0204	KLLFWVTEV	1	0.98439	1
HLA-A0204	KLLGELHTL	1	0.994879	1
HLA-A0204	KLLKDLPEL	1	0.994659	1
HLA-A0204	KLLKQVDFL	1	0.973635	1
HLA-A0204	KLLNAINTL	1	0.982348	1
HLA-A0204	KLLNLISKL	1	0.992097	1
HLA-A0204	KLLPGIEVL	1	0.992223	1
HLA-A0204	KLLPQLTYL	1	0.995351	1
HLA-A0204	KLMELLEEI	1	0.999074	1
HLA-A0204	KLNAKLAEL	1	0.994292	1
HLA-A0204	KLNDLIQRL	1	0.998768	1
HLA-A0204	KLNPGIAYV	1	0.997278	1
HLA-A0204	KLNPQQFEV	1	0.998724	1
HLA-A0204	KLNVAPLAV	1	0.994575	1
HLA-A0204	KLQDQIFNL	1	0.998079	1
HLA-A0204	KLQEFLQTL	1	0.997761	1
HLA-A0204	KLQELNYNL	1	0.99608	1
HLA-A0204	KLQELVRKL	1	0.990429	1
HLA-A0204	KLQEQIFHL	1	0.998772	1
HLA-A0204	KLQKILRQL	1	0.958152	1
HLA-A0204	KLQNILSQL	1	0.986087	1
HLA-A0204	KLREDLERL	1	0.918757	1
HLA-A0204	KLSDLQTQL	1	0.997533	1
HLA-A0204	KLTAFVNTL	1	0.986609	1
HLA-A0204	KLTNGIWVL	1	0.977054	1
HLA-A0204	KLVELPYTV	1	0.997878	1
HLA-A0204	KLVNILVQL	1	0.991977	1
HLA-A0204	KLWSETFDV	1	0.986575	1
HLA-A0204	KLYPWIHQF	1	0.968132	1
HLA-A0204	KMSEKILLL	1	0.998107	1
HLA-A0204	KQVEEIFNL	1	0.993332	1
HLA-A0204	KSLDWQIDV	1	0.869891	1
HLA-A0204	KTIDYIQFL	1	0.994278	1
HLA-A0204	KTLGKLWRL	1	0.968821	1
HLA-A0204	KVADYIPQL	1	0.996452	1
HLA-A0204	KVFGWVHRL	1	0.985086	1
HLA-A0204	KVLGALLFV	1	0.987912	1
HLA-A0204	KVLGIVVGV	1	0.99198	1
HLA-A0204	KVPEWVDTV	1	0.93778	1
HLA-A0204	KVQEVIFGL	1	0.987681	1
HLA-A0204	KXNEPVXXX	1	0.838624	1
HLA-A0204	LFLGGLDAL	1	0.709034	1
HLA-A0204	LGLYRSIFR	1	0.160872	0
HLA-A0204	LILDEVHLL	1	0.991041	1
HLA-A0204	LIMELINNV	1	0.993727	1
HLA-A0204	LINPNIATV	1	0.992062	1
HLA-A0204	LINVPPPFL	1	0.926123	1
HLA-A0204	LIQELIHNL	1	0.990904	1
HLA-A0204	LLAAWTARA	1	0.961117	1
HLA-A0204	LLAEKVEQL	1	0.997088	1
HLA-A0204	LLAELLTHL	1	0.997909	1
HLA-A0204	LLAEPVPGI	1	0.989888	1
HLA-A0204	LLAETHYQL	1	0.99663	1
HLA-A0204	LLAEVIENL	1	0.997149	1
HLA-A0204	LLAEWLIQT	1	0.955334	1
HLA-A0204	LLAGVVPLL	1	0.989769	1
HLA-A0204	LLASEVPQL	1	0.992751	1
HLA-A0204	LLASIPAAV	1	0.991209	1
HLA-A0204	LLEPEVFHL	1	0.99205	1
HLA-A0204	LLFDRPMHV	1	0.998013	1
HLA-A0204	LLFTWEELI	1	0.981375	1
HLA-A0204	LLGDLLFHI	1	0.994234	1
HLA-A0204	LLGPPPVGV	1	0.989024	1
HLA-A0204	LLHDGIPVV	1	0.986702	1
HLA-A0204	LLIDELNKL	1	0.99698	1
HLA-A0204	LLIENVASL	1	0.987891	1
HLA-A0204	LLIERILLL	1	0.995338	1
HLA-A0204	LLIGHLERV	1	0.995575	1
HLA-A0204	LLINQLWQL	1	0.978573	1
HLA-A0204	LLKDSIVQL	1	0.982542	1
HLA-A0204	LLKEYLVTL	1	0.98301	1
HLA-A0204	LLLAAPAQA	1	0.86891	1
HLA-A0204	LLLAHIIAL	1	0.978189	1
HLA-A0204	LLLDILEKL	1	0.995326	1
HLA-A0204	LLLDIMPGL	1	0.981097	1
HLA-A0204	LLLEAVWHL	1	0.992133	1
HLA-A0204	LLLEILHEI	1	0.996961	1
HLA-A0204	LLLNELPSV	1	0.993281	1
HLA-A0204	LLLTLLPQL	1	0.952181	1
HLA-A0204	LLMEHIQEI	1	0.998892	1
HLA-A0204	LLMPSPSHL	1	0.993307	1
HLA-A0204	LLMRLLQQL	1	0.979931	1
HLA-A0204	LLNDRIWLA	1	0.982518	1
HLA-A0204	LLNKAPEYL	1	0.971886	1
HLA-A0204	LLNKSIIRV	1	0.985188	1
HLA-A0204	LLNPHLRQL	1	0.990607	1
HLA-A0204	LLNPSLQKV	1	0.996964	1
HLA-A0204	LLNQAPDML	1	0.881426	1
HLA-A0204	LLNSEVHML	1	0.987147	1
HLA-A0204	LLPDNVHYV	1	0.983207	1
HLA-A0204	LLQAFISQL	1	0.979946	1
HLA-A0204	LLQDHPWLL	1	0.992928	1
HLA-A0204	LLQDIILQV	1	0.994358	1
HLA-A0204	LLQDKQFEL	1	0.997689	1
HLA-A0204	LLQEPPRTV	1	0.980633	1
HLA-A0204	LLQLDVPLL	1	0.952959	1
HLA-A0204	LLQLPEPLP	1	0.438242	0
HLA-A0204	LLQMGLHVL	1	0.928321	1
HLA-A0204	LLQNNLPAV	1	0.992104	1
HLA-A0204	LLQRIIVEL	1	0.993167	1
HLA-A0204	LLQVVLPAL	1	0.897891	1
HLA-A0204	LLSDVRFVL	1	0.988553	1
HLA-A0204	LLSDYGYHL	1	0.993974	1
HLA-A0204	LLSEHVIAI	1	0.997223	1
HLA-A0204	LLSEILHLL	1	0.997846	1
HLA-A0204	LLSELLEHL	1	0.998687	1
HLA-A0204	LLSHVIVAL	1	0.986344	1
HLA-A0204	LLSPHNPAL	1	0.981298	1
HLA-A0204	LLSPVVPQI	1	0.994845	1
HLA-A0204	LLSQLIAEL	1	0.990587	1
HLA-A0204	LLSQSVHYL	1	0.987094	1
HLA-A0204	LLTEQIHSL	1	0.995349	1
HLA-A0204	LLTGYLEYL	1	0.972316	1
HLA-A0204	LLTNVLETL	1	0.97574	1
HLA-A0204	LLVEEIHRL	1	0.995083	1
HLA-A0204	LLWDYVYQL	1	0.990561	1
HLA-A0204	LLWGNLPEI	1	0.994327	1
HLA-A0204	LLWWLQPRL	1	0.941558	1
HLA-A0204	LLYHYWIAV	1	0.986919	1
HLA-A0204	LMKQYIEFV	1	0.966915	1
HLA-A0204	LMMDPLTGL	1	0.984844	1
HLA-A0204	LMNPMVPGL	1	0.984546	1
HLA-A0204	LMVDHVTEV	1	0.997334	1
HLA-A0204	LMYPYIFHV	1	0.995034	1
HLA-A0204	LQLHEIPSL	1	0.889036	1
HLA-A0204	LQLPGLWSV	1	0.958897	1
HLA-A0204	LQVEEVHQL	1	0.977091	1
HLA-A0204	LQWDKVLRL	1	0.990602	1
HLA-A0204	LRLLHIEEL	1	0.20429	0
HLA-A0204	LSFSWLFHT	1	0.378307	0
HLA-A0204	LSKIFLLGG	1	0.02103	0
HLA-A0204	LSLENLEKI	1	0.721236	1
HLA-A0204	LTAEEIFSL	1	0.976717	1
HLA-A0204	LTMEVIRQV	1	0.980999	1
HLA-A0204	LTNDWEDHL	1	0.639629	1
HLA-A0204	LTQEQLHQL	1	0.833633	1
HLA-A0204	LVELALPQL	1	0.741278	1
HLA-A0204	LVLDKLFQL	1	0.985486	1
HLA-A0204	LVLESLLHL	1	0.984526	1
HLA-A0204	LVLRALDTL	1	0.764985	1
HLA-A0204	LVLVPAQKL	1	0.745769	1
HLA-A0204	LVVDWLESI	1	0.969978	1
HLA-A0204	MLAEKLPNL	1	0.998257	1
HLA-A0204	MLANDIARL	1	0.990789	1
HLA-A0204	MLATRVFSL	1	0.990053	1
HLA-A0204	MLFDYKDQL	1	0.991371	1
HLA-A0204	MLFGHPLLV	1	0.997549	1
HLA-A0204	MLHSVTLFL	1	0.965691	1
HLA-A0204	MLIEVIEKL	1	0.998009	1
HLA-A0204	MLIGEIFEL	1	0.99715	1
HLA-A0204	MLLDFIQHI	1	0.998591	1
HLA-A0204	MLLSKINSL	1	0.98897	1
HLA-A0204	MLLSSLVSL	1	0.958018	1
HLA-A0204	MLLSVPLLL	1	0.979466	1
HLA-A0204	MLLTKLPTI	1	0.994742	1
HLA-A0204	MLQFYIPEV	1	0.985944	1
HLA-A0204	MLSPFISSV	1	0.997897	1
HLA-A0204	MMLDDLLQL	1	0.991712	1
HLA-A0204	MMMALLVPL	1	0.974875	1
HLA-A0204	MQISFIHQL	1	0.983249	1
HLA-A0204	MTLPNLPRL	1	0.972224	1
HLA-A0204	MVLPVIYEL	1	0.985232	1
HLA-A0204	NIFRWETTI	1	0.673787	1
HLA-A0204	NIIPIIISL	1	0.912722	1
HLA-A0204	NILELLHRL	1	0.972511	1
HLA-A0204	NIVEKLREV	1	0.974605	1
HLA-A0204	NLAAYVPLL	1	0.969004	1
HLA-A0204	NLAPVILQL	1	0.986323	1
HLA-A0204	NLASFIEQV	1	0.982947	1
HLA-A0204	NLFEWHFTV	1	0.995194	1
HLA-A0204	NLFHYLTEV	1	0.983149	1
HLA-A0204	NLFKWVGTI	1	0.877703	1
HLA-A0204	NLHHWIDLI	1	0.836046	1
HLA-A0204	NLIGKIEKL	1	0.982718	1
HLA-A0204	NLINNIFEL	1	0.987435	1
HLA-A0204	NLLEEVFHL	1	0.991739	1
HLA-A0204	NLLEIAPHL	1	0.989836	1
HLA-A0204	NLLGMIFSM	1	0.847799	1
HLA-A0204	NLLKLIAEV	1	0.985495	1
HLA-A0204	NLLPKLHIV	1	0.98067	1
HLA-A0204	NLLTHVESL	1	0.949592	1
HLA-A0204	NLNEKINHL	1	0.972781	1
HLA-A0204	NLNQFLPEL	1	0.959397	1
HLA-A0204	NLNSIVPSV	1	0.988469	1
HLA-A0204	NLQAVINEV	1	0.945817	1
HLA-A0204	NLSNFLIHL	1	0.979891	1
HLA-A0204	NLYPFVKTV	1	0.991059	1
HLA-A0204	NMLPQIFRV	1	0.99112	1
HLA-A0204	NMVDIIHSV	1	0.99608	1
HLA-A0204	NQNPEVFFL	1	0.877751	1
HLA-A0204	NVFDWGAKA	1	0.480907	0
HLA-A0204	NVQVVIPFL	1	0.511863	1
HLA-A0204	PLSKPLPEL	1	0.714283	1
HLA-A0204	PPRRSLERL	1	0.00398	0
HLA-A0204	QILDGIHYL	1	0.986458	1
HLA-A0204	QILDGVHYL	1	0.986659	1
HLA-A0204	QILEGVHFL	1	0.980079	1
HLA-A0204	QILFWIQEI	1	0.892777	1
HLA-A0204	QLAQFVHEV	1	0.991955	1
HLA-A0204	QLEQWEFRV	1	0.93922	1
HLA-A0204	QLFDQIPEL	1	0.992239	1
HLA-A0204	QLFEDLVYL	1	0.989588	1
HLA-A0204	QLIDKVWQL	1	0.99592	1
HLA-A0204	QLIPKLIFL	1	0.983082	1
HLA-A0204	QLIPNVQQL	1	0.96421	1
HLA-A0204	QLLANLARL	1	0.957636	1
HLA-A0204	QLLDLMHTL	1	0.980796	1
HLA-A0204	QLLDQIWRT	1	0.922962	1
HLA-A0204	QLLDTIRSL	1	0.963504	1
HLA-A0204	QLLDVLARL	1	0.99111	1
HLA-A0204	QLLEFLDRL	1	0.988774	1
HLA-A0204	QLLEKVIEL	1	0.99732	1
HLA-A0204	QLLEKVPTL	1	0.99385	1
HLA-A0204	QLLETLNQL	1	0.982992	1
HLA-A0204	QLLFSLPKL	1	0.918637	1
HLA-A0204	QLLIWIPRL	1	0.885368	1
HLA-A0204	QLLLEPPKL	1	0.907233	1
HLA-A0204	QLLPLIVNL	1	0.970361	1
HLA-A0204	QLLPLLEKV	1	0.982425	1
HLA-A0204	QLLPSIPQL	1	0.973127	1
HLA-A0204	QLLQILQSL	1	0.871795	1
HLA-A0204	QLLSYIDRL	1	0.94216	1
HLA-A0204	QLLTAIVKL	1	0.953215	1
HLA-A0204	QLLTQIHLL	1	0.965731	1
HLA-A0204	QLMEQVAQL	1	0.992805	1
HLA-A0204	QLMNLIRSV	1	0.992015	1
HLA-A0204	QLNEKVAQL	1	0.99208	1
HLA-A0204	QLNEQLVTL	1	0.993136	1
HLA-A0204	QLNVVIHQL	1	0.970012	1
HLA-A0204	QLPNFAFSV	1	0.986177	1
HLA-A0204	QLQDIVYKL	1	0.987503	1
HLA-A0204	QLQDTLIHL	1	0.980609	1
HLA-A0204	QLQDYIQLL	1	0.983478	1
HLA-A0204	QLQEIIARL	1	0.987825	1
HLA-A0204	QLQGYLRSV	1	0.887819	1
HLA-A0204	QLQNWFTIV	1	0.920882	1
HLA-A0204	QLRNVIERL	1	0.669625	1
HLA-A0204	QLSEVFIQL	1	0.996549	1
HLA-A0204	QLSPVLLYL	1	0.985393	1
HLA-A0204	QLSQVLHRL	1	0.946791	1
HLA-A0204	QLTNVILHL	1	0.966246	1
HLA-A0204	QLVDIIEKV	1	0.987149	1
HLA-A0204	QMISRIEYI	1	0.992822	1
HLA-A0204	QMISRIEYV	1	0.995088	1
HLA-A0204	QMLDVAIRV	1	0.9828	1
HLA-A0204	QMLELITRL	1	0.994155	1
HLA-A0204	QMREFLEQL	1	0.930546	1
HLA-A0204	QQVQRLPFL	1	0.706355	1
HLA-A0204	QQYQWLEKV	1	0.897442	1
HLA-A0204	RFTEWLHEV	1	0.95045	1
HLA-A0204	RIAEFTTNL	1	0.995567	1
HLA-A0204	RIAEYAFKL	1	0.996659	1
HLA-A0204	RILDILEYI	1	0.995978	1
HLA-A0204	RILDYVINL	1	0.995288	1
HLA-A0204	RISDVHFSV	1	0.998368	1
HLA-A0204	RLAHYIDRV	1	0.994845	1
HLA-A0204	RLALVISEL	1	0.98484	1
HLA-A0204	RLAPTLSQL	1	0.993939	1
HLA-A0204	RLAQHITYV	1	0.998257	1
HLA-A0204	RLAVYIDRV	1	0.989846	1
HLA-A0204	RLFENLRML	1	0.992786	1
HLA-A0204	RLFEVPHEL	1	0.998314	1
HLA-A0204	RLFRDLVSL	1	0.987417	1
HLA-A0204	RLFSSIVTV	1	0.997457	1
HLA-A0204	RLIESLFTI	1	0.998114	1
HLA-A0204	RLLAYISQV	1	0.995983	1
HLA-A0204	RLLDALEFL	1	0.997419	1
HLA-A0204	RLLDRLPSF	1	0.870384	1
HLA-A0204	RLLDVLCEM	1	0.99264	1
HLA-A0204	RLLDWFRSL	1	0.993616	1
HLA-A0204	RLLDYVATV	1	0.998741	1
HLA-A0204	RLLDYVVNI	1	0.997305	1
HLA-A0204	RLLEEIHAM	1	0.992434	1
HLA-A0204	RLLEELQRL	1	0.998726	1
HLA-A0204	RLLEFLVAL	1	0.997677	1
HLA-A0204	RLLEGVNQL	1	0.997329	1
HLA-A0204	RLLELLTKL	1	0.998028	1
HLA-A0204	RLLESFETM	1	0.992498	1
HLA-A0204	RLLEVPVML	1	0.997522	1
HLA-A0204	RLLFQLAQL	1	0.951124	1
HLA-A0204	RLLGYVATL	1	0.989588	1
HLA-A0204	RLLHEVQEL	1	0.993364	1
HLA-A0204	RLLLHLEEL	1	0.983358	1
HLA-A0204	RLLNILMQL	1	0.986514	1
HLA-A0204	RLLPALTVL	1	0.989345	1
HLA-A0204	RLLPRLLLL	1	0.991049	1
HLA-A0204	RLLPVIFLV	1	0.996292	1
HLA-A0204	RLNEVIRTL	1	0.997112	1
HLA-A0204	RLNKVISEL	1	0.989952	1
HLA-A0204	RLNPINTTL	1	0.987823	1
HLA-A0204	RLNPLVLLL	1	0.996348	1
HLA-A0204	RLQDAIAKV	1	0.998023	1
HLA-A0204	RLQDEIQRL	1	0.998222	1
HLA-A0204	RLQDILWFL	1	0.994902	1
HLA-A0204	RLQEEINEV	1	0.998073	1
HLA-A0204	RLQQELMTL	1	0.981688	1
HLA-A0204	RLQQVLTGL	1	0.908738	1
HLA-A0204	RLQSIVAGL	1	0.97221	1
HLA-A0204	RLQTQVFKL	1	0.979339	1
HLA-A0204	RLQTWWHGV	1	0.990564	1
HLA-A0204	RLTDYISKV	1	0.997719	1
HLA-A0204	RLTPKLMEV	1	0.996112	1
HLA-A0204	RLVPFLVEL	1	0.997806	1
HLA-A0204	RLWEKLTLL	1	0.997449	1
HLA-A0204	RLYHELVGL	1	0.994382	1
HLA-A0204	RMLPHAPGV	1	0.995334	1
HLA-A0204	RQADKVWRL	1	0.972681	1
HLA-A0204	RQFLFHWTV	1	0.95388	1
HLA-A0204	RQLEAIVRI	1	0.949494	1
HLA-A0204	RSNPKIWNV	1	0.869014	1
HLA-A0204	RTLETLIRL	1	0.981908	1
HLA-A0204	RTLPKLYSL	1	0.975797	1
HLA-A0204	RTMPRIPTL	1	0.983243	1
HLA-A0204	RVADILTQL	1	0.994714	1
HLA-A0204	RVFENIVAV	1	0.995757	1
HLA-A0204	RVLEMLEAL	1	0.990136	1
HLA-A0204	RVLKELWKL	1	0.983654	1
HLA-A0204	RVMEEIRNL	1	0.990236	1
HLA-A0204	RVMELFFTV	1	0.997	1
HLA-A0204	RVMEYINRL	1	0.996807	1
HLA-A0204	RVVDYLTKL	1	0.992361	1
HLA-A0204	SAFYWIDRV	1	0.749156	1
HLA-A0204	SAIDRIFTL	1	0.971945	1
HLA-A0204	SALFWADKV	1	0.731931	1
HLA-A0204	SALPWNITV	1	0.952161	1
HLA-A0204	SAMELIWNL	1	0.964723	1
HLA-A0204	SAMEVVPAL	1	0.937431	1
HLA-A0204	SIAAFIQRL	1	0.979819	1
HLA-A0204	SIAEVVHQL	1	0.997008	1
HLA-A0204	SIATWGIVV	1	0.902929	1
HLA-A0204	SIHDVTFQV	1	0.990697	1
HLA-A0204	SIIDWLNSV	1	0.994139	1
HLA-A0204	SIIENLAIF	1	0.676988	1
HLA-A0204	SIIEYLPTL	1	0.987041	1
HLA-A0204	SIIGRLLEV	1	0.996341	1
HLA-A0204	SILASLHAL	1	0.956362	1
HLA-A0204	SILDGLIHL	1	0.988853	1
HLA-A0204	SILEDPPSI	1	0.918184	1
HLA-A0204	SILETITSL	1	0.959943	1
HLA-A0204	SILTQPWRL	1	0.886275	1
HLA-A0204	SIMDYVVFV	1	0.990205	1
HLA-A0204	SINGVIFGL	1	0.934502	1
HLA-A0204	SIQALIHGL	1	0.817937	1
HLA-A0204	SIQSIVPAL	1	0.888175	1
HLA-A0204	SIRNFLIYV	1	0.881836	1
HLA-A0204	SISDVIAQV	1	0.995656	1
HLA-A0204	SISERLEMK	1	0.100444	0
HLA-A0204	SISPIVLYL	1	0.983491	1
HLA-A0204	SIYPSPTGV	1	0.969274	1
HLA-A0204	SLAADIPRL	1	0.987162	1
HLA-A0204	SLADIAQKL	1	0.997979	1
HLA-A0204	SLAEFVQSL	1	0.997454	1
HLA-A0204	SLAELIQAL	1	0.997101	1
HLA-A0204	SLAEMIATL	1	0.99216	1
HLA-A0204	SLAEVLQQL	1	0.998398	1
HLA-A0204	SLALGLPHL	1	0.964572	1
HLA-A0204	SLAPIIVHV	1	0.997918	1
HLA-A0204	SLAPLFFKL	1	0.995029	1
HLA-A0204	SLAQYLINV	1	0.987601	1
HLA-A0204	SLAQYNPKL	1	0.984038	1
HLA-A0204	SLASFIPAV	1	0.996805	1
HLA-A0204	SLASHIQSL	1	0.988324	1
HLA-A0204	SLASLLVSV	1	0.990441	1
HLA-A0204	SLASVIFLL	1	0.973951	1
HLA-A0204	SLATSLPRL	1	0.983693	1
HLA-A0204	SLFDAVSSL	1	0.970504	1
HLA-A0204	SLFDWNVKL	1	0.994785	1
HLA-A0204	SLFEEMLQV	1	0.997302	1
HLA-A0204	SLFEGTWYL	1	0.991053	1
HLA-A0204	SLFERLVVL	1	0.988089	1
HLA-A0204	SLFEWFHPL	1	0.991358	1
HLA-A0204	SLFPGKLEV	1	0.993697	1
HLA-A0204	SLFRVITEV	1	0.989614	1
HLA-A0204	SLHDAIMIV	1	0.975601	1
HLA-A0204	SLHEFLVNL	1	0.994181	1
HLA-A0204	SLHFLILYV	1	0.928788	1
HLA-A0204	SLHPSLPLL	1	0.974767	1
HLA-A0204	SLHSVIIQL	1	0.973571	1
HLA-A0204	SLHVWKIVV	1	0.80015	1
HLA-A0204	SLIEDLILL	1	0.991769	1
HLA-A0204	SLIEKPPIL	1	0.993661	1
HLA-A0204	SLIEKYFSV	1	0.998653	1
HLA-A0204	SLIFKLEEL	1	0.978939	1
HLA-A0204	SLIGHLQTL	1	0.987037	1
HLA-A0204	SLIHGLWNL	1	0.97206	1
HLA-A0204	SLIKQIPRI	1	0.988867	1
HLA-A0204	SLIKWILIV	1	0.972858	1
HLA-A0204	SLIRNLEQL	1	0.972725	1
HLA-A0204	SLITRLLEV	1	0.995183	1
HLA-A0204	SLKETIEEL	1	0.971195	1
HLA-A0204	SLKGTLDNL	1	0.775165	1
HLA-A0204	SLKKFIYAL	1	0.859492	1
HLA-A0204	SLLALLHSL	1	0.93866	1
HLA-A0204	SLLASLHTL	1	0.959375	1
HLA-A0204	SLLDEFYKL	1	0.994895	1
HLA-A0204	SLLDEVLNV	1	0.995435	1
HLA-A0204	SLLDIIEKV	1	0.9981	1
HLA-A0204	SLLDILKRL	1	0.991016	1
HLA-A0204	SLLDPVPEV	1	0.99707	1
HLA-A0204	SLLDQIPEM	1	0.989645	1
HLA-A0204	SLLDSVVGL	1	0.984625	1
HLA-A0204	SLLDTLVLL	1	0.987216	1
HLA-A0204	SLLEAVSFL	1	0.990701	1
HLA-A0204	SLLEDLSHI	1	0.992793	1
HLA-A0204	SLLELPHPL	1	0.993239	1
HLA-A0204	SLLESVQKL	1	0.997606	1
HLA-A0204	SLLGHLMIV	1	0.990829	1
HLA-A0204	SLLGKLVSM	1	0.975584	1
HLA-A0204	SLLHMPFTI	1	0.984964	1
HLA-A0204	SLLHTLEEL	1	0.976042	1
HLA-A0204	SLLKDLNFL	1	0.983545	1
HLA-A0204	SLLNEIAFL	1	0.98309	1
HLA-A0204	SLLNFLQHL	1	0.989819	1
HLA-A0204	SLLNWRTKL	1	0.921803	1
HLA-A0204	SLLPAIVEL	1	0.993486	1
HLA-A0204	SLLPFLKAV	1	0.989531	1
HLA-A0204	SLLPSVPAL	1	0.97905	1
HLA-A0204	SLLPTSPRL	1	0.983084	1
HLA-A0204	SLLPYLPML	1	0.982186	1
HLA-A0204	SLLQAPARL	1	0.916188	1
HLA-A0204	SLLQTLYKV	1	0.980261	1
HLA-A0204	SLLRSIFTV	1	0.986862	1
HLA-A0204	SLLRVGWSV	1	0.981691	1
HLA-A0204	SLLSDIIAL	1	0.980135	1
HLA-A0204	SLLSEIQAL	1	0.985566	1
HLA-A0204	SLLSHVEQL	1	0.993945	1
HLA-A0204	SLLSMLQSL	1	0.943926	1
HLA-A0204	SLLSQQPFL	1	0.976066	1
HLA-A0204	SLLSSVFKL	1	0.984504	1
HLA-A0204	SLLTHIQNL	1	0.985996	1
HLA-A0204	SLLTVIEKL	1	0.987714	1
HLA-A0204	SLMDLTLLL	1	0.989454	1
HLA-A0204	SLMEILYTL	1	0.994167	1
HLA-A0204	SLMGTLSKL	1	0.985507	1
HLA-A0204	SLMHVPPSL	1	0.984797	1
HLA-A0204	SLMLLIRQL	1	0.874362	1
HLA-A0204	SLMMTIINL	1	0.923413	1
HLA-A0204	SLMSHAIEL	1	0.994047	1
HLA-A0204	SLNHLLNYV	1	0.988863	1
HLA-A0204	SLNIITVTL	1	0.929777	1
HLA-A0204	SLNKWIFTV	1	0.99504	1
HLA-A0204	SLNLAPPTV	1	0.967641	1
HLA-A0204	SLNQDIPAF	1	0.568481	1
HLA-A0204	SLPDIKVYL	1	0.992153	1
HLA-A0204	SLQDEIQRV	1	0.995441	1
HLA-A0204	SLQEEIAKL	1	0.992482	1
HLA-A0204	SLQEFINWL	1	0.988186	1
HLA-A0204	SLQEFLRQL	1	0.99236	1
HLA-A0204	SLQEKLWAI	1	0.993177	1
HLA-A0204	SLQELLIQV	1	0.996725	1
HLA-A0204	SLQETIQSL	1	0.980084	1
HLA-A0204	SLQKEILYL	1	0.990908	1
HLA-A0204	SLQLRIQEL	1	0.912373	1
HLA-A0204	SLQQRTWLI	1	0.913116	1
HLA-A0204	SLQSLIISV	1	0.986579	1
HLA-A0204	SLQSTIQGL	1	0.8883	1
HLA-A0204	SLQTRLIFL	1	0.947596	1
HLA-A0204	SLQYFIPAL	1	0.927574	1
HLA-A0204	SLRDLIQGL	1	0.852519	1
HLA-A0204	SLRQLLHQL	1	0.728723	1
HLA-A0204	SLRSVLFGL	1	0.759066	1
HLA-A0204	SLSAFTPAL	1	0.982876	1
HLA-A0204	SLSDLLVSL	1	0.994096	1
HLA-A0204	SLSDSLFVL	1	0.990454	1
HLA-A0204	SLSDTVEKL	1	0.994943	1
HLA-A0204	SLSEELAKL	1	0.992968	1
HLA-A0204	SLSEKQYFL	1	0.9938	1
HLA-A0204	SLSEYVSRM	1	0.990896	1
HLA-A0204	SLSFLVPSL	1	0.958193	1
HLA-A0204	SLSFMNPRL	1	0.962359	1
HLA-A0204	SLSGYINYL	1	0.982829	1
HLA-A0204	SLSHLVPAL	1	0.986625	1
HLA-A0204	SLSQVFLHL	1	0.987301	1
HLA-A0204	SLSSFLERL	1	0.992365	1
HLA-A0204	SLSTVFVVL	1	0.95054	1
HLA-A0204	SLTDLLNQL	1	0.990764	1
HLA-A0204	SLTSEIHFL	1	0.979754	1
HLA-A0204	SLVDTVYAL	1	0.985723	1
HLA-A0204	SLVEIILHV	1	0.997719	1
HLA-A0204	SLVNEIFRL	1	0.993438	1
HLA-A0204	SLVNVVPKL	1	0.984111	1
HLA-A0204	SLVTGITAL	1	0.880371	1
HLA-A0204	SLWFKPEEL	1	0.964086	1
HLA-A0204	SLWKEVSEL	1	0.987579	1
HLA-A0204	SLWPMTFGL	1	0.966154	1
HLA-A0204	SLYDELRNL	1	0.99299	1
HLA-A0204	SLYDWHVKL	1	0.99625	1
HLA-A0204	SLYDWNVKL	1	0.996181	1
HLA-A0204	SLYDYNPNL	1	0.991233	1
HLA-A0204	SLYEMVSRV	1	0.996822	1
HLA-A0204	SMLDDLRNV	1	0.979973	1
HLA-A0204	SMLNRILAV	1	0.993194	1
HLA-A0204	SMLTYPFLL	1	0.982449	1
HLA-A0204	SMTNFISGL	1	0.957231	1
HLA-A0204	SMVDVVMLL	1	0.988865	1
HLA-A0204	SMYDKVLML	1	0.993044	1
HLA-A0204	SQAERLFNL	1	0.986868	1
HLA-A0204	SQAPFIVAL	1	0.974133	1
HLA-A0204	SQVDRLVAL	1	0.961093	1
HLA-A0204	SRFSWGGEG	1	0.000258	0
HLA-A0204	STLHLVLRL	1	0.933632	1
HLA-A0204	STSPWIPQL	1	0.834127	1
HLA-A0204	SVAFKIFEL	1	0.973098	1
HLA-A0204	SVAHWEAQI	1	0.636005	1
HLA-A0204	SVFAGVVGV	1	0.978907	1
HLA-A0204	SVIDHIHLI	1	0.98705	1
HLA-A0204	SVIEQIVYV	1	0.990927	1
HLA-A0204	SVIEQLFFV	1	0.990389	1
HLA-A0204	SVITQVFHV	1	0.981269	1
HLA-A0204	SVLEALSGV	1	0.98079	1
HLA-A0204	SVLELIPEL	1	0.993159	1
HLA-A0204	SVLGAITSV	1	0.987048	1
HLA-A0204	SVLGKIWKL	1	0.979927	1
HLA-A0204	SVLNVLHSL	1	0.929409	1
HLA-A0204	SVLVSPPAV	1	0.894312	1
HLA-A0204	SVMDRLSYL	1	0.985858	1
HLA-A0204	SVMNSVVSL	1	0.954765	1
HLA-A0204	SVMSILPKI	1	0.986665	1
HLA-A0204	SVNGFISTL	1	0.942271	1
HLA-A0204	SVNPYIVKL	1	0.989653	1
HLA-A0204	SVSSVVHYL	1	0.980378	1
HLA-A0204	SVVESVFKL	1	0.989055	1
HLA-A0204	SVVSWKTGV	1	0.819719	1
HLA-A0204	SVYPNGHFV	1	0.954256	1
HLA-A0204	SVYSWDIVV	1	0.945835	1
HLA-A0204	SXPSGGXGV	1	0.457623	0
HLA-A0204	SXXPAXVEL	1	0.967603	1
HLA-A0204	TAMDVVYAL	1	0.929567	1
HLA-A0204	TGFPWAFKV	1	0.477389	0
HLA-A0204	TILPGLPEL	1	0.975451	1
HLA-A0204	TINSIIYGL	1	0.919685	1
HLA-A0204	TIQEILPAL	1	0.969028	1
HLA-A0204	TLAAIIEHL	1	0.994935	1
HLA-A0204	TLADLVHHV	1	0.998135	1
HLA-A0204	TLADVLYHV	1	0.997215	1
HLA-A0204	TLADYLHLL	1	0.992911	1
HLA-A0204	TLAELLVLL	1	0.99422	1
HLA-A0204	TLAETIQGL	1	0.986011	1
HLA-A0204	TLAETLVNL	1	0.994205	1
HLA-A0204	TLAKYLMEL	1	0.987882	1
HLA-A0204	TLASSLHTL	1	0.960582	1
HLA-A0204	TLEEIIFKL	1	0.994512	1
HLA-A0204	TLFDYEVRL	1	0.995814	1
HLA-A0204	TLFPSKIGV	1	0.98345	1
HLA-A0204	TLFSVLPEL	1	0.970238	1
HLA-A0204	TLGHILPTL	1	0.973341	1
HLA-A0204	TLHSIIISL	1	0.919979	1
HLA-A0204	TLIEDILGV	1	0.991311	1
HLA-A0204	TLIEELKAL	1	0.984033	1
HLA-A0204	TLIEELKTL	1	0.986592	1
HLA-A0204	TLIGLSIKV	1	0.990479	1
HLA-A0204	TLIRSIPTM	1	0.880697	1
HLA-A0204	TLKEYLESL	1	0.950229	1
HLA-A0204	TLLAGITGV	1	0.981754	1
HLA-A0204	TLLAYLEGL	1	0.953809	1
HLA-A0204	TLLDFINAV	1	0.99475	1
HLA-A0204	TLLDWQDSL	1	0.971752	1
HLA-A0204	TLLEALDCI	1	0.961192	1
HLA-A0204	TLLERAFSL	1	0.990951	1
HLA-A0204	TLLGKVVAL	1	0.990797	1
HLA-A0204	TLLHFLAEL	1	0.985563	1
HLA-A0204	TLLHFLVEI	1	0.992266	1
HLA-A0204	TLLIQVPRI	1	0.939929	1
HLA-A0204	TLLPELHLL	1	0.991728	1
HLA-A0204	TLLPTLYEI	1	0.990439	1
HLA-A0204	TLLPVIQFL	1	0.987476	1
HLA-A0204	TLLQNIPSF	1	0.550996	1
HLA-A0204	TLLRALQAL	1	0.896501	1
HLA-A0204	TLLTAIVKL	1	0.965169	1
HLA-A0204	TLLTKPVEI	1	0.992499	1
HLA-A0204	TLLVVVPKL	1	0.939283	1
HLA-A0204	TLMEEVLLL	1	0.994622	1
HLA-A0204	TLMSLPTKI	1	0.986154	1
HLA-A0204	TLNDIMTRV	1	0.994517	1
HLA-A0204	TLNDVLAQL	1	0.992438	1
HLA-A0204	TLNEKLTAL	1	0.990855	1
HLA-A0204	TLNKFIEEL	1	0.991746	1
HLA-A0204	TLNNLEIFL	1	0.984821	1
HLA-A0204	TLNNLVEKL	1	0.987447	1
HLA-A0204	TLNSFIHVL	1	0.987308	1
HLA-A0204	TLNSFISVL	1	0.969046	1
HLA-A0204	TLQDIVYKL	1	0.994558	1
HLA-A0204	TLQEFLERI	1	0.994133	1
HLA-A0204	TLQEITFSF	1	0.880248	1
HLA-A0204	TLQEKIHRL	1	0.977615	1
HLA-A0204	TLQEQIEAI	1	0.981164	1
HLA-A0204	TLQEVHFLL	1	0.995051	1
HLA-A0204	TLQEVLTLL	1	0.983874	1
HLA-A0204	TLQQQIQTL	1	0.845777	1
HLA-A0204	TLQQQTFKI	1	0.858538	1
HLA-A0204	TLSDIMVSL	1	0.987902	1
HLA-A0204	TLSDIVVTL	1	0.991194	1
HLA-A0204	TLSDLRVYL	1	0.995133	1
HLA-A0204	TLSDVVVGL	1	0.989796	1
HLA-A0204	TLSEALLQL	1	0.995951	1
HLA-A0204	TLSERLWGL	1	0.989182	1
HLA-A0204	TLSEVTNQL	1	0.992742	1
HLA-A0204	TLSGLLWEL	1	0.982799	1
HLA-A0204	TLSSLVFQL	1	0.977768	1
HLA-A0204	TLTGKTITL	1	0.885368	1
HLA-A0204	TLTNIIHNL	1	0.979621	1
HLA-A0204	TLTSFITSL	1	0.952957	1
HLA-A0204	TLTSKLYSL	1	0.946192	1
HLA-A0204	TLVDEVFRI	1	0.995996	1
HLA-A0204	TLVLTLPTV	1	0.935765	1
HLA-A0204	TLVSWVALT	1	0.854682	1
HLA-A0204	TLVYHVVGV	1	0.963256	1
HLA-A0204	TLWNEIERL	1	0.98976	1
HLA-A0204	TLWPEVQKL	1	0.995941	1
HLA-A0204	TLWVDPYEV	1	0.985543	1
HLA-A0204	TLWYRAPEV	1	0.984259	1
HLA-A0204	TLWYRPPEL	1	0.970389	1
HLA-A0204	TLYEAVREV	1	0.997794	1
HLA-A0204	TMADQIVTV	1	0.99629	1
HLA-A0204	TMIEINPMV	1	0.995654	1
HLA-A0204	TMLDILQTL	1	0.987988	1
HLA-A0204	TMLELINQL	1	0.990931	1
HLA-A0204	TMQDIVYKL	1	0.993533	1
HLA-A0204	TMTGWVHDV	1	0.937884	1
HLA-A0204	TQILSVPKV	1	0.913437	1
HLA-A0204	TQLATIWTL	1	0.82079	1
HLA-A0204	TTVGWDHQV	1	0.674353	1
HLA-A0204	TVAPFNPTV	1	0.982166	1
HLA-A0204	TVFEHTFHV	1	0.988067	1
HLA-A0204	TVIDQIPFL	1	0.966	1
HLA-A0204	TVLGKIWKL	1	0.967487	1
HLA-A0204	TVLNLKEPL	1	0.698858	1
HLA-A0204	TVNPIIYAL	1	0.957018	1
HLA-A0204	TVQEILPAL	1	0.921787	1
HLA-A0204	TVRIWVPNV	1	0.488721	0
HLA-A0204	TVTGFIPLL	1	0.893933	1
HLA-A0204	TVTTVILEV	1	0.963227	1
HLA-A0204	VILKILPTL	1	0.957312	1
HLA-A0204	VILPTVHEV	1	0.990235	1
HLA-A0204	VIQDFINAL	1	0.966875	1
HLA-A0204	VIQELINTV	1	0.991053	1
HLA-A0204	VIQTEVPPL	1	0.872067	1
HLA-A0204	VLADQVWTL	1	0.991508	1
HLA-A0204	VLAFLVHEL	1	0.978477	1
HLA-A0204	VLAHEIERL	1	0.990409	1
HLA-A0204	VLAHTILGV	1	0.985874	1
HLA-A0204	VLAPLGFTL	1	0.983141	1
HLA-A0204	VLAPLIALV	1	0.993812	1
HLA-A0204	VLAQQIATL	1	0.944907	1
HLA-A0204	VLASLIIRL	1	0.989558	1
HLA-A0204	VLASPWLIL	1	0.926429	1
HLA-A0204	VLAWGLLNV	1	0.965366	1
HLA-A0204	VLFELKLLL	1	0.992392	1
HLA-A0204	VLFGKPMVV	1	0.996357	1
HLA-A0204	VLFNKLTYL	1	0.983187	1
HLA-A0204	VLFPWQARL	1	0.986051	1
HLA-A0204	VLFSSPPQM	1	0.952024	1
HLA-A0204	VLFTGVKEV	1	0.98962	1
HLA-A0204	VLFYAITTL	1	0.847564	1
HLA-A0204	VLGELVPRL	1	0.993902	1
HLA-A0204	VLHDVIYVI	1	0.985576	1
HLA-A0204	VLIANLEKL	1	0.993206	1
HLA-A0204	VLIETLVTL	1	0.989095	1
HLA-A0204	VLIPKLPQL	1	0.995289	1
HLA-A0204	VLIPKMPQL	1	0.992825	1
HLA-A0204	VLISVLQAI	1	0.98398	1
HLA-A0204	VLKEFIDQM	1	0.96143	1
HLA-A0204	VLKVFLENV	1	0.911525	1
HLA-A0204	VLLDAPIQL	1	0.994832	1
HLA-A0204	VLLGHIFYV	1	0.992328	1
HLA-A0204	VLLGKVYVV	1	0.99603	1
HLA-A0204	VLLPGLQKL	1	0.991874	1
HLA-A0204	VLLPKLPQF	1	0.820916	1
HLA-A0204	VLLPWIMNL	1	0.97838	1
HLA-A0204	VLLQVLHVL	1	0.894238	1
HLA-A0204	VLLSEILHL	1	0.996248	1
HLA-A0204	VLLSHLSYL	1	0.984472	1
HLA-A0204	VLLSPVPEL	1	0.986922	1
HLA-A0204	VLLSTIHEL	1	0.98382	1
HLA-A0204	VLLTWKYLL	1	0.952483	1
HLA-A0204	VLMDHILNL	1	0.996526	1
HLA-A0204	VLMDRLPSL	1	0.997482	1
HLA-A0204	VLMEQIKLL	1	0.99466	1
HLA-A0204	VLMVNIGSL	1	0.804032	1
HLA-A0204	VLNALLPTL	1	0.982894	1
HLA-A0204	VLNDYKWFA	1	0.95668	1
HLA-A0204	VLNEYFHNV	1	0.997874	1
HLA-A0204	VLNLVLPNL	1	0.963622	1
HLA-A0204	VLNNVVIHL	1	0.992227	1
HLA-A0204	VLQDFYLEL	1	0.996347	1
HLA-A0204	VLQDIQVML	1	0.989635	1
HLA-A0204	VLQDPIWLL	1	0.981792	1
HLA-A0204	VLQEEPPLL	1	0.989821	1
HLA-A0204	VLQELINVL	1	0.98838	1
HLA-A0204	VLQEWLSHL	1	0.996798	1
HLA-A0204	VLQGAVPTV	1	0.993738	1
HLA-A0204	VLQGLTFTL	1	0.964259	1
HLA-A0204	VLQKLLEKL	1	0.96476	1
HLA-A0204	VLQNVAFSV	1	0.986241	1
HLA-A0204	VLQPQVQSL	1	0.971321	1
HLA-A0204	VLQQHINSL	1	0.910193	1
HLA-A0204	VLQQHLETL	1	0.957734	1
HLA-A0204	VLQQRLIAL	1	0.906316	1
HLA-A0204	VLQVHLNGL	1	0.84312	1
HLA-A0204	VLQYQLQHL	1	0.938807	1
HLA-A0204	VLQYVVPEV	1	0.976627	1
HLA-A0204	VLREWLVAV	1	0.974356	1
HLA-A0204	VLSDIIQNL	1	0.996699	1
HLA-A0204	VLSEKVSQL	1	0.996592	1
HLA-A0204	VLSELLWQV	1	0.995817	1
HLA-A0204	VLWDRTFSL	1	0.993407	1
HLA-A0204	VLWFKPVEL	1	0.991359	1
HLA-A0204	VLWGETVHL	1	0.992862	1
HLA-A0204	VLYDRPLKI	1	0.99157	1
HLA-A0204	VLYDWKERL	1	0.985202	1
HLA-A0204	VMAPRTLVL	1	0.976659	1
HLA-A0204	VMIPTLPSI	1	0.99016	1
HLA-A0204	VMNPVIQAV	1	0.997055	1
HLA-A0204	VMQDIVYKL	1	0.996173	1
HLA-A0204	VMQTLLSQL	1	0.933115	1
HLA-A0204	VMTLVSTYL	1	0.888648	1
HLA-A0204	VMYDLITEL	1	0.994351	1
HLA-A0204	VQIEHISSL	1	0.974659	1
HLA-A0204	VQIGDIVTV	1	0.970573	1
HLA-A0204	VQTDYVPLL	1	0.949675	1
HLA-A0204	VVLEEIPKL	1	0.985469	1
HLA-A0204	VVLNATWLV	1	0.950333	1
HLA-A0204	VVLPAPPAV	1	0.97647	1
HLA-A0204	VVMNVVHQL	1	0.951585	1
HLA-A0204	VVWGTVIRV	1	0.964465	1
HLA-A0204	VXXPKXXXX	1	0.713681	1
HLA-A0204	WIQNKIPYL	1	0.926194	1
HLA-A0204	WIQNKLPQL	1	0.87685	1
HLA-A0204	WLAEKLPTL	1	0.996941	1
HLA-A0204	WLMPVIPAL	1	0.990646	1
HLA-A0204	WLTPVIPAL	1	0.985156	1
HLA-A0204	WLVDHVYAI	1	0.994914	1
HLA-A0204	XXDVPTAAV	1	0.899266	1
HLA-A0204	YAITTLHNL	1	0.934837	1
HLA-A0204	YALNHTLSV	1	0.993933	1
HLA-A0204	YANAKIYKL	1	0.946384	1
HLA-A0204	YGDIIAFPL	1	0.682445	1
HLA-A0204	YGLDKIEFL	1	0.974766	1
HLA-A0204	YGLPVVVKL	1	0.904207	1
HLA-A0204	YIFEEPFTI	1	0.992336	1
HLA-A0204	YIIRIYQEL	1	0.982559	1
HLA-A0204	YILGKFFAL	1	0.990035	1
HLA-A0204	YILPWESEL	1	0.982434	1
HLA-A0204	YITRYIASL	1	0.941623	1
HLA-A0204	YIWDRHYNI	1	0.989473	1
HLA-A0204	YLADIFTKL	1	0.998071	1
HLA-A0204	YLADLYHFV	1	0.995454	1
HLA-A0204	YLADVTNAL	1	0.993095	1
HLA-A0204	YLAHFIEGL	1	0.995219	1
HLA-A0204	YLAPFLRNV	1	0.997753	1
HLA-A0204	YLAPHVRTL	1	0.995799	1
HLA-A0204	YLASLIRSV	1	0.994353	1
HLA-A0204	YLDFTNPKV	1	0.990453	1
HLA-A0204	YLFERIKEL	1	0.997365	1
HLA-A0204	YLFPGIPEL	1	0.997282	1
HLA-A0204	YLFQLLQGL	1	0.966981	1
HLA-A0204	YLFTFLNHL	1	0.981205	1
HLA-A0204	YLFTIINSL	1	0.956395	1
HLA-A0204	YLGIVELLV	1	0.941199	1
HLA-A0204	YLGNINPQM	1	0.973386	1
HLA-A0204	YLGPHIASV	1	0.998241	1
HLA-A0204	YLHDFLKYL	1	0.990043	1
HLA-A0204	YLHNQGIGV	1	0.985408	1
HLA-A0204	YLHSQVVSV	1	0.995945	1
HLA-A0204	YLHSYLTYI	1	0.984886	1
HLA-A0204	YLIKDIRFL	1	0.973112	1
HLA-A0204	YLINEIDRI	1	0.989546	1
HLA-A0204	YLIPLLERL	1	0.995855	1
HLA-A0204	YLITLLEHL	1	0.994088	1
HLA-A0204	YLITSVELL	1	0.981257	1
HLA-A0204	YLKDFFSNV	1	0.980412	1
HLA-A0204	YLKDLIEEV	1	0.997911	1
HLA-A0204	YLKEILEQL	1	0.997163	1
HLA-A0204	YLLDLHSYL	1	0.995296	1
HLA-A0204	YLLDLLRLP	1	0.944353	1
HLA-A0204	YLLDQHILI	1	0.996761	1
HLA-A0204	YLLDYPNNL	1	0.993056	1
HLA-A0204	YLLESVNKL	1	0.994924	1
HLA-A0204	YLLPAIVHI	1	0.995629	1
HLA-A0204	YLLPLLQRL	1	0.993216	1
HLA-A0204	YLLPSVVLL	1	0.985875	1
HLA-A0204	YLLPYENLL	1	0.986177	1
HLA-A0204	YLLQRAVEV	1	0.995827	1
HLA-A0204	YLLSYIQSI	1	0.99174	1
HLA-A0204	YLNDGLWHM	1	0.987617	1
HLA-A0204	YLNDLHEVL	1	0.995295	1
HLA-A0204	YLNEWLQIL	1	0.992837	1
HLA-A0204	YLNHLIQGL	1	0.992632	1
HLA-A0204	YLNSILQVL	1	0.988286	1
HLA-A0204	YLNVQVKEL	1	0.989443	1
HLA-A0204	YLQARFPQL	1	0.989754	1
HLA-A0204	YLQDVIMQV	1	0.993592	1
HLA-A0204	YLQEIQTQL	1	0.996823	1
HLA-A0204	YLQIHPQEL	1	0.972047	1
HLA-A0204	YLQNWSHVL	1	0.973762	1
HLA-A0204	YLQPFLAKL	1	0.994243	1
HLA-A0204	YLRELLTTM	1	0.89484	1
HLA-A0204	YLRIDLERL	1	0.844067	1
HLA-A0204	YLRNLTWTL	1	0.902771	1
HLA-A0204	YLRTLINEL	1	0.932269	1
HLA-A0204	YLSGIIVTL	1	0.988884	1
HLA-A0204	YLSKIIPAL	1	0.99542	1
HLA-A0204	YLSPKLWAL	1	0.995025	1
HLA-A0204	YLSSLQPRL	1	0.994449	1
HLA-A0204	YLSVKIWDL	1	0.9747	1
HLA-A0204	YLTAEILEL	1	0.993085	1
HLA-A0204	YLTDLQVSL	1	0.99422	1
HLA-A0204	YLTDRVMTV	1	0.997195	1
HLA-A0204	YLTEVFLHV	1	0.995664	1
HLA-A0204	YLVPELDGV	1	0.941303	1
HLA-A0204	YLVVKIEKV	1	0.988361	1
HLA-A0204	YLVYILNEL	1	0.972165	1
HLA-A0204	YLYFFRVLV	1	0.967697	1
HLA-A0204	YLYKYLWRL	1	0.989696	1
HLA-A0204	YLYPDITRL	1	0.995876	1
HLA-A0204	YMAELIERL	1	0.998704	1
HLA-A0204	YMIAHITGL	1	0.988023	1
HLA-A0204	YMIDNVILL	1	0.993792	1
HLA-A0204	YMLEHVITL	1	0.995659	1
HLA-A0204	YMVHIQVTL	1	0.991556	1
HLA-A0204	YQEEAIPAL	1	0.888247	1
HLA-A0204	YQILVVTRL	1	0.855034	1
HLA-A0204	YQNIWNINL	1	0.900611	1
HLA-A0204	YQNQEIHNL	1	0.954006	1
HLA-A0204	YQVGVHYEL	1	0.983436	1
HLA-A0204	YQYPVIIHL	1	0.976994	1
HLA-A0204	YSVDRLYEL	1	0.994842	1
HLA-A0204	YTFDPVTKV	1	0.976353	1
HLA-A0204	YTFSEPFHL	1	0.980382	1
HLA-A0204	YTTDFIYQL	1	0.985541	1
HLA-A0204	YTWEEVFRV	1	0.992598	1
HLA-A0204	YVAELIQQL	1	0.996009	1
HLA-A0204	YVLEGLKSV	1	0.976573	1
HLA-A0204	YVQALIFRL	1	0.961907	1
HLA-A0204	YVQDFLNHL	1	0.990798	1
HLA-A0204	YVSPKQFSV	1	0.990964	1
HLA-A0204	YVTEELPQL	1	0.984769	1
HLA-A0204	YVVPFVAKV	1	0.992403	1
HLA-A0204	YVYEYLLHV	1	0.99665	1
HLA-A0204	YXXPAXVHX	1	0.989081	1
HLA-A0204	ALFKAWAL	1	0.937496	1
HLA-A0204	ALGFVYKL	1	0.96775	1
HLA-A0204	ALGSVVAV	1	0.984165	1
HLA-A0204	FLFRPWDV	1	0.965058	1
HLA-A0204	FLGAIFQL	1	0.989489	1
HLA-A0204	FLGKIDEL	1	0.976405	1
HLA-A0204	GLFIPFSV	1	0.976145	1
HLA-A0204	GLFRLWAL	1	0.957787	1
HLA-A0204	GLGIVFSL	1	0.960826	1
HLA-A0204	GLGPTFKL	1	0.97278	1
HLA-A0204	ILGKIWDL	1	0.953858	1
HLA-A0204	ILGLIWTI	1	0.935592	1
HLA-A0204	LIGEIFEL	1	0.992348	1
HLA-A0204	LMEHIHKL	1	0.970706	1
HLA-A0204	RIFKAWAV	1	0.890483	1
HLA-A0204	SIFKAWAV	1	0.905805	1
HLA-A0204	SLFKIWLV	1	0.991939	1
HLA-A0204	SLGLIFAL	1	0.942744	1
HLA-A0204	SLLEFDRI	1	0.843672	1
HLA-A0204	SVIEALKD	1	0.871062	1
HLA-A0204	TLGQIYYL	1	0.98119	1
HLA-A0204	VLGKIWKL	1	0.973924	1
HLA-A0204	VLPRLHQL	1	0.988488	1
HLA-A0204	GRRNMLAGK	0	0.00012	0
HLA-A0204	PNATCCSDH	0	2.05e-05	0
HLA-A0204	DSASSACGN	0	4.08e-05	0
HLA-A0207	FAFVTDNTY	0	0.181528	0
HLA-A0207	FIKDGSSTY	0	0.368606	0
HLA-A0207	SIRDGVRAY	0	0.121512	0
HLA-A0207	KMKEIAEAY	0	0.469676	0
HLA-A0207	LLFFWLDRSV	0	0.981554	1
HLA-A0207	LTDAVKVMDL	0	0.557398	1
HLA-A0207	TLPSWATEDT	0	0.122748	0
HLA-A0207	ILKEPVHGV	0	0.972413	1
HLA-A0207	NLDRSNDKV	0	0.748552	1
HLA-A0207	QIPSYKKLI	0	0.087601	0
HLA-A0207	QLDPARDVL	0	0.804341	1
HLA-A0207	YLVTRHADV	0	0.976861	1
HLA-A0207	YTAFTIPSI	0	0.965576	1
HLA-A0207	WVDLRSLFL	0	0.800702	1
HLA-A0207	ALAETSYVKV	0	0.998979	1
HLA-A0207	FDPSDYFPSV	0	0.157253	0
HLA-A0207	FKPSDYFPSV	0	0.110497	0
HLA-A0207	FLPSDYFPSD	0	0.118761	0
HLA-A0207	FLPSDYFPSK	0	0.116799	0
HLA-A0207	FLPSDYFPSQ	0	0.203209	0
HLA-A0207	FPPSDYFPSV	0	0.152043	0
HLA-A0207	FLPSDYFPSF	0	0.574932	1
HLA-A0207	YMIDPSGVSY	0	0.969456	1
HLA-A0207	AAPLILSRI	1	0.499194	0
HLA-A0207	CILESLFRA	1	0.974414	1
HLA-A0207	ALDVYNGLL	1	0.92864	1
HLA-A0207	LLWKGEGAVV	1	0.980525	1
HLA-A0207	KLPQLCTEL	1	0.935098	1
HLA-A0207	LVPFVQWFV	1	0.930319	1
HLA-A0207	YLVAYQATV	0	0.99648	1
HLA-A0207	FLPSDYFPSP	1	0.39788	0
HLA-A0207	SLDLASLIL	1	0.957514	1
HLA-A0207	GMPEGDLVYV	1	0.991383	1
HLA-A0207	YLQLVFGIEV	1	0.99313	1
HLA-A0207	RMPEAAPPV	0	0.988076	1
HLA-A0207	WLSLLVPFV	0	0.98873	1
HLA-A0207	FQPSDYFPSV	1	0.955674	1
HLA-A0207	YVDRFYKTL	1	0.84363	1
HLA-A0207	SLDSWWTSV	1	0.991342	1
HLA-A0207	FVPSDYFPSV	1	0.944868	1
HLA-A0207	FLPSDYFPKV	1	0.990683	1
HLA-A0207	FLPSDYFPSI	1	0.96278	1
HLA-A0207	FLPSDFFPSI	1	0.983858	1
HLA-A0207	FLPSDYFPSL	1	0.937591	1
HLA-A0207	KLPSDYFPSV	1	0.988195	1
HLA-A0207	FLPSDYFKSV	1	0.973809	1
HLA-A0207	YMDDVVLGV	1	0.999062	1
HLA-A0207	LLPFVQWFV	1	0.98439	1
HLA-A0207	FIPSDYFPSV	1	0.950936	1
HLA-A0207	FIPSYDFPSV	1	0.988359	1
HLA-A0207	FLWGPRALV	1	0.997493	1
HLA-A0207	YLDLALMSV	1	0.998197	1
HLA-A0207	FLPSKYFPSV	1	0.993277	1
HLA-A0207	FLPSDYFPSV	1	0.992273	1
HLA-A0207	FLPSDFFPSV	1	0.99605	1
HLA-A0207	FLPKDYFPSV	1	0.994596	1
HLA-A0207	FLPSDKFPSV	1	0.988598	1
HLA-A0207	RLPLVLPAV	1	0.990078	1
HLA-A0207	ALALLLLDRLN	0	0.393021	0
HLA-A0207	ETALALLLLDR	0	0.417065	0
HLA-A0207	GETALALLLLD	0	0.617388	1
HLA-A0207	LALLLLDRLNQ	0	0.20541	0
HLA-A0207	TALALLLLDRL	0	0.553583	1
HLA-A0207	ALALLLLDRL	0	0.843417	1
HLA-A0207	ALLLLDRLNQ	0	0.522637	1
HLA-A0207	ETALALLLLD	0	0.320611	0
HLA-A0207	GETALALLLL	0	0.927567	1
HLA-A0207	IVGGVYLLPR	0	0.538513	1
HLA-A0207	KVFPYALINK	0	0.512704	1
HLA-A0207	LALLLLDRLN	0	0.194602	0
HLA-A0207	TALALLLLDR	0	0.31488	0
HLA-A0207	YLLPRRGPRL	0	0.967725	1
HLA-A0207	YMLDLQPETT	0	0.926142	1
HLA-A0207	ALALLLLDR	0	0.210397	0
HLA-A0207	ALLLLDRLN	0	0.348793	0
HLA-A0207	ETALALLLL	0	0.438167	0
HLA-A0207	GETALALLL	0	0.551583	1
HLA-A0207	LALLLLDRL	0	0.638579	1
HLA-A0207	LLLLDRLNQ	0	0.46122	0
HLA-A0207	TALALLLLD	0	0.205455	0
HLA-A0207	VSFIEFVGW	0	0.046313	0
HLA-A0207	TLGIVCPI	0	0.928546	1
HLA-A0207	GETALALLLLDRLNQ	1	0.873733	1
HLA-A0207	GGFGGGSFRGSYGSS	1	0.560484	1
HLA-A0207	GGGGGGGLGSGGSIR	1	0.603384	1
HLA-A0207	HNPHVNPLPTGYEDE	1	0.045675	0
HLA-A0207	HTGSWIGLRNLDLKG	1	0.336772	0
HLA-A0207	LATWTIQGAANALSG	1	0.466909	0
HLA-A0207	NPDDITQEEYGEFYK	1	0.513462	1
HLA-A0207	SDLHAHKLRVDPVNF	1	0.319695	0
HLA-A0207	SPEYVNLPINGNGKQ	1	0.368657	0
HLA-A0207	TAQVIILNHPGQISA	1	0.386053	0
HLA-A0207	TFFPALQGAQTKMSA	1	0.485785	0
HLA-A0207	DMEKIWHHTFYNEL	1	0.888745	1
HLA-A0207	FIAAEGIHTGQFVY	1	0.986356	1
HLA-A0207	GGFGGRGGGFGGGS	1	0.80958	1
HLA-A0207	HPGQISAGYAPVLD	1	0.239162	0
HLA-A0207	NELRVAPEEHPVLL	1	0.957236	1
HLA-A0207	PEYVNLPINGNGKQ	1	0.964489	1
HLA-A0207	QEAIQDLWQWRKSL	1	0.990911	1
HLA-A0207	SAQGSDVSLTACKV	1	0.793718	1
HLA-A0207	SGGTTMYPGIADRM	1	0.851666	1
HLA-A0207	SLVGLGGTKSISIS	1	0.964166	1
HLA-A0207	SLVNLGGSKSISIS	1	0.950722	1
HLA-A0207	SSRAGLQFPVGRVH	1	0.30731	0
HLA-A0207	STGGAPTFNVTVTK	1	0.550085	1
HLA-A0207	TAQVIILNHPGQIS	1	0.703926	1
HLA-A0207	TFAPVNVTTEVKSV	1	0.705129	1
HLA-A0207	TGSWIGLRNLDLKG	1	0.82829	1
HLA-A0207	ALDRPSETHADYL	1	0.996058	1
HLA-A0207	EYVNLPINGNGKQ	1	0.988228	1
HLA-A0207	FLDDLGNAKSHLM	1	0.999699	1
HLA-A0207	GHGLGDALSEGVG	1	0.968909	1
HLA-A0207	GQNMDVIMVIGGV	1	0.98398	1
HLA-A0207	HPGQISAGYAPVL	1	0.681491	1
HLA-A0207	ILDDVSLTHLTFG	1	0.998157	1
HLA-A0207	ILDPVGPDGKNQL	1	0.996152	1
HLA-A0207	IYVDDGLISLQVK	1	0.998493	1
HLA-A0207	KVKAYLSLHPQVL	1	0.811353	1
HLA-A0207	LQIDNARLAADDF	1	0.989335	1
HLA-A0207	NLPAPHIMPGVGL	1	0.825009	1
HLA-A0207	PVPEEEEGFEGGD	1	0.684247	1
HLA-A0207	RMLDQTLLDLNEM	1	0.999399	1
HLA-A0207	SIQTLAPAGGTLL	1	0.879909	1
HLA-A0207	SSGSVGESSSKGP	1	0.94488	1
HLA-A0207	TAQVIILNHPGQI	1	0.823324	1
HLA-A0207	TGMDSGGSLTISL	1	0.937819	1
HLA-A0207	TGSWIGLRNLDLK	1	0.962114	1
HLA-A0207	TINIHKRIHGVGF	1	0.74653	1
HLA-A0207	TLPEASDVGSITL	1	0.939277	1
HLA-A0207	TVTTLVENKKAQL	1	0.776942	1
HLA-A0207	VLDDPKSAGVATF	1	0.992691	1
HLA-A0207	VLDEADEMLSRGF	1	0.999227	1
HLA-A0207	YRSGGGFSSGSAG	1	0.938854	1
HLA-A0207	AAGPPISEGKYF	1	0.985843	1
HLA-A0207	ALDDYRGQFPEL	1	0.99872	1
HLA-A0207	ALDEAAAALTRM	1	0.998995	1
HLA-A0207	ALPKELPLISSH	1	0.716076	1
HLA-A0207	ALPPAYGPPAHL	1	0.980735	1
HLA-A0207	ALPPDIGTLGSL	1	0.974828	1
HLA-A0207	ALRELIQGGEYF	1	0.993004	1
HLA-A0207	ALWDIETGQQTV	1	0.999724	1
HLA-A0207	AQYEEIAQRSKE	1	0.996823	1
HLA-A0207	FLDDPSTAETVL	1	0.999261	1
HLA-A0207	FLDELEDEAKAA	1	0.999743	1
HLA-A0207	FLPEGQDIGAFV	1	0.999428	1
HLA-A0207	FVDEILTSLIGF	1	0.997109	1
HLA-A0207	FVDENLPDGTHL	1	0.999104	1
HLA-A0207	HNPHVNPLPTGY	1	0.851888	1
HLA-A0207	IIDGINIAKIGL	1	0.985263	1
HLA-A0207	ILDDVSLTHLTF	1	0.999663	1
HLA-A0207	ILDEFYGPEKSL	1	0.998695	1
HLA-A0207	ILPEMVGSMVGV	1	0.996557	1
HLA-A0207	ILPEPGSETPTV	1	0.997339	1
HLA-A0207	KLLDPEDVAVQL	1	0.999821	1
HLA-A0207	KMLPTLGGEEGV	1	0.997061	1
HLA-A0207	LAWDPPQELQAD	1	0.962381	1
HLA-A0207	LFVATGSSEVLV	1	0.876416	1
HLA-A0207	LLDEAPGAAGGL	1	0.996831	1
HLA-A0207	LLDELLQKGYGL	1	0.997953	1
HLA-A0207	LLLPGELAKHAV	1	0.996233	1
HLA-A0207	LLPSRPEVPNII	1	0.884842	1
HLA-A0207	PSKGPLQSVQVF	1	0.822281	1
HLA-A0207	QLDEVVSENQRL	1	0.998381	1
HLA-A0207	RLPAAGVGDMVM	1	0.954118	1
HLA-A0207	RSGGGFSSGSAG	1	0.875039	1
HLA-A0207	RVLDPSMVILEV	1	0.999539	1
HLA-A0207	SIDSLFEGTWYL	1	0.991717	1
HLA-A0207	SVDDIVKGINSS	1	0.984221	1
HLA-A0207	TAGREADDIVNW	1	0.797972	1
HLA-A0207	TFFPALQGAQTK	1	0.933605	1
HLA-A0207	TLPASLPPVNMY	1	0.885241	1
HLA-A0207	VIDEDYRGNVGV	1	0.990754	1
HLA-A0207	VLPESNSDVDQL	1	0.983249	1
HLA-A0207	VMPGEGDLPQME	1	0.954232	1
HLA-A0207	VRAVLHLLLSVP	1	0.734297	1
HLA-A0207	YIDDPDKYHQGF	1	0.998739	1
HLA-A0207	YLDEAYPGKKLL	1	0.999257	1
HLA-A0207	YLDHNALESVPL	1	0.998419	1
HLA-A0207	YLIEPDVELQRI	1	0.999832	1
HLA-A0207	YLPDTLSPADQL	1	0.997639	1
HLA-A0207	YLWDLDHGFAGV	1	0.999858	1
HLA-A0207	YPDMVNRDTKMA	1	0.841437	1
HLA-A0207	YVDKLIDDVHRL	1	0.996653	1
HLA-A0207	AIDEALAALHV	1	0.989199	1
HLA-A0207	AIPESSPPSGI	1	0.61087	1
[truncated: 45,342 more rows]
