# Supplementary material for: DeepHLApan: A Deep Learning Approach for Neoantigen Prediction Considering Both HLA-Peptide Binding and Immunogenicity
Source: Front Immunol. 2019 Nov 1;10:2559. doi: 10.3389/fimmu.2019.02559 (PMC6838785; doi:10.3389/fimmu.2019.02559)
Supplement: Table S3 — The binding data used for training the final binding model. [file Table_3.XLSX]

## Sheet: Table S3
Table S3. The binding data used for training the final binding model
HLA	Peptide	Label
HLA-B08:01	HMMVIFRLM	0
HLA-B08:01	NFLIKFLLI	0
HLA-A24:02	SSKYYIKNI	0
HLA-A11:01	KLYKNKSKQ	0
HLA-A02:01	AMEKSSKYY	0
HLA-B27:05	SRDKTIIM	1
HLA-A03:01	DLIEWAMEK	0
HLA-A01:01	RKSSFFVWV	0
HLA-B07:02	FLRYLLFGI	0
HLA-B39:01	RRFVNVVPTF	0
HLA-B39:01	RRFGDKLNF	1
HLA-B39:01	ARLQTALL	1
HLA-A02:01	TNLEYKTLC	0
HLA-B27:05	GGAAICGKY	0
HLA-B27:05	GGATICGKY	0
HLA-B07:02	YIKNIGNTK	0
HLA-B15:01	RTNFLIKFL	0
HLA-B08:01	GCLRIQSLM	0
HLA-A02:01	NIGNTKSNI	0
HLA-B07:02	WAMEKSSKY	0
HLA-A02:01	NFLIKFLLI	0
HLA-A11:01	RTNFLIKFL	0
HLA-A02:01	PLEEELPRL	0
HLA-A02:01	VIILFQKAF	0
HLA-B08:01	TNFLIKFLL	0
HLA-B08:01	EPPLVRHAC	0
HLA-B07:02	LKNDLLENLQ	1
HLA-B15:01	KSNIEETKF	0
HLA-B08:01	TIRYQATGF	0
HLA-A11:01	SGTEKEFLR	0
HLA-A01:01	AIDFLLQRW	0
HLA-A02:01	LIEWAMEKS	0
HLA-B15:01	SQYVDDANL	0
HLA-B08:01	FPYEGGKVF	0
HLA-A24:02	EWAMEKSSK	0
HLA-B15:01	PVMNHKNKF	0
HLA-A24:02	FFFDIDLLL	0
HLA-A24:02	VFPTKDVAL	0
HLA-A11:01	KTLCDMIKG	0
HLA-A02:01	NVLDEKYNT	0
HLA-B15:01	PMMIQTRAA	0
HLA-A02:01	CINGVCRTV	1
HLA-A01:01	QNSADPKVY	0
HLA-B08:01	SLFLPKLVV	0
HLA-A11:01	FGIKCIKKG	0
HLA-B15:01	YFNVLDEKY	0
HLA-A03:01	KLSYRNKPS	0
HLA-B15:01	KEFLRYLLF	0
HLA-B15:01	LMNFHQKKN	0
HLA-B15:01	YSKDSRNKL	0
HLA-A02:01	CVYCKQQLL	0
HLA-A02:01	LCTELQTTI	0
HLA-A02:01	QAQTRHPAT	0
HLA-A02:01	TEVGQDQYV	0
HLA-A02:01	TRHPATATV	0
HLA-B15:01	YYATSYLEY	0
HLA-A24:02	PYPQPQPQY	0
HLA-B15:01	QEKKILMNF	0
HLA-B07:02	LLIHQGMHM	0
HLA-B15:01	GIRPSSSQI	0
HLA-B08:01	FLLIHQGMH	0
HLA-B15:01	FLLIHQGMH	0
HLA-A02:01	YTILNRKAI	0
HLA-B08:01	MRDQRKGRV	0
HLA-A03:01	LSYRNKPSI	0
HLA-B07:02	VSRRGDLET	0
HLA-A01:01	YSTTIRYQA	0
HLA-A24:02	GTSGTEKEF	0
HLA-A11:01	NQVCIDILR	0
HLA-B27:06	LRNEESEKMAK	0
HLA-B27:03	LRNEESEKMAK	0
HLA-A02:01	SPSVDKARAEL	0
HLA-B27:01	HRQDINGKEM	0
HLA-B27:06	KRLPADVLKK	0
HLA-B27:06	GRNEVFSNK	0
HLA-A02:01	RVRFFFPSL	0
HLA-B27:01	VRNKDLNTL	0
HLA-B27:03	VRNKDLNTL	0
HLA-A02:01	QALIPLAAL	1
HLA-A11:01	CKQHFKPPK	0
HLA-A02:01	KLSYRNKPS	0
HLA-B08:01	FLRYLLFGI	0
HLA-A01:01	NTSKSTDFL	0
HLA-A03:01	IKGTSGTEK	0
HLA-B08:01	VKKLWGHLP	0
HLA-A11:01	WPVMNHKNK	0
HLA-A01:01	AVDRGCLRI	0
HLA-A02:01	TNFLIKFLL	0
HLA-B39:01	SHIGDAVV	1
HLA-A03:01	WPVMNHKNK	0
HLA-A11:01	LSFASLFLP	0
HLA-A24:02	NIGNTKSNI	0
HLA-A11:01	TESDMDYHK	0
HLA-A11:01	NNIGIEYSK	0
HLA-A02:01	ALYGVWPLL	1
HLA-A01:01	GPFDAVLYY	0
HLA-B07:02	KPPKFRAFR	0
HLA-B27:04	GRNEVFSNK	1
HLA-B07:02	RTFSIPLGV	0
HLA-A01:01	LSGVNNLEH	0
HLA-A29:02	QNSADPKVY	0
HLA-A01:01	SSDPGTNTT	0
HLA-B07:02	EPPLVRHAC	0
HLA-A11:01	LQLPRDKFR	0
HLA-A02:01	RSLETDLRS	0
HLA-A02:01	ALYDVVSTL	1
HLA-B07:02	AASPMLYQL	0
HLA-A03:01	AIITPIVFY	0
HLA-B08:01	MLRFANPLS	0
HLA-A24:02	GIVRQRVIP	0
HLA-A02:01	KFLLIHQGM	0
HLA-A68:02	QLLQANPIL	0
HLA-A02:01	PLCDLLIRC	1
HLA-B08:01	HFKPPKFRA	0
HLA-B07:02	LPFERSTVM	1
HLA-A02:01	VLSDFKVWL	1
HLA-A01:01	FLDPATTTS	0
HLA-B27:05	HPLSHFVNL	0
HLA-A24:02	EKSSKYYIK	0
HLA-A24:02	QGDYKLFLE	0
HLA-B15:01	QSVGHMMVI	0
HLA-B15:01	ASLPKTSGH	0
HLA-B07:02	KVFLPNPAF	0
HLA-A03:01	AMEKSSKYY	0
HLA-A11:01	AADEPPLVR	0
HLA-A03:01	PLALEGSLQK	1
HLA-B07:02	RPPEVDGNR	0
HLA-B15:01	LSAIALGVA	0
HLA-B08:01	HRTIHHASA	0
HLA-A02:01	ALYDVIQKL	1
HLA-A02:01	NLEDLIEWA	0
HLA-A02:01	VATAHGSTL	0
HLA-B07:02	IPNSLHSLS	0
HLA-A02:01	FLARLIWWL	1
HLA-A68:02	FLEQQNKIL	0
HLA-A68:02	LLEGEEERL	0
HLA-A03:01	SSLAKHGEY	0
HLA-A01:01	YTEGLMHNQ	0
HLA-A02:06	DLMSSKDDV	0
HLA-A03:01	KLYLVDYGL	0
HLA-B08:01	YRNKPSIAT	0
HLA-A01:01	LSSQMTSTF	0
HLA-A11:01	DLIEWAMEK	0
HLA-A02:06	DLNSFEQLCI	0
HLA-A68:02	WVLAYMLFT	0
HLA-A11:01	LRYLLFGIK	0
HLA-A24:02	LESGAVKYL	0
HLA-B15:01	QFYWPVMNH	0
HLA-A11:01	ISFQQTNAM	0
HLA-A68:02	LLGLCGFSAL	0
HLA-A68:02	LLGLWGFAAA	0
HLA-A68:02	LLGLWGFAAL	0
HLA-A30:02	NTCDGNTFTY	0
HLA-A30:02	AMYTPHTVL	0
HLA-A30:02	AYANSVFNI	0
HLA-A30:02	EFCSQHTML	0
HLA-A30:02	FYAYLRKHF	0
HLA-A30:02	HMLDMYSVM	0
HLA-A68:02	KLEKTKTRL	0
HLA-A68:02	KMEDSVGCL	0
HLA-A68:02	RLQQELDDL	0
HLA-A30:02	VFHLYLQYI	0
HLA-A02:01	GGFSTLDKI	0
HLA-A11:01	EYPPWLTEK	0
HLA-A69:01	KGSGKMKTE	0
HLA-A02:01	VTNSTLEVT	0
HLA-A02:01	AIITPIVFY	0
HLA-A11:01	TFLQSPPIR	0
HLA-A01:01	DPAKAYKDY	0
HLA-A01:01	HFAIGLALY	0
HLA-A01:01	ESDMDYHKI	0
HLA-B40:01	ANPGRVKDW	0
HLA-A02:02	DVSRPTAVV	0
HLA-A02:02	DVSRPTTAV	0
HLA-A02:02	DVSRPTTVL	0
HLA-A03:01	SLQPLALEG	1
HLA-A02:01	PLGVVTNST	0
HLA-A11:01	GTGPCPGDY	0
HLA-A01:01	ASLGPLRETY	0
HLA-B07:02	RLLRMNNEN	0
HLA-A26:01	QNSADPKVY	0
HLA-B27:06	GQYGNPLNK	1
HLA-A68:02	LLGLWGIAAS	0
HLA-A24:02	ESDMDYHKI	0
HLA-A01:01	YYATSYLEY	0
HLA-A03:01	ISNSVAQAR	0
HLA-A24:02	VYSVFYLYL	0
HLA-A24:03	ASSWAPTQK	0
HLA-A01:01	APALQEAYY	0
HLA-A02:06	DLKDLEAHI	0
HLA-A11:01	TTTLEETKF	0
HLA-A68:02	YLLSGAGEHL	0
HLA-A68:02	ALNSKDAAL	0
HLA-A68:02	DLENRCQSL	0
HLA-A29:02	FFVYENAFL	0
HLA-A68:02	LQPFLQPQL	0
HLA-A24:02	QYGSFCTQL	0
HLA-A68:02	SLEGDLEDL	0
HLA-A24:02	VFNGTSWFI	0
HLA-A11:01	PSVIEEWKK	0
HLA-A02:06	PLEGSEDRI	0
HLA-A24:02	GLLIVKTVL	0
HLA-A24:02	DYAEISFML	0
HLA-A24:02	KFTDGVCLF	0
HLA-A24:02	QYLDAYNMM	0
HLA-A24:02	RYKLEGYAF	0
HLA-A24:02	SYATHHDKF	0
HLA-A24:02	YYPSARIVY	0
HLA-A01:01	KIDSMFLMT	0
HLA-A02:01	MMIQTRAAD	0
HLA-B07:02	YELLRYNEY	0
HLA-A68:02	IMLIIFWFSL	0
HLA-A03:01	KGYVVSRRG	0
HLA-A26:01	KSQVLQQSTY	0
HLA-A26:01	HHANEYRQY	0
HLA-A26:01	PTLVPQEHY	0
HLA-A26:01	SSQGSEYDY	0
HLA-B07:02	PLRNDGNRF	0
HLA-A02:01	AAAFVNQHLC	0
HLA-A02:01	AAFVNQHLCG	0
HLA-A02:01	AEDLQVGQVE	0
HLA-A02:01	AFVNQHLCGS	0
HLA-A02:01	AGSLQPLALE	0
HLA-A02:01	ALEGSLQKRG	0
HLA-A02:01	ALLALWGPDP	0
HLA-A02:01	CCTSICSLYQ	0
HLA-A02:01	CSLYQLENYC	0
HLA-A02:01	DLQVGQVELG	0
HLA-A02:01	DPAAAFVNQH	0
HLA-A02:01	EAEDLQVGQV	0
HLA-A02:01	EDLQVGQVEL	0
HLA-A02:01	EGSLQKRGIV	0
HLA-A02:01	ELGGGPGAGS	0
HLA-A02:01	EQCCTSICSL	0
HLA-A02:01	FYTPKTRREA	0
HLA-A02:01	GAGSLQPLAL	0
HLA-A02:01	GERGFFYTPK	0
HLA-A02:01	GFFYTPKTRR	0
HLA-A02:01	GGGPGAGSLQ	0
HLA-A02:01	GGPGAGSLQP	0
HLA-A02:01	GPDPAAAFVN	0
HLA-A02:01	GPGAGSLQPL	0
HLA-A02:01	GQVELGGGPG	0
HLA-A02:01	GSLQPLALEG	0
HLA-A02:01	ICSLYQLENY	0
HLA-A02:01	IVEQCCTSIC	0
HLA-A02:01	KRGIVEQCCT	0
HLA-A02:01	LALLALWGPD	0
HLA-A01:01	LAMAMKIATA	0
HLA-A02:01	LEGSLQKRGI	0
HLA-A02:01	LGGGPGAGSL	0
HLA-A01:01	LLQQCKPVSL	0
HLA-A02:01	LPLLALLALW	0
HLA-A02:01	LQKRGIVEQC	0
HLA-A02:01	LQPLALEGSL	0
HLA-A02:01	LQVGQVELGG	0
HLA-A02:01	LWGPDPAAAF	0
HLA-A02:01	PAAAFVNQHL	0
HLA-A02:01	PDPAAAFVNQ	0
HLA-A02:01	PGAGSLQPLA	0
HLA-A02:01	PKTRREAEDL	0
HLA-A02:01	PLALEGSLQK	0
HLA-A02:01	QCCTSICSLY	0
HLA-A02:01	QHLCGSHLVE	0
HLA-A02:01	QKRGIVEQCC	0
HLA-A02:01	QPLALEGSLQ	0
HLA-A02:01	QVELGGGPGA	0
HLA-A02:01	QVGQVELGGG	0
HLA-A02:01	RGFFYTPKTR	0
HLA-A02:01	RGIVEQCCTS	0
HLA-A02:01	RREAEDLQVG	0
HLA-B08:01	SEEPSPYQQY	0
HLA-A02:01	SICSLYQLEN	0
HLA-A02:01	SLYQLENYCN	0
HLA-B08:01	SSQVLQQSTY	0
HLA-A02:01	TPKTRREAED	0
HLA-A02:01	TSICSLYQLE	0
HLA-A02:01	VELGGGPGAG	0
HLA-A02:01	VEQCCTSICS	0
HLA-A02:01	VGQVELGGGP	0
HLA-A01:01	VMRQQCCQQL	0
HLA-B08:01	VSFQQPQQQY	0
HLA-A30:02	VYALCTLLHL	0
HLA-A01:01	WLQQQLVPQL	0
HLA-A02:05	YMLDLQPETT	0
HLA-A02:01	YTPKTRREAE	0
HLA-A02:01	AAFVNQHLC	0
HLA-A02:01	AEDLQVGQV	0
HLA-A02:01	AFVNQHLCG	0
HLA-A02:01	AGSLQPLAL	0
HLA-A02:01	ALLALWGPD	0
HLA-A01:01	AMAMKIATA	0
HLA-B27:04	ARRGGVKRI	0
HLA-A01:01	CAAIHTIIH	0
HLA-A02:01	CCTSICSLY	0
HLA-A02:01	CGSHLVEAL	0
HLA-A02:01	CSLYQLENY	0
HLA-A02:01	CTSICSLYQ	0
HLA-A02:03	DLNGAQIKL	0
HLA-A02:01	DPAAAFVNQ	0
HLA-A02:01	EAEDLQVGQ	0
HLA-A02:01	EDLQVGQVE	0
HLA-A30:02	EFLTRNPAW	0
HLA-A02:01	EGSLQKRGI	0
HLA-A02:01	ELGGGPGAG	0
HLA-A02:01	EQCCTSICS	0
HLA-A01:01	FEEIRNLAL	0
HLA-A02:01	FFYTPKTRR	0
HLA-A01:01	FLLQQCKPV	0
HLA-A01:01	FPQQQRPFI	0
HLA-A02:01	FVNQHLCGS	0
HLA-A30:02	FYGGWHNML	0
HLA-A02:01	FYTPKTRRE	0
HLA-A02:01	GAGSLQPLA	0
HLA-A02:01	GERGFFYTP	0
HLA-A02:01	GGGPGAGSL	0
HLA-A02:01	GGPGAGSLQ	0
HLA-A02:01	GIVEQCCTS	0
HLA-A02:01	GPDPAAAFV	0
HLA-A02:01	GPGAGSLQP	0
HLA-A02:01	GQVELGGGP	0
HLA-A02:01	GSLQPLALE	0
HLA-A02:01	HLCGSHLVE	0
HLA-A02:01	ICSLYQLEN	0
HLA-A02:01	KRGIVEQCC	0
HLA-A02:01	KTRREAEDL	0
HLA-A02:01	LALEGSLQK	0
HLA-A02:01	LALLALWGP	0
HLA-A02:01	LALWGPDPA	0
HLA-A01:01	LEAIRSLVL	0
HLA-A02:01	LEGSLQKRG	0
HLA-A02:01	LGGGPGAGS	0
HLA-A01:01	LIPCRDVVL	0
HLA-A02:01	LLALLALWG	0
HLA-A02:01	LLALWGPDP	0
HLA-A01:01	LLSPRGKEL	0
HLA-A02:01	LQKRGIVEQ	0
HLA-A02:01	LQPLALEGS	0
HLA-A01:01	LQQCKPVSL	0
HLA-A02:01	LQVGQVELG	0
HLA-B39:01	LRNPLIAGK	0
HLA-B39:09	LRNPLIAGK	0
HLA-B27:03	LRRYLENGK	0
HLA-B27:04	LRRYLENGK	0
HLA-B27:06	LRRYLENGK	0
HLA-A02:01	LVCGERGFF	0
HLA-A02:01	LWGPDPAAA	0
HLA-A02:01	LYQLENYCN	0
HLA-A01:01	MAMKIATAA	0
HLA-A01:01	MKTFLILAL	0
HLA-A01:01	MNIASASRL	0
HLA-A30:02	NMLRIMASL	0
HLA-A02:01	NQHLCGSHL	0
HLA-A02:01	PAAAFVNQH	0
HLA-A02:01	PDPAAAFVN	0
HLA-A02:01	PGAGSLQPL	0
HLA-A02:01	PKTRREAED	0
HLA-A02:01	PLALEGSLQ	0
HLA-A02:01	PLLALLALW	0
HLA-A02:01	QCCTSICSL	0
HLA-A01:01	QGMHILLPL	0
HLA-A02:01	QKRGIVEQC	0
HLA-A02:01	QPLALEGSL	0
HLA-A02:01	QVELGGGPG	0
HLA-A02:01	QVGQVELGG	0
HLA-B27:05	QYDDAVYKL	0
HLA-B27:04	QYDDAVYKL	0
HLA-B27:06	QYDDAVYKL	0
HLA-A02:01	REAEDLQVG	0
HLA-A02:01	RGIVEQCCT	0
HLA-A02:01	RREAEDLQV	0
HLA-B27:06	RRVKEVVKK	0
HLA-A02:01	SICSLYQLE	0
HLA-A02:01	SILGIGTVL	0
HLA-A02:01	SPEGEETII	0
HLA-A02:01	TPKTRREAE	0
HLA-A02:01	TRREAEDLQ	0
HLA-A02:01	VELGGGPGA	0
HLA-A02:01	VEQCCTSIC	0
HLA-A02:01	VGQVELGGG	0
HLA-A02:01	VNQHLCGSH	0
HLA-A02:01	WGPDPAAAF	0
HLA-A02:02	YLEPAIAKY	0
HLA-A02:03	YLEPAIAKY	0
HLA-A02:05	YLEPAIAKY	0
HLA-A02:06	YLEPAIAKY	0
HLA-A02:01	YLEPAIAKY	0
HLA-A24:02	PYSWEQEL	1
HLA-A02:01	FAFRDLCIV	1
HLA-A02:01	KLPQLCTEL	1
HLA-B27:06	RRIKEIVKK	1
HLA-A03:01	FRDLCIVY	1
HLA-B27:05	FRDLCIVY	1
HLA-B27:05	SRRFFPYY	1
HLA-A11:01	GLITGGRRT	0
HLA-A24:02	FYRSGTETK	0
HLA-A24:02	LYSHPIIL	1
HLA-B15:01	AYGSRFHEW	0
HLA-A01:01	AYATAQEAY	0
HLA-A11:01	LGSLGLRKR	0
HLA-A02:01	CTSICSLYQL	1
HLA-A02:06	DLEALKKETI	0
HLA-A02:06	EMDKDDESLI	0
HLA-B15:01	ATEDPSSGY	0
HLA-A30:02	FFFVYENAF	0
HLA-A30:02	FFVYENAFL	0
HLA-A30:02	FYFTNDVSF	0
HLA-A30:02	FYLYLTFYF	0
HLA-A30:02	HYRALSGVF	0
HLA-A68:02	KLEMDLKDL	0
HLA-A30:02	LYQPPQTSI	0
HLA-A30:02	NMVYMPASW	0
HLA-A30:02	RFTTTLNDF	0
HLA-A30:02	VYSVFYLYL	0
HLA-A30:02	YFTNDVSFL	0
HLA-A24:02	PFVQWFVGL	1
HLA-B27:03	HRQDINGKEM	1
HLA-B39:01	SRDKTIIM	1
HLA-B15:01	AYQQGVKTL	0
HLA-A02:06	DVSRPTTVL	0
HLA-A02:03	ELEQTYHAKL	0
HLA-A30:02	AYFPREGVF	0
HLA-A30:02	FYTTTGIGY	0
HLA-A30:02	PYRVVVLSF	0
HLA-A30:02	QYGSFCTQL	0
HLA-A30:02	TMADLVYAL	0
HLA-A30:02	VFNGTSWFI	0
HLA-A30:02	YMPYVFTLL	0
HLA-A02:01	FHKDGAFFL	0
HLA-A01:01	DEEGNLLDSY	0
HLA-A01:01	YEDQDALFAY	0
HLA-A02:01	GITRPTTLV	0
HLA-A02:06	EMRELRRQV	0
HLA-A02:06	QLAKKEEEL	0
HLA-B15:01	GFRSGVPPK	0
HLA-B07:02	KAFGLYKSI	0
HLA-A24:02	EYISDAFSL	0
HLA-A24:02	NYTQHTSSM	0
HLA-A03:01	SLPKTSGHY	0
HLA-B15:01	LQLFLRATT	0
HLA-A01:01	KWDLIISDMY	0
HLA-A23:01	DYAEISFML	0
HLA-A23:01	QYLDAYNMM	0
HLA-A23:01	SYATHHDKF	0
HLA-A11:01	VIFRLMRTN	0
HLA-B07:02	FYKRKAMAW	0
HLA-A11:01	RNKLSYRNK	0
HLA-B27:06	IQRTPKIQVY	1
HLA-B40:02	RDWAHNSL	0
HLA-A01:01	KSAQCFKMFY	0
HLA-A01:01	NTCDGNTFTY	0
HLA-A01:01	GHEDLMAAY	0
HLA-B40:01	RDWAHNSL	0
HLA-B58:01	EFFDGGLTF	0
HLA-B07:02	YLQSKGKDI	0
HLA-B18:01	RDWAHNSL	0
HLA-A29:02	EYISDAFSL	0
HLA-A29:02	GYTMHANYI	0
HLA-A29:02	YYPSARIVY	0
HLA-A02:06	ELWKDVDRII	0
HLA-A02:06	HLEEERDLKI	0
HLA-B08:01	TVIYRGVNF	0
HLA-A02:01	SLQPLALEGS	1
HLA-A68:01	RDWAHNSL	0
HLA-A68:01	RNWAHSSL	0
HLA-B35:01	FPGQQQPF	0
HLA-B35:01	NPQAQGSV	0
HLA-B35:01	QPFLQPQL	0
HLA-B35:01	QPFPQPQL	0
HLA-B35:01	QPQEQVPL	0
HLA-B35:01	QPQQLPQF	0
HLA-B35:01	RDWAHNSL	0
HLA-B35:01	RNWAHSSL	0
HLA-A01:01	ADAGFMKQY	0
HLA-A01:01	CKSKNPLLY	0
HLA-A01:01	ECANLLLQY	0
HLA-A01:01	STPKLKEDY	0
HLA-A01:01	VFAQVKQMY	0
HLA-B53:01	FPGQQQPF	0
HLA-B54:01	FPGQQQPF	0
HLA-B54:01	FPQPQLPY	0
HLA-B54:01	IPCMDVVL	0
HLA-B54:01	IPCRDVVL	0
HLA-B53:01	NPQAQGSV	0
HLA-B53:01	QPFLQPQL	0
HLA-B53:01	QPFPQPQL	0
HLA-B54:01	QPLQQYPL	0
HLA-B54:01	QPLSQVSF	0
HLA-B53:01	QPQEQVPL	0
HLA-B53:01	QPQQLPQF	0
HLA-B54:01	QPQQLPQF	0
HLA-B54:01	QPSSQVSF	0
HLA-B53:01	RDWAHNSL	0
HLA-B54:01	RDWAHNSL	0
HLA-A02:03	RNWAHSSL	0
HLA-B54:01	RNWAHSSL	0
HLA-A33:01	RNWAHSSL	0
HLA-B15:01	LIHQGMHMV	0
HLA-B07:02	QPQEQVPL	0
HLA-B51:01	QPQQLPQF	0
HLA-A03:01	RDWAHNSL	0
HLA-B51:01	RDWAHNSL	0
HLA-A03:01	RNWAHSSL	0
HLA-B07:02	YPQPQPQY	0
HLA-B07:02	YPQSQPQY	0
HLA-B44:03	RDWAHNSL	0
HLA-A24:02	LMHNQNALV	0
HLA-A11:01	RDWAHNSL	0
HLA-A11:01	RNWAHSSL	0
HLA-A02:01	QLRGEELSF	0
HLA-A26:01	ACADGTRHTY	0
HLA-A26:01	KSAQCFKMFY	0
HLA-A26:01	AEDMLNPNY	0
HLA-A24:02	YWPLNDYGF	0
HLA-A02:01	EVTEIDQLV	0
HLA-A23:01	HMLDMYSVM	0
HLA-A03:01	IVFYRSGTE	0
HLA-A30:02	EYYHTLDESF	0
HLA-A30:02	FYLCFLAFLL	0
HLA-A30:02	LYIIKLVFLW	0
HLA-A30:02	SWLMWFIISI	0
HLA-A68:02	DLGEELEAL	0
HLA-A30:02	KFTDGVCLF	0
HLA-A30:02	KYTQLCQYL	0
HLA-A68:02	NMDPLNDNI	0
HLA-A30:02	QYLDAYNMM	0
HLA-A30:02	RYKLEGYAF	0
HLA-A30:02	SYATHHDKF	0
HLA-A26:01	DPAKAYKDY	0
HLA-A26:01	ISRQRLTKY	0
HLA-A26:01	KSDGTGTIY	0
HLA-A24:02	KSRNTTPMM	0
HLA-B15:01	TSPDLSFSL	0
HLA-A23:01	EFLTRNPAW	0
HLA-A24:02	EFLTRNPAW	0
HLA-A23:01	YYPSARIVY	0
HLA-B07:02	FMGRLGPEY	0
HLA-A26:01	AMDEFIQRY	0
HLA-A02:06	PLNDNIATL	0
HLA-A02:06	LQTTIHDII	1
HLA-A02:01	DLKDLEAHI	0
HLA-B08:01	RDWAHNSL	0
HLA-A02:03	PLEGSEDRII	0
HLA-A24:02	AMYTPHTVL	0
HLA-A24:02	AYLRKHFSM	0
HLA-A02:01	DTMRPTTVV	0
HLA-A02:01	DVSRPTAVV	0
HLA-A02:01	DVSRPTTAV	0
HLA-A02:01	DVSRPTTVL	0
HLA-A02:03	DVSRPTTVL	0
HLA-A02:01	EVLRPTTVV	0
HLA-A02:01	FTNNKFTLS	0
HLA-A24:02	HMLDMYSVM	0
HLA-A29:02	KWADNNCYL	0
HLA-A30:02	LFARTRSMW	0
HLA-A30:02	LFTKFFYLL	0
HLA-A29:02	LYRIDGAHL	0
HLA-A24:02	PYPDPSRIL	0
HLA-B58:01	VMETENALF	0
HLA-A26:01	LLEIKDKEQY	0
HLA-A26:01	LLEKCDLQNY	0
HLA-A30:02	NYNYKYRYL	0
HLA-A02:01	LLRPAGHAV	1
HLA-A24:02	AFLPFTLGI	0
HLA-A23:01	LYLTQDLFL	0
HLA-A23:01	NYTQHTSSM	0
HLA-A26:01	ASLGPLRETY	0
HLA-A26:01	ADAGFMKQY	0
HLA-A26:01	CFSTSSDTY	0
HLA-A26:01	CKSKNPLLY	0
HLA-A26:01	GFELTSMKY	0
HLA-A26:01	KIEELFYSY	0
HLA-A26:01	KMNYQVNGY	0
HLA-A26:01	KTSVDCNMY	0
HLA-A26:01	LQSLENVAY	0
HLA-A26:01	NGDVVAIDY	0
HLA-A26:01	QAEVEWKFY	0
HLA-A26:01	VFAQVKQMY	0
HLA-A11:01	ATSYLEYEI	0
HLA-A30:02	AFEKMVSLL	0
HLA-A30:02	CYGVSATKL	0
HLA-A30:02	EYISDAFSL	0
HLA-A30:02	IFRSDTLYL	0
HLA-A30:02	KYLYFIKGL	0
HLA-A30:02	LFCLLNRYF	0
HLA-A30:02	LYLTQDLFL	0
HLA-A30:02	LYLYALIYF	0
HLA-A30:02	NYTQHTSSM	0
HLA-A30:02	PYNSVTDTI	0
HLA-A30:02	RYMNSQGLL	0
HLA-A30:02	TYASALWEI	0
HLA-A30:02	VYAWERKKI	0
HLA-A30:02	VYHITVSQI	0
HLA-A30:02	YYQLESTQI	0
HLA-A30:02	YYSLLMPIL	0
HLA-A01:01	SGALDTTSY	0
HLA-A26:01	LSDDAVVCY	0
HLA-A01:01	ITDKINQII	0
HLA-A68:01	RLGVRATRK	0
HLA-A11:01	NQATTKTTF	0
HLA-A01:01	GPDDQIGYY	0
HLA-A01:01	MKELSPRWY	0
HLA-A01:01	QEEVQQELY	0
HLA-A26:01	AGSYRDWSY	0
HLA-A30:02	GYQPYRVVVL	0
HLA-A30:02	NFKHLREFVF	0
HLA-A30:02	YFPREGVFVF	0
HLA-A30:02	AFLIGANYL	0
HLA-A29:02	AGRAWENTI	0
HLA-A29:02	AGSKYIHCF	0
HLA-A29:02	AQNISFKSI	0
HLA-A29:02	CKNFLKQVY	0
HLA-A29:02	CLERWMLVA	0
HLA-A29:02	CTSHGKQNV	0
HLA-A29:02	ECSDSPLVL	0
HLA-A29:02	EGFMRKQKY	0
HLA-A29:02	EGKDTPGGY	0
HLA-A29:02	ERSASGGVY	0
HLA-A29:02	ESDGKPQKV	0
HLA-A29:02	ESDSKPQKV	0
HLA-A29:02	ESQRYIHCY	0
HLA-A29:02	ETSFIRNCA	0
HLA-A29:02	EYDFNKLLV	0
HLA-A30:02	EYKLQQGTF	0
HLA-A30:02	FFTYLCGFI	0
HLA-A29:02	FQPQNGQFI	0
HLA-A29:02	GHHTNFESF	0
HLA-A29:02	GIDVTDLFA	0
HLA-A29:02	GSDDIRRLV	0
HLA-A30:02	GYTMHANYI	0
HLA-A30:02	GYVTHGFNL	0
HLA-A29:02	HDHHFTPQI	0
HLA-A29:02	HTASGEHSL	0
HLA-A29:02	ICISLSNSF	0
HLA-A30:02	IFWRNTNPI	0
HLA-A29:02	IKIPTHRHI	0
HLA-A29:02	ISEPTIHLV	0
HLA-A29:02	KAEVSMHEV	0
HLA-A29:02	KDFKCFNLI	0
HLA-A29:02	KTGEKSRCY	0
HLA-A30:02	KWADNNCYL	0
HLA-A29:02	KWMLISSEL	0
HLA-A29:02	LASSEPHCA	0
HLA-A29:02	LFQLIFFLT	0
HLA-A29:02	LSSGEPHCA	0
HLA-A29:02	LSSSEPHCA	0
HLA-A30:02	LYRIDGAHL	0
HLA-A29:02	NQESNKYRI	0
HLA-A29:02	NQLVKDESI	0
HLA-A30:02	PFMIDVQQW	0
HLA-A29:02	PTDPVELAV	0
HLA-A29:02	PYCNYTRFW	0
HLA-A29:02	PYENVLYKL	0
HLA-A29:02	PYIACRTSI	0
HLA-A29:02	PYIASRSQI	0
HLA-A29:02	PYLKATKQI	0
HLA-A30:02	PYNMRVIHF	0
HLA-A30:02	QWLPTGTLL	0
HLA-A29:02	QYGSFCTQL	0
HLA-A29:02	RAEVSLHEV	0
HLA-A29:02	RQVSVKLLI	0
HLA-A29:02	SCDFNGGKI	0
HLA-A29:02	TDSPETHHY	0
HLA-A29:02	TKHPSLNII	0
HLA-A30:02	TYTEIEPKL	0
HLA-A29:02	VDICFWSTI	0
HLA-A29:02	VDICFWSTL	0
HLA-A29:02	VDINLIPLI	0
HLA-A29:02	VEIALYQPI	0
HLA-A29:02	VFQAKSAFV	0
HLA-A29:02	VGFPTHRHI	0
HLA-A29:02	VGIPSHRHI	0
HLA-A29:02	VGIPTHRHI	0
HLA-A29:02	VGIPTHRHL	0
HLA-A29:02	VGRAWENTI	0
HLA-A29:02	VKMPTHRHI	0
HLA-A29:02	VPVHLCNLI	0
HLA-A30:02	VYIGDPAQL	0
HLA-A29:02	YCDPKRFFL	0
HLA-A29:02	YCDPKRYFV	0
HLA-A29:02	YQPDTGNYI	0
HLA-A30:02	YYHTLDESF	0
HLA-A30:02	YYPSARIVY	0
HLA-A02:06	DLEDLKDQI	0
HLA-A02:06	DLENRCQSL	0
HLA-A02:06	DLKDQIAQL	0
HLA-A02:06	DLNGAQIKL	0
HLA-A02:06	ELADARRAL	0
HLA-A02:06	ELEKSKRAL	0
HLA-A02:06	RLTAKKQEL	0
HLA-A24:03	YTDDYPMYK	0
HLA-A33:01	RDWAHNSL	0
HLA-B53:01	RPSTRNFFEL	0
HLA-B53:01	AFVRFSTDK	0
HLA-B53:01	ALYRRIQRR	0
HLA-B44:03	ATDALMTGY	0
HLA-B53:01	ATDALMTGY	0
HLA-B53:01	ATSIYTIER	0
HLA-B53:01	AVYGNIKHK	0
HLA-B53:01	CPQKKKSQA	0
HLA-B53:01	DVKASMLEK	0
HLA-B53:01	GLFDFVNFV	0
HLA-B53:01	GPQSNQRSA	0
HLA-B44:03	HSKKKCDEL	0
HLA-B53:01	HSKKKCDEL	0
HLA-B44:03	HSNIEEVAL	0
HLA-B53:01	HSNIEEVAL	0
HLA-B53:01	ILDDNLYKV	0
HLA-B53:01	ISIRPRVTK	0
HLA-B53:01	IVLFQRFLR	0
HLA-B53:01	KPCIKVATV	0
HLA-B53:01	KPVPEIKIL	0
HLA-B53:01	KPYTAGNKV	0
HLA-B53:01	KSYSLIRPK	0
HLA-B53:01	LLFASMGFK	0
HLA-B53:01	LMDSIFVST	0
HLA-B53:01	LMYDIINSV	0
HLA-B53:01	MTIREFPRK	0
HLA-B53:01	MVIENGILK	0
HLA-B53:01	NLFSKNILK	0
HLA-B53:01	QPFPPQQPY	0
HLA-B53:01	QPTVTLLPA	0
HLA-B53:01	RLYDYFTRV	0
HLA-B53:01	RPDTRHLRV	0
HLA-B53:01	RPPLNRNYV	0
HLA-B53:01	RVYEALYYV	0
HLA-B53:01	SLIYYQNEV	0
HLA-B53:01	SLQTIASKK	0
HLA-B53:01	SLVENNFFT	0
HLA-B53:01	SPYNSQNAV	0
HLA-B53:01	STLNFNNLR	0
HLA-B53:01	SVANRSKQK	0
HLA-B44:03	TEGSVKGLT	0
HLA-B44:03	TEKSNVVRG	0
HLA-B53:01	TFMIITSTK	0
HLA-B53:01	TLNHVLALK	0
HLA-B44:03	AAMQGAVVH	0
HLA-B44:03	FELGADHAV	0
HLA-B44:03	PGPTTDYST	0
HLA-B44:03	TTEYSNARY	0
HLA-B44:03	VAVAGGRWH	0
HLA-B53:01	LATYQSEYL	0
HLA-B53:01	LNDSKITMG	0
HLA-B53:01	LPLKANPMH	0
HLA-B53:01	LPVRGVALV	0
HLA-B53:01	PGTPGDLLE	0
HLA-B53:01	PKPKPKAER	0
HLA-B53:01	PRRARRALR	0
HLA-B53:01	TPFIIKLKD	0
HLA-B53:01	TPGWSIYGL	0
HLA-A02:01	AGKSLKKKN	0
HLA-A02:01	AGLAGPSAV	0
HLA-A02:01	ALANDGTIV	0
HLA-A02:01	AVAAPAVGA	0
HLA-A02:01	EGGKLRGKD	0
HLA-A02:01	EGKMESNKD	0
HLA-A02:01	EHRMQEAVE	0
HLA-B54:01	RPSTRNFFEL	0
HLA-A02:01	AAEQRRSTI	0
HLA-A02:01	AARLKRSAT	0
HLA-A02:01	AASKQQMLM	0
HLA-B44:03	ADKNLIKCS	0
HLA-A01:01	AFEKMVSLL	0
HLA-A01:01	AFIDTIKSL	0
HLA-A01:01	AFLPFTLGI	0
HLA-A02:01	AFVRFSTDK	0
HLA-A02:03	AFVRFSTDK	0
HLA-B54:01	AFVRFSTDK	0
HLA-A01:01	AGFPAGLTY	0
HLA-A01:01	AGFPTGLTY	0
HLA-B53:01	AKNPNRFVI	0
HLA-B54:01	AKNPNRFVI	0
HLA-A02:17	ALIFILLTA	0
HLA-A02:01	ALYRRIQRR	0
HLA-B54:01	ALYRRIQRR	0
HLA-A01:01	AMYTPHTVL	0
HLA-B54:01	APTGGVVKI	0
HLA-A01:01	AQNISFKSI	0
HLA-A30:01	ASPILRFLY	0
HLA-A02:03	ATDALMTGF	0
HLA-A02:01	ATKRYPGVM	0
HLA-A02:01	ATSIYTIER	0
HLA-A02:03	ATSIYTIER	0
HLA-B54:01	ATSIYTIER	0
HLA-A02:01	AVVKSDNKL	0
HLA-B54:01	AVYGNIKHK	0
HLA-A01:01	AWEILKFLI	0
HLA-A01:01	AYANSVFNI	0
HLA-A01:01	AYFPREGVF	0
HLA-A01:01	AYLRKHFSM	0
HLA-A01:01	AYMLFTKFF	0
HLA-A01:01	AYSNNTIAI	0
HLA-A01:01	AYSNRNRFL	0
HLA-A01:01	CFANKHAGF	0
HLA-A30:01	CGDPSSFDY	0
HLA-A02:01	CIPSRSKML	0
HLA-A02:01	CIRNASKFV	0
HLA-A02:03	CTEETKRNI	0
HLA-A02:01	CTEETKRNI	0
HLA-A01:01	CYGVSATKL	0
HLA-A02:01	DAKRNSKSL	0
HLA-A02:01	DAYNIADAA	0
HLA-A02:01	DINESMSQM	0
HLA-A02:01	DISVNASKT	0
HLA-A02:01	DITFLRPVL	0
HLA-B44:03	DKLVDPINY	0
HLA-A02:03	DLKHATDYI	0
HLA-A02:01	DLNRMPTDM	0
HLA-A02:01	DLVKSYSLI	0
HLA-B54:01	DPEKFNARM	0
HLA-B54:01	DPKVYPIIL	0
HLA-B54:01	DPTFQLLNM	0
HLA-A02:01	DTCGASINI	0
HLA-A02:03	DTCGASINI	0
HLA-A02:01	DTEFINKFL	0
HLA-A02:01	DTLVKSGLT	0
HLA-A02:01	DVEKEKFVA	0
HLA-A02:01	DVGCLLTDT	0
HLA-A02:01	DVHPGEPVV	0
HLA-A02:03	DVHPGEPVV	0
HLA-A02:03	DVKASMLEK	0
HLA-A02:01	DVKASMLEK	0
HLA-B54:01	DVKASMLEK	0
HLA-A02:01	DVRTLLGLI	0
HLA-A02:01	EAFETQSGA	0
HLA-A02:03	EAFETQSGA	0
HLA-B44:03	EDQGNPIVL	0
HLA-B44:03	EDQLLPFMS	0
HLA-B44:03	EEKGISGTS	0
HLA-A01:01	EFLKDAWEI	0
HLA-A01:01	EFLTRNPAW	0
HLA-A02:01	EIARIENEM	0
HLA-A02:01	EIDVSEVKT	0
HLA-A02:03	EIDVSEVKT	0
HLA-A02:01	EIEKVEKYL	0
HLA-A02:03	EIQNVTGFM	0
HLA-A02:01	EIRDQYITA	0
HLA-A02:01	ELESQISEL	0
HLA-A02:03	ELTSNCTRT	0
HLA-A02:01	ELVMDKNHA	0
HLA-A02:01	EMKINRQIL	0
HLA-A02:03	EMKINRQIL	0
HLA-A01:01	EPEFYEAMY	0
HLA-B54:01	EPLSPDTCL	0
HLA-B54:01	EPVESCPLM	0
HLA-A02:01	ETGLSASDV	0
HLA-A02:01	ETIQKDINI	0
HLA-A02:01	ETLNEYKQL	0
HLA-A02:03	ETLNEYKQL	0
HLA-A02:01	ETVKMGAFM	0
HLA-A02:01	EVFINDNGI	0
HLA-A02:01	EVKTLSSYI	0
HLA-A02:01	EVRIPVDLV	0
HLA-A01:01	EWSVATFYL	0
HLA-A01:01	EYPIIGDEL	0
HLA-A02:01	FAFVTDNTY	0
HLA-A02:03	FANYNFTLV	0
HLA-B44:03	FDAAASGGL	0
HLA-B44:03	FDAAVSGGL	0
HLA-A01:01	FFGYFASHF	0
HLA-A01:01	FFVYENAFL	0
HLA-A02:01	FIKDGSSTY	0
HLA-A01:01	FMMSRRRLL	0
HLA-A01:01	FQESFYEDI	0
HLA-A01:01	FQPQNGQFI	0
HLA-A02:01	FTELENKKV	0
HLA-A02:01	FTSYKRFVT	0
HLA-A01:01	FYAYLRKHF	0
HLA-A01:01	FYGGWHNML	0
HLA-A01:01	FYQKTGEKS	0
HLA-A02:01	GAAVTLNRI	0
HLA-A02:01	GAGVLDKDL	0
HLA-A02:03	GALQWDDNI	0
HLA-B44:03	GDEALTGFL	0
HLA-B44:03	GEPKESTPM	0
HLA-B44:03	GEPKTVKVL	0
HLA-B44:03	GERSRCYSL	0
HLA-B54:01	GLFDFVNFV	0
HLA-A01:01	GYKNVRITF	0
HLA-A01:01	GYLKPTTFM	0
HLA-A01:01	GYTMHANYI	0
HLA-A01:01	GYVTHGFNL	0
HLA-B44:03	HDFGIPTPS	0
HLA-A01:01	HDHHFTPQI	0
HLA-B44:03	HDLMKQKCL	0
HLA-A01:01	HHANEYRQY	0
HLA-A02:03	HNASDFYGL	0
HLA-B54:01	HSKKKCDDL	0
HLA-A02:03	HSKKKCDEL	0
HLA-B54:01	HSKKKCDEL	0
HLA-B54:01	HSNIEEVAL	0
HLA-B54:01	HVDGKILFV	0
HLA-A01:01	HYRALSGVF	0
HLA-B44:03	IDNQKLSYL	0
HLA-A01:01	IFWRNTNPI	0
HLA-A02:01	IIRRSGCRI	0
HLA-B54:01	ILDDNLYKV	0
HLA-A02:01	IPYLRNYMV	0
HLA-A02:03	IPYLRNYMV	0
HLA-A01:01	IQLDEKSSI	0
HLA-A02:01	ISIRPRVTK	0
HLA-A02:03	ISIRPRVTK	0
HLA-B54:01	ISIRPRVTK	0
HLA-A02:01	ITETIPIGM	0
HLA-A02:01	ITNILGGVL	0
HLA-A02:01	IVARRKDQT	0
HLA-A02:01	IVKNIREGT	0
HLA-B54:01	IVLFQRFLR	0
HLA-A02:01	IVLFQRFLR	0
HLA-A02:01	IVSHLRAST	0
HLA-A01:01	IYNEKVAGF	0
HLA-A01:01	IYSTGNNVF	0
HLA-B44:03	KDMPGGYCL	0
HLA-B44:03	KDPLITSGC	0
HLA-B44:03	KDTPGGYCL	0
HLA-B44:03	KEPVESCPL	0
HLA-A01:01	KFADDLNQM	0
HLA-A01:01	KFLTNKLLL	0
HLA-A01:01	KFRRVFGEY	0
HLA-A30:01	KGNDMPGGY	0
HLA-A02:03	KIFNNNYKT	0
HLA-A02:03	KIQLFSDFT	0
HLA-A02:01	KLKHRDGFT	0
HLA-A02:01	KMKEIAEAY	0
HLA-A02:03	KMLELEKCT	0
HLA-A02:03	KNAGYLVGR	0
HLA-A02:01	KPFNNILNL	0
HLA-A02:03	KPFNNILNL	0
HLA-A02:01	KSYSLIRPK	0
HLA-A02:03	KSYSLIRPK	0
HLA-B54:01	KSYSLIRPK	0
HLA-A01:01	KWADNNCYL	0
HLA-A01:01	KWDLLKYDF	0
HLA-B15:01	KWKYENPCK	0
HLA-A01:01	KYKYFSGAL	0
HLA-A01:01	KYTQLCQYL	0
HLA-A02:01	LAARLKRSA	0
HLA-B53:01	LAVFFLLIM	0
HLA-B44:03	LDIQKCGEL	0
HLA-B44:03	LDVLCPSSL	0
HLA-A01:01	LFADINGKL	0
HLA-A01:01	LFARTRSMW	0
HLA-A01:01	LFTIAMWLL	0
HLA-A01:01	LFTKFFYLL	0
HLA-A02:03	LIISTDQDT	0
HLA-A02:01	LIRPKILSM	0
HLA-B54:01	LLFASMGFK	0
HLA-B15:01	LLFVCISYY	0
HLA-A02:03	LLGDSDSVA	0
HLA-A02:01	LLKNMKQCT	0
HLA-A02:01	LPRPDTRHL	0
HLA-A02:03	LPRPDTRHL	0
HLA-A01:01	LTAAVLLLI	0
HLA-A30:01	LTEEFYHSY	0
HLA-A02:01	LTHGADPNA	0
HLA-A02:01	LTNKKYRCM	0
HLA-A02:01	LTSNCTRTT	0
HLA-A02:01	LVDKEDTDI	0
HLA-A02:03	LVDKEDTDI	0
HLA-A02:01	LVKMINHLK	0
HLA-A02:03	LVKMINHLK	0
HLA-B54:01	LVKMINHLK	0
HLA-A02:01	LVSKHWELT	0
HLA-A01:01	LWLLWPVTL	0
HLA-A30:01	LYDVIPVTY	0
HLA-A01:01	LYIKDIFTR	0
HLA-A01:01	LYQKTGESS	0
HLA-A01:01	LYRIDGAHL	0
HLA-A02:01	MAAEQRRST	0
HLA-A01:01	MFLARAIVF	0
HLA-A01:01	MFSPIVPFW	0
HLA-A02:01	MTIREFPRK	0
HLA-A02:03	MTIREFPRK	0
HLA-B54:01	MTIREFPRK	0
HLA-B53:01	MTVQGGETM	0
HLA-B54:01	MTVQGGETM	0
HLA-A02:01	MVIENGILK	0
HLA-A02:03	MVIENGILK	0
HLA-B54:01	MVIENGILK	0
HLA-A01:01	MYIFFASFY	0
HLA-A02:01	NAKIAARIL	0
HLA-A02:01	NAQQFANVI	0
HLA-A02:01	NAVTTNNLL	0
HLA-A02:01	NIIKNKKSI	0
HLA-A02:01	NIKNDVVIL	0
HLA-A02:01	NITHTNITT	0
HLA-A02:01	NLFSKNILK	0
HLA-B54:01	NLFSKNILK	0
HLA-A02:01	NMKQCTNDI	0
HLA-A01:01	NMVYMPASW	0
HLA-B54:01	NPIVLHNGM	0
HLA-A01:01	NQESNKYRI	0
HLA-A01:01	NQLVKDESI	0
HLA-A02:01	NTCKPTILA	0
HLA-A02:01	NTKSDIDVI	0
HLA-A02:01	NVKHFVSKV	0
HLA-A01:01	NYLRKRVMF	0
HLA-A01:01	NYMPYVFTL	0
HLA-A01:01	NYNYKYRYL	0
HLA-A01:01	NYSGVVTTI	0
HLA-A02:01	PANINDKQI	0
HLA-B44:03	PDFNSLISI	0
HLA-B44:03	PDLKTVHNI	0
HLA-B44:03	PDSCLNGKL	0
HLA-B44:03	PDTTYLGPL	0
HLA-B44:03	PDVGVLFGL	0
HLA-B44:03	PDVLRSDVY	0
HLA-A02:01	PIGIGVQGL	0
HLA-A02:01	PITIENALV	0
HLA-A02:01	PMIIGEPII	0
HLA-A02:01	PTDMLKLFT	0
HLA-A02:03	PTIEDDKIV	0
HLA-A02:01	PTIEDDKIV	0
HLA-A02:01	PTILATLNT	0
HLA-A02:01	PTLFGRGVI	0
HLA-A02:01	PTPKKMNIV	0
HLA-A02:01	PVHDILSGL	0
HLA-A02:01	PVVKDKIKL	0
HLA-A02:03	PVVKDKIKL	0
HLA-A01:01	PYNMRVIHF	0
HLA-A01:01	PYNSVTDTI	0
HLA-A01:01	PYPDPSRIL	0
HLA-A01:01	PYPQPQPQY	0
HLA-A01:01	PYPQSQPQY	0
HLA-A02:01	QAELTSNCT	0
HLA-A02:03	QAELTSNCT	0
HLA-A01:01	QFLGQQQPF	0
HLA-B54:01	QPFPPQQPY	0
HLA-B54:01	QPFPSQQPY	0
HLA-B54:01	QPFRPQQPY	0
HLA-A01:01	QWLPTGTLL	0
HLA-A01:01	QYGSFCTQL	0
HLA-A01:01	QYNRYLALY	0
HLA-A02:01	RASTTENAA	0
HLA-B44:03	RDPDEFKTL	0
HLA-B44:03	REPAGLGSM	0
HLA-A01:01	RFTTTLNDF	0
HLA-A02:01	RPDTRHLRV	0
HLA-A02:03	RPDTRHLRV	0
HLA-B54:01	RPDTRHLRV	0
HLA-B54:01	RPEMQEFEY	0
HLA-A02:01	RVCWLHECT	0
HLA-A02:03	RVCWLHECT	0
HLA-A01:01	RYKLEGYAF	0
HLA-A01:01	RYRIGNYKL	0
HLA-A01:01	RYVLMDGSI	0
HLA-A02:01	SAPQQLCTM	0
HLA-A02:01	SASDMQKFT	0
HLA-A02:03	SASDMQKFT	0
HLA-B44:03	SDHLISEIL	0
HLA-B44:03	SDHLLSEML	0
HLA-B44:03	SDLDMLTQS	0
HLA-B44:03	SDNGILCPT	0
HLA-B44:03	SDQKFVDVI	0
HLA-B44:03	SDTQIPGVC	0
HLA-A01:01	SFNPETNIL	0
HLA-A02:01	SIRDGVRAY	0
HLA-A02:01	SLQTIASKK	0
HLA-A02:03	SLQTIASKK	0
HLA-B54:01	SLQTIASKK	0
HLA-B54:01	SLVENNFFT	0
HLA-A02:01	SMRLLHCVT	0
HLA-B54:01	SPEGEETII	0
HLA-A02:03	SPRPEMQEF	0
HLA-A02:01	SPRPEMQEF	0
HLA-A02:03	SSWAVHWFS	0
HLA-A02:03	STLNFNNLR	0
HLA-A02:03	SVAKCCSKT	0
HLA-A02:01	SVANRSKQK	0
HLA-A02:03	SVANRSKQK	0
HLA-B54:01	SVANRSKQK	0
HLA-A01:01	SWFITQRNF	0
HLA-A01:01	SYLNVSDFR	0
HLA-A30:01	TADDITMGY	0
HLA-A02:01	TFMIITSTK	0
HLA-A01:01	TFTYASALW	0
HLA-A02:01	TIEDDKIVT	0
HLA-A02:03	TIEDDKIVT	0
HLA-A02:01	TIQKDINIT	0
HLA-A02:01	TLNHVLALK	0
HLA-B54:01	TLNHVLALK	0
HLA-B54:01	TPDNFSSLI	0
HLA-B54:01	TPENFSSLI	0
HLA-B54:01	TPVEIVVDM	0
HLA-A02:01	TQFNFNGHT	0
HLA-A01:01	TQGRQTYDW	0
HLA-A02:01	TTGEWPLII	0
HLA-A02:03	TTGEWPLII	0
HLA-A01:01	TWLTYHGAI	0
HLA-A01:01	TYASALWEI	0
HLA-A01:01	TYTEIEPKL	0
HLA-A02:01	VAEHRFENM	0
HLA-A02:01	VANRSKQKI	0
HLA-A01:01	VEIALYQPI	0
HLA-A01:01	VFHELPSLC	0
HLA-A01:01	VFNGTSWFI	0
HLA-A01:01	VGFPTHRHI	0
HLA-A01:01	VGIPSHRHI	0
HLA-A01:01	VGIPTHRHI	0
HLA-A02:01	VIGLTTHCT	0
HLA-A02:01	VINRVSENT	0
HLA-A02:01	VIRNEVNDT	0
HLA-A01:01	VKIPTHRHI	0
HLA-A01:01	VKMPTHRHI	0
HLA-A01:01	VMPLSAPTL	0
HLA-A01:01	VMPVHTLSI	0
HLA-B54:01	VPAAIMMIL	0
HLA-B54:01	VPSVNEYHM	0
HLA-A01:01	VPVHLCNLI	0
HLA-A02:01	VQRTRCKYV	0
HLA-A01:01	VQYRILPMI	0
HLA-A02:03	VTGFMEEEI	0
HLA-A02:01	VTKRDESSI	0
HLA-A02:03	VTPEYIKDL	0
HLA-A02:01	VTVPTNDHI	0
HLA-A01:01	VVLQQHSIA	0
HLA-A02:01	VVYHDDDNT	0
HLA-A01:01	VWLGFIAGL	0
HLA-A01:01	VYAWERKKI	0
HLA-A01:01	VYENAFLPF	0
HLA-A01:01	VYIGDPAQL	0
HLA-A01:01	VYMPASWVM	0
HLA-A01:01	WIEFTNFKV	0
HLA-A02:01	WLRAKRKPA	0
HLA-A02:01	WTGNYFTDT	0
HLA-A02:01	WVKKGGHVT	0
HLA-A02:03	YCLDFLFDV	0
HLA-A02:03	YCLERWMLV	0
HLA-B44:03	YDQLLDSSL	0
HLA-B44:03	YDQMKCKSL	0
HLA-B44:03	YEQQTVNST	0
HLA-A01:01	YFMKFRRVF	0
HLA-A24:02	YFTNDVSFL	0
HLA-B54:01	YIIRVTTEL	0
HLA-A02:03	YIKDLKHAT	0
HLA-A02:01	YLLNVSYLC	0
HLA-A02:03	YLLNVSYLC	0
HLA-A02:03	YNFSLGAAV	0
HLA-A02:03	YNFSLSAAV	0
HLA-A02:01	YTAGNKVDV	0
HLA-A02:01	YVIGLLPQS	0
HLA-A02:03	YVIGLLPQS	0
HLA-A01:01	YWPLNDYGF	0
HLA-A01:01	YYHTLDESF	0
HLA-A01:01	YYKKDNAYY	0
HLA-A01:01	YYRYNLPTM	0
HLA-A01:01	YYSLLMPIL	0
HLA-A03:01	AANTVIWDY	0
HLA-A03:01	AARILSEKR	0
HLA-A03:01	AIEKDRLDK	0
HLA-A03:01	ATDALMTGF	0
HLA-B44:02	ATDALMTGY	0
HLA-A03:01	CCNWLDRCR	0
HLA-A03:01	DFDNLIGVR	0
HLA-A03:01	DFRDYQSYR	0
HLA-A03:01	DIALALEQY	0
HLA-A03:01	DIICEDAMY	0
HLA-A03:01	DNQKLSYLK	0
HLA-A03:01	DSPLTLLIK	0
HLA-A03:01	DTIVSRSSR	0
HLA-A03:01	DTRGIFSAY	0
HLA-A03:01	DTSNNIAEY	0
HLA-A03:01	DTSPTKRCR	0
HLA-A03:01	DTSYYVKEY	0
HLA-A03:01	DVLPFDIKY	0
HLA-A03:01	EFLHYCNSY	0
HLA-A03:01	EIITGNKVK	0
HLA-A03:01	ELQAGESVK	0
HLA-A03:01	ELRRAAIDR	0
HLA-A03:01	EMVDELVTR	0
HLA-A03:01	ENAVWDQCK	0
HLA-A03:01	ESKAKQLCY	0
HLA-A03:01	FAEESYTYY	0
HLA-A03:01	FFTELENKK	0
HLA-A03:01	FIRIIRPDY	0
HLA-A03:01	FISDNKKEY	0
HLA-A03:01	FITKEIKNR	0
HLA-A03:01	FLELKRGIY	0
HLA-A03:01	FLTSVINRV	0
HLA-A03:01	FTQHLLNIR	0
HLA-A03:01	FVSLVKKNK	0
HLA-A03:01	GIADIRDKY	0
HLA-A03:01	GLTPEQKAY	0
HLA-A03:01	GLVDIDDEY	0
HLA-A03:01	HPNIEEVAL	0
HLA-B44:02	HPNIEEVAL	0
HLA-A03:01	HSKKKCDDL	0
HLA-A03:01	HSKKKCDEL	0
HLA-A03:01	HSKRKCDEL	0
HLA-A03:01	HSNIEEVAL	0
HLA-A03:01	IAPGIADIR	0
HLA-A03:01	IARIENEMK	0
HLA-A03:01	ISAEKTPIR	0
HLA-A03:01	ISRDELWAR	0
HLA-A03:01	ITLKIIETY	0
HLA-A03:01	ITPTIEDDK	0
HLA-A03:01	KFAEESYTY	0
HLA-A03:01	KIIETYLGR	0
HLA-A03:01	LALTDVEKR	0
HLA-A03:01	LAMDEFIQR	0
HLA-A03:01	LFDFVNEKY	0
HLA-A03:01	LIKKSDAKR	0
HLA-A03:01	LMDSIFVST	0
HLA-A03:01	LNNSFYYMR	0
HLA-A03:01	LSLSNLDFR	0
HLA-A03:01	LTALLSCIR	0
HLA-A03:01	LTDTEYRAR	0
HLA-A03:01	LTTHCTKLR	0
HLA-A03:01	MAVEVGSIR	0
HLA-A03:01	NAISSRVDR	0
HLA-A03:01	NAKVGDDVK	0
HLA-A03:01	NIRLTDTEY	0
HLA-A03:01	NIVTFINDY	0
HLA-A03:01	NLTETFRDY	0
HLA-A03:01	NMKPNFWSR	0
HLA-A03:01	NTMCTEETK	0
HLA-A03:01	PFDIKYISR	0
HLA-A03:01	PIINTHSFY	0
HLA-A03:01	PISELSRLR	0
HLA-A03:01	QILDNAAKY	0
HLA-A03:01	SAFNDDGIY	0
HLA-A03:01	SCQGSDDIR	0
HLA-A03:01	SCSFKVGHH	0
HLA-A03:01	SCSYKIGHH	0
HLA-A03:01	SFQQPLQQY	0
HLA-A03:01	SFQQPQQQY	0
HLA-A03:01	SIILANERY	0
HLA-A03:01	SILDRIDTR	0
HLA-A03:01	SLVENNFFT	0
HLA-A03:01	SLVKKNKKR	0
HLA-A03:01	SPRPEMQEF	0
HLA-A03:01	SSSIDVDKR	0
HLA-A03:01	SVDIETAIR	0
HLA-A03:01	TCQGSDDIK	0
HLA-A03:01	TCQGSDDIR	0
HLA-A03:01	TCQGSEDIK	0
HLA-B44:02	TEGSVKGLT	0
HLA-A03:01	TFKIDAVRY	0
HLA-A03:01	TGINENYAK	0
HLA-A03:01	TMCTEETKR	0
HLA-A03:01	TSASEIKDR	0
HLA-A03:01	TSEKYSKGY	0
HLA-A03:01	TSVSAKQLR	0
HLA-A03:01	VIPFDDIVR	0
HLA-A03:01	VIVVPVIDR	0
HLA-A03:01	VSIILANER	0
HLA-A03:01	VSVSDFRDY	0
HLA-A03:01	VVKDDPDHY	0
HLA-A03:01	VVLQQHSIA	0
HLA-A03:01	WLSMTDEMR	0
HLA-A03:01	YALINLVQY	0
HLA-A03:01	YIAVANCVR	0
HLA-A03:01	YIIRVTTEL	0
HLA-A03:01	YIPGTSVIR	0
HLA-A03:01	YITDDSDDY	0
HLA-A03:01	YITIQDRPR	0
HLA-A03:01	YLPEVISTI	0
HLA-A03:01	YSKFWYLEH	0
HLA-A03:01	YSKLTKDRK	0
HLA-A03:01	YTVEFDRDK	0
HLA-A03:01	YVPSAEDNY	0
HLA-A24:02	FFPSIRDLL	1
HLA-B27:03	KRLPADVLKK	1
HLA-B27:04	HRFIYLINH	1
HLA-B15:01	RAFRNLNVT	0
HLA-A26:01	ISTPKLKEDY	0
HLA-A26:01	NTCDGNTFTY	0
HLA-A31:01	ACQEAVKLK	0
HLA-B44:02	ADKNLIKCS	0
HLA-A26:01	AFLIGANYL	0
HLA-A26:01	AFLPFTLGI	0
HLA-A26:01	AGFPAGLTY	0
HLA-A26:01	AGFPTGLTY	0
HLA-A26:01	AGFSAGLTY	0
HLA-A26:01	AGFTAGLSY	0
HLA-A26:01	AGFTAGLTY	0
HLA-A26:01	AGFVAGLTY	0
HLA-A26:01	AGRAWENTI	0
HLA-A26:01	AGSKYIHCF	0
HLA-A31:01	AIEKDRLDK	0
HLA-A31:01	AIEPSGNNY	0
HLA-A31:01	AMDEFIQRY	0
HLA-A26:01	AMYTPHTVL	0
HLA-A26:01	AQNISFKSI	0
HLA-A31:01	ATDALMTGF	0
HLA-A31:01	ATSTGNYNY	0
HLA-A31:01	AVKFAEESY	0
HLA-A26:01	AYANSVFNI	0
HLA-A26:01	AYLRKHFSM	0
HLA-A26:01	AYSNNTIAI	0
HLA-A26:01	AYSNRNRFL	0
HLA-A26:01	CGDPSSFEY	0
HLA-A26:01	CKNFLKQVY	0
HLA-A26:01	CLERWMLVA	0
HLA-A26:01	CRHCLNLLL	0
HLA-A31:01	CTLPPLRFR	0
HLA-A26:01	CTSHGKQNV	0
HLA-A26:01	CYGVSATKL	0
HLA-A11:01	CYLDTNIKM	0
HLA-A11:01	DFDNLIGVR	0
HLA-A31:01	DFRNRYEDY	0
HLA-A26:01	DHHFTPQII	0
HLA-A11:01	DIALALEQY	0
HLA-A31:01	DIFVSLVKK	0
HLA-A11:01	DIICEDAMY	0
HLA-A31:01	DIICEDAMY	0
HLA-A31:01	DILSIIDAK	0
HLA-A11:01	DIVNEHDIK	0
HLA-A31:01	DIVNEHDIK	0
HLA-B44:02	DKLVDPINY	0
HLA-A31:01	DLIKKSDAK	0
HLA-A31:01	DMYQSVCRK	0
HLA-A11:01	DTIVSRSSR	0
HLA-A11:01	DTSPTKRCR	0
HLA-A31:01	DTSYYVKEY	0
HLA-A11:01	DVDIYDAVR	0
HLA-A31:01	DVKASMLEK	0
HLA-A31:01	DVLPFDIKY	0
HLA-A11:01	DVQRTRCKY	0
HLA-A31:01	DVQRTRCKY	0
HLA-A11:01	DVRDKRRKY	0
HLA-A31:01	DVRDKRRKY	0
HLA-A26:01	DVVDRGWGN	0
HLA-A26:01	ECSDSPLVL	0
HLA-A26:01	EFLKDAWEI	0
HLA-A26:01	EGCPKPHRL	0
HLA-A26:01	EGFMRKQKY	0
HLA-A26:01	EGKDTPGGY	0
HLA-A26:01	EGNETPGGY	0
HLA-A31:01	EIIGGNDMY	0
HLA-A31:01	EIITGNKVK	0
HLA-A31:01	ELGFNYPEY	0
HLA-A11:01	ELIDVLKTR	0
HLA-A11:01	ELIRRVRRY	0
HLA-A11:01	ELRRAAIDR	0
HLA-A31:01	ELYDTSPTK	0
HLA-A31:01	ELYVSSSYK	0
HLA-A11:01	ENAVWDQCK	0
HLA-A31:01	ENAVWDQCK	0
HLA-A31:01	ENAVWDQFK	0
HLA-A26:01	ESDGKPQKA	0
HLA-A26:01	ESDGKPQKV	0
HLA-A26:01	ESDSKPQKV	0
HLA-A11:01	ESKAKQLCY	0
HLA-A31:01	ESKAKQLCY	0
HLA-A31:01	ESNIEIMDK	0
HLA-A31:01	ETIEILRNY	0
HLA-A31:01	EVFGSTGDY	0
HLA-A26:01	EYHLLYQKT	0
HLA-A26:01	EYISDAFSL	0
HLA-A26:01	EYKLQQGTF	0
HLA-A26:01	EYPIIGDEL	0
HLA-A31:01	FCNLSDAHK	0
HLA-B44:02	FDAAASGGL	0
HLA-B44:02	FDAAVSGGL	0
HLA-A26:01	FDHVNTLHF	0
HLA-A11:01	FFTTSLFLH	0
HLA-A26:01	FFTYLCGFI	0
HLA-A31:01	FIRRKYLIY	0
HLA-A31:01	FISDNKKEY	0
HLA-A11:01	FISDNKKEY	0
HLA-A11:01	FITKEIKNR	0
HLA-A26:01	FLDGVNLVA	0
HLA-A31:01	FLKDDTLSK	0
HLA-A31:01	FLRGRAYGI	0
HLA-A11:01	FLTSVINRV	0
HLA-A31:01	FLTSVINRV	0
HLA-A26:01	FMMSRRRLL	0
HLA-A11:01	FMRDWNSKY	0
HLA-A31:01	FMRDWNSKY	0
HLA-A26:01	FQESFYEDI	0
HLA-A26:01	FQPQNGQFI	0
HLA-A11:01	FTQHLLNIR	0
HLA-A31:01	FTQHLLNIR	0
HLA-A31:01	FVSLVKKNK	0
HLA-A26:01	FWSAIFFTT	0
HLA-A26:01	FYAYLRKHF	0
HLA-A26:01	FYGGWHNML	0
HLA-A26:01	FYQKTGEKS	0
HLA-A31:01	GAVVKSDNK	0
HLA-B44:02	GEPKTVKVL	0
HLA-B44:02	GERSRCYSL	0
HLA-A26:01	GHHTNFESF	0
HLA-A31:01	GIADIRDKY	0
HLA-A26:01	GIDVTDLFA	0
HLA-A31:01	GLTPEQKAY	0
HLA-A11:01	GLVDIDDEY	0
HLA-A31:01	GLVDIDDEY	0
HLA-A26:01	GPDIYKGVY	0
HLA-A26:01	GSDDIRRLV	0
HLA-A31:01	GSTAEQLSK	0
HLA-A26:01	GTDPYRPSF	0
HLA-A31:01	GTSNWTGNY	0
HLA-A26:01	GYKETPFLT	0
HLA-A26:01	GYLKPTTFM	0
HLA-A26:01	GYTMHANYI	0
HLA-A26:01	GYVTHGFNL	0
HLA-A26:01	HDHHFTPQI	0
HLA-B44:02	HDLMKQKCL	0
HLA-A31:01	HMIVSKQER	0
HLA-A31:01	HPNIEEVAL	0
HLA-A11:01	HPNIEEVAL	0
HLA-A26:01	HQYSERGRW	0
HLA-A11:01	HSKKKCDDL	0
HLA-A31:01	HSKKKCDDL	0
HLA-A11:01	HSKRKCDEL	0
HLA-A31:01	HSKRKCDEL	0
HLA-A31:01	HSNIEEVAL	0
HLA-A11:01	HSNIEEVAL	0
HLA-A26:01	HYLCLNCLS	0
HLA-A26:01	HYLCLNCLT	0
HLA-A31:01	IARIENEMK	0
HLA-A26:01	ICGGTIDAY	0
HLA-A26:01	ICISLSNSF	0
HLA-A26:01	ICSSVLKRY	0
HLA-B44:02	IDNQKLSYL	0
HLA-B44:02	IDPLIVSTS	0
HLA-A31:01	IFEPEKDIR	0
HLA-A31:01	IFNEDTSYY	0
HLA-A26:01	IFRSDTLYL	0
HLA-A26:01	IFWRNTNPI	0
HLA-A26:01	IGAHPIMYY	0
HLA-A31:01	IIGHIGHHY	0
HLA-A31:01	IINDKGKQY	0
HLA-A26:01	IKIPTHRHI	0
HLA-A11:01	ILARNEEGR	0
HLA-A31:01	ILMKTANNY	0
HLA-A11:01	IMFEQYFIY	0
HLA-A26:01	IQLDEKSSI	0
HLA-A26:01	IRHLFGNYI	0
HLA-A26:01	ISEPTIHLV	0
HLA-A26:01	ITEMLQKEY	0
HLA-A26:01	ITEMLRKDY	0
HLA-A11:01	ITLKIIETY	0
HLA-A31:01	ITPTIEDDK	0
HLA-A26:01	IYSTGNNVF	0
HLA-A26:01	KAEVSMHEV	0
HLA-A31:01	KALKLSWFK	0
HLA-A26:01	KDFKCFNLI	0
HLA-B44:02	KDPLITSGC	0
HLA-B44:02	KDTPGGYCL	0
HLA-B44:02	KEPVESCPL	0
HLA-A26:01	KGNDMPGGY	0
HLA-A31:01	KIIETYLGR	0
HLA-A11:01	KIIETYLGR	0
HLA-A26:01	KLSHSDYEY	0
HLA-A26:01	KRHSTKYHL	0
HLA-A26:01	KSFKDQSKY	0
HLA-A26:01	KTGECSKCY	0
HLA-A26:01	KTGEKSRCY	0
HLA-A26:01	KTGESSRCY	0
HLA-A26:01	KTGESSRSY	0
HLA-A26:01	KVNACHHNY	0
HLA-A26:01	KWADNNCYL	0
HLA-A26:01	KWDLLKYDF	0
HLA-A31:01	KWLWGFLSR	0
HLA-A26:01	KYPNLNDLK	0
HLA-A26:01	KYTQLCQYL	0
HLA-A11:01	LAELLEMKY	0
HLA-A31:01	LAELLEMKY	0
HLA-A26:01	LASSEPHCA	0
HLA-A26:01	LCEEGKVCY	0
HLA-A26:01	LDHVNTLHF	0
HLA-B44:02	LDIQKCGEL	0
HLA-B44:02	LDLVLLNLL	0
HLA-B44:02	LEKASLIEV	0
HLA-A26:01	LFARTRSMW	0
HLA-A31:01	LFHGGEPIK	0
HLA-A26:01	LFQLIFFLT	0
HLA-A31:01	LFYTFAISY	0
HLA-A26:01	LIFRGPNVV	0
HLA-A31:01	LLFRRLTSR	0
HLA-A31:01	LLNVTYNIK	0
HLA-A26:01	LMANLAPHL	0
HLA-A11:01	LMDSIFVST	0
HLA-A11:01	LPRPDTRHL	0
HLA-A31:01	LPRPDTRHL	0
HLA-A26:01	LRIPTHRHI	0
HLA-A26:01	LSEMLNKEY	0
HLA-A26:01	LSSGEPHCA	0
HLA-A26:01	LSSSEPHCA	0
HLA-A31:01	LTDTEYRAR	0
HLA-A11:01	LTTHCTKLR	0
HLA-A31:01	LVTPSMAMR	0
HLA-A26:01	LWLLWPVTL	0
HLA-A26:01	LYDVIPVTY	0
HLA-A26:01	LYHDSQNML	0
HLA-A26:01	LYIKDIFTR	0
HLA-A26:01	LYQKTGESS	0
HLA-A26:01	LYRIDGAHL	0
HLA-A26:01	MCPFLFLAV	0
HLA-A26:01	MFSPIVPFW	0
HLA-A31:01	NIRLTDTEY	0
HLA-A11:01	NIRLTDTEY	0
HLA-A31:01	NLTETFRDY	0
HLA-A11:01	NLTETFRDY	0
HLA-A26:01	NMVYMPASW	0
HLA-A26:01	NQESNKYRI	0
HLA-A26:01	NQLVKDESI	0
HLA-A31:01	NSINNQLMY	0
HLA-A31:01	NTMCTEETK	0
HLA-A31:01	NVNKLMEEY	0
HLA-A26:01	NYFKKVDGI	0
HLA-A26:01	NYNYKYRYL	0
HLA-B44:02	PDIGELFGL	0
HLA-B44:02	PDLKTVHNI	0
HLA-B44:02	PDSCLNGKL	0
HLA-B44:02	PDTTYLGPL	0
HLA-B44:02	PDVGVLFGL	0
HLA-B44:02	PDYKRPGVS	0
HLA-A11:01	PIINTHSFY	0
HLA-A31:01	PIINTHSFY	0
HLA-A11:01	PQIQLTITR	0
HLA-A26:01	PTDPVELAV	0
HLA-A26:01	PYCYDTNLL	0
HLA-A26:01	PYLQLQPFL	0
HLA-A26:01	PYNSVTDTI	0
HLA-A26:01	PYPDPSRIL	0
HLA-A26:01	PYPQPQPQY	0
HLA-A26:01	PYPQSQPQY	0
HLA-A11:01	QCKDLCHMH	0
HLA-B44:02	QDPLLGTLS	0
HLA-A26:01	QFLGQQQPF	0
HLA-A31:01	QIFNEDTSY	0
HLA-A31:01	QILDNAAKY	0
HLA-A31:01	QQVVDADSK	0
HLA-A26:01	QSDTVFDHY	0
HLA-A26:01	QWLPTGTLL	0
HLA-A26:01	QYGSFCTQL	0
HLA-A26:01	QYPLGQGSF	0
HLA-A26:01	QYSQPQQPI	0
HLA-A26:01	RAEVSLHEV	0
HLA-B44:02	RDLVISDSS	0
HLA-B44:02	RDPDEFKTL	0
HLA-A31:01	RLGLVLDDY	0
HLA-A11:01	RLRYNLCKY	0
HLA-A26:01	RYKLEGYAF	0
HLA-A26:01	RYRIGNYKL	0
HLA-A26:01	RYWYLNHTV	0
HLA-A26:01	SCDFNGGKI	0
HLA-A26:01	SCEEGKLCY	0
HLA-A26:01	SCMVNHSTY	0
HLA-A11:01	SCQGSDDIR	0
HLA-A11:01	SCSFKVGHH	0
HLA-A26:01	SDAHKKNLY	0
HLA-A26:01	SFNPETNIL	0
HLA-A11:01	SFQQPQQQY	0
HLA-A31:01	SFQQPQQQY	0
HLA-A31:01	SFSNTIQSY	0
HLA-A26:01	SGKDTPGGY	0
HLA-A31:01	SITPNNLNK	0
HLA-A26:01	SLSLISHVV	0
HLA-A11:01	SLVENNFFT	0
HLA-A11:01	SLVKKNKKR	0
HLA-A31:01	SLVKKNKKR	0
HLA-A31:01	SPRPEMQEF	0
HLA-A26:01	SQSDTVFDH	0
HLA-A31:01	SQVLQQSTY	0
HLA-A31:01	STAEQLSKY	0
HLA-A31:01	STGNYNYKY	0
HLA-A31:01	STVSQLAKR	0
HLA-A26:01	SWFITQRNF	0
HLA-A26:01	SYATHHDKF	0
HLA-A26:01	SYLNVSDFR	0
HLA-A11:01	TCQGSDDIR	0
HLA-A26:01	TDSPETHHY	0
HLA-A26:01	TKHPSLNII	0
HLA-A31:01	TLDTMDDMK	0
HLA-A26:01	TMADLVYAL	0
HLA-A11:01	TMCTEETKR	0
HLA-A26:01	TQGRQTYDW	0
HLA-A11:01	TSEKYSKGY	0
HLA-A31:01	TSEKYSKGY	0
HLA-A26:01	TTDVKAAVI	0
HLA-A31:01	TVVRDFENY	0
HLA-A26:01	TWLTYHGAI	0
HLA-A26:01	TYASALWEI	0
HLA-A31:01	TYSDPLALR	0
HLA-A26:01	TYTEIEPKL	0
HLA-A31:01	VCFWSTLFY	0
HLA-A26:01	VDICFWSTI	0
HLA-A26:01	VDICFWSTL	0
HLA-A26:01	VDINLIPLI	0
HLA-A26:01	VEIALYQPI	0
HLA-A26:01	VFHELPSLC	0
HLA-A26:01	VFNGTSWFI	0
HLA-A26:01	VFQAKSAFV	0
HLA-A26:01	VGEEFFHQY	0
HLA-A26:01	VGFPTHRHI	0
HLA-A26:01	VGIPSHRHI	0
HLA-A26:01	VGIPTHRHI	0
HLA-A26:01	VGIPTHRHL	0
HLA-A26:01	VGRAWENTI	0
HLA-A26:01	VKIPTHRHI	0
HLA-A26:01	VKMPTHRHI	0
HLA-A26:01	VMPLSAPTL	0
HLA-A26:01	VPVHLCNLI	0
HLA-A26:01	VQYRILPMI	0
HLA-A31:01	VSVSDFRDY	0
HLA-A31:01	VSYEVFDDY	0
HLA-A31:01	VTAASPMLY	0
HLA-A26:01	VTDVTLLMA	0
HLA-A31:01	VTMFEALPH	0
HLA-A31:01	VVKDDPDHY	0
HLA-A11:01	VVLQQHSIA	0
HLA-A26:01	VVLQQHSIA	0
HLA-A31:01	VVVQIDPEY	0
HLA-A26:01	VWLGFIAGL	0
HLA-A26:01	VYAWERKKI	0
HLA-A26:01	VYDPLQPEL	0
HLA-A26:01	VYHITVSQI	0
HLA-A26:01	VYIGDPAQL	0
HLA-A26:01	VYMPASWVM	0
HLA-A26:01	WCEFVDFSV	0
HLA-A26:01	WCSQTDYQY	0
HLA-A26:01	WCSQTNYQY	0
HLA-A26:01	WCSQTSYQY	0
HLA-A26:01	WDIKDPSLL	0
HLA-A26:01	WIEFTNFKV	0
HLA-A31:01	WISDNTHIY	0
HLA-A11:01	YALINLVQY	0
HLA-A26:01	YCDPKRFFL	0
HLA-A26:01	YCDPKRYFV	0
HLA-A31:01	YCNTNYLSK	0
HLA-A26:01	YCNYSKFWY	0
HLA-A26:01	YCNYSKYWY	0
HLA-A26:01	YCNYSRYWY	0
HLA-A26:01	YCNYTKFWY	0
HLA-A31:01	YCSTNHLSK	0
HLA-A26:01	YEDKVWDKY	0
HLA-A26:01	YEEFCNAVY	0
HLA-A26:01	YFTEVYYQL	0
HLA-A31:01	YIIRVTTEL	0
HLA-A11:01	YIIRVTTEL	0
HLA-A11:01	YIPGTSVIR	0
HLA-A11:01	YITDDSDDY	0
HLA-A31:01	YITDDSDDY	0
HLA-A26:01	YKELCDAVY	0
HLA-A31:01	YLGVNNLPY	0
HLA-A31:01	YLIHDNIMY	0
HLA-A31:01	YLINPNILY	0
HLA-A11:01	YLPEVISTI	0
HLA-A31:01	YLSDSDNIK	0
HLA-A26:01	YSDPKRFFL	0
HLA-A26:01	YSEESPTEY	0
HLA-A31:01	YVIRHVDGK	0
HLA-A31:01	YVKALTKNY	0
HLA-A31:01	YVPSAEDNY	0
HLA-A11:01	YVPSAEDNY	0
HLA-A26:01	YVQRFFLRV	0
HLA-A26:01	YWPLNDYGF	0
HLA-A26:01	YYHTLDESF	0
HLA-A26:01	YYQLESTQI	0
HLA-A26:01	YYTEQPIDL	0
HLA-A23:01	ADAGFMKQY	0
HLA-A23:01	AEDMLNPNY	0
HLA-A02:02	AFVRFSTDK	0
HLA-A32:01	ALIFILLTA	0
HLA-A02:02	ALYRRIQRR	0
HLA-A23:01	AMQKESDDY	0
HLA-A23:01	APALQEAYY	0
HLA-A23:01	ASKSASVYY	0
HLA-A02:02	ATKRYPGVM	0
HLA-A02:02	ATSIYTIER	0
HLA-A23:01	ATSRTLSYY	0
HLA-A23:01	ATSTGNYNY	0
HLA-A23:01	AYATAQEAY	0
HLA-A32:01	CGDPSSFDY	0
HLA-A23:01	CTDDNALAY	0
HLA-A02:02	CTEETKRNI	0
HLA-A23:01	CTLSEQLDY	0
HLA-A32:01	CTNFKTQLV	0
HLA-B45:01	DEWSVATFY	0
HLA-A02:02	DICSKHMDA	0
HLA-A23:01	DPAKAYKDY	0
HLA-A32:01	DSEEYHLLY	0
HLA-A23:01	DSKEGFFTY	0
HLA-A02:02	DTCGASINI	0
HLA-A23:01	DTVWEVQGY	0
HLA-A02:02	DVGCLLTDT	0
HLA-A02:02	DVHPGEPVV	0
HLA-A02:02	DVKASMLEK	0
HLA-A02:02	DVRTLLGLI	0
HLA-A02:02	EAFETQSGA	0
HLA-A32:01	EALSGFLQY	0
HLA-A23:01	EFSSNVANY	0
HLA-A23:01	EHSWNADLY	0
HLA-A23:01	EIEPKLDGY	0
HLA-A02:02	EIKPKFCLI	0
HLA-A32:01	EKTQYTNDF	0
HLA-A32:01	ELGNILSVY	0
HLA-A32:01	ELRDYFEQI	0
HLA-A02:02	ELTSNCTRT	0
HLA-A02:02	ELVMDKNHA	0
HLA-A32:01	EMFKTKGRY	0
HLA-A02:02	EMKINRQIL	0
HLA-A23:01	EPEFYEAMY	0
HLA-A32:01	ESALNISGY	0
HLA-A32:01	ESFVRKQKY	0
HLA-A32:01	ESQRYIHCY	0
HLA-A23:01	ESVKTQFNY	0
HLA-A23:01	ETLLPLTQY	0
HLA-A32:01	ETSFIRNCA	0
HLA-A23:01	ETVSLAGSY	0
HLA-A32:01	EWIFRALKY	0
HLA-A23:01	FADINGKLY	0
HLA-A23:01	FDDVQAPNY	0
HLA-A23:01	FIAQSKGLY	0
HLA-A23:01	FMGRIRSVY	0
HLA-A23:01	FSAVGNICY	0
HLA-A23:01	FTERSDKSY	0
HLA-A32:01	FVAAALHNV	0
HLA-A23:01	GAEHVDTSY	0
HLA-A02:02	GAGVLDKDL	0
HLA-A02:02	GAITDNGPM	0
HLA-A23:01	GDDYVYLPY	0
HLA-A23:01	GFELTSMKY	0
HLA-A23:01	GHEDLMAAY	0
HLA-A32:01	GLLFMILTV	0
HLA-A23:01	GMKRSFYVY	0
HLA-A23:01	GPDDQIGYY	0
HLA-A32:01	GPDIYKGVY	0
HLA-A23:01	GPEHSVADY	0
HLA-A23:01	GSVGFNIDY	0
HLA-A23:01	GTDLEGKFY	0
HLA-A23:01	GTDSGFAAY	0
HLA-A23:01	GTTLPKGFY	0
HLA-A23:01	HHANEYRQY	0
HLA-A32:01	HMILVVVTT	0
HLA-B08:01	HSNIEEVAL	0
HLA-A23:01	HSVGFDYVY	0
HLA-A23:01	HTLSIHDGY	0
HLA-A23:01	HTSSMRGVY	0
HLA-A23:01	IDATSTGNY	0
HLA-A23:01	IDETCEHEY	0
HLA-A23:01	IGAGICASY	0
HLA-A02:02	IITGNKVKT	0
HLA-A23:01	IMATIQRKY	0
HLA-A02:02	IPYLRNYMV	0
HLA-A23:01	IQLDEKSSI	0
HLA-A23:01	ISDYDYYRY	0
HLA-A02:02	ISIRPRVTK	0
HLA-A23:01	ISRQRLTKY	0
HLA-A32:01	ITEMLQKEY	0
HLA-A32:01	ITEMLRKDY	0
HLA-A32:01	ITINYFLLL	0
HLA-A32:01	ITKINTHLA	0
HLA-A02:02	IVQSVLRDI	0
HLA-A23:01	KEDYQIGGY	0
HLA-A23:01	KISNCVADY	0
HLA-A02:02	KMLELEKCT	0
HLA-A23:01	KMNYQVNGY	0
HLA-A02:02	KPFNNILNL	0
HLA-A23:01	KSDGTGTIY	0
HLA-A02:02	KSYSLIRPK	0
HLA-A32:01	KTGESSRCY	0
HLA-A23:01	KTSVDCNMY	0
HLA-A32:01	KTWMINIMI	0
HLA-A23:01	LADTSLSGY	0
HLA-A23:01	LDESFLGRY	0
HLA-A23:01	LGADSSIAY	0
HLA-A32:01	LIDGRTSFY	0
HLA-A02:02	LIISTDQDT	0
HLA-A32:01	LIRNKRLSL	0
HLA-A02:02	LPRPDTRHL	0
HLA-A23:01	LPSLATVAY	0
HLA-A23:01	LQSLENVAY	0
HLA-A23:01	LRSEAFEYY	0
HLA-A23:01	LSDDAVVCY	0
HLA-A32:01	LSEMLNKEY	0
HLA-A23:01	LSNFGAPSY	0
HLA-A23:01	LTDDMIAAY	0
HLA-A23:01	LTGHMLDMY	0
HLA-A23:01	LTKHPNQEY	0
HLA-A23:01	LTNDNTSRY	0
HLA-A02:02	LTNKKYRCM	0
HLA-A02:02	LTSNCTRTT	0
HLA-A02:02	LVKMINHLK	0
HLA-A32:01	LYDVIPVTY	0
HLA-A32:01	LYRPNIPLK	0
HLA-A02:02	MAAEQRRST	0
HLA-A23:01	MKELSPRWY	0
HLA-A02:02	MTIREFPRK	0
HLA-A02:02	MVIENGILK	0
HLA-A32:01	MVKNNKIQK	0
HLA-A32:01	MVRLPYKDA	0
HLA-A23:01	NAAISDYDY	0
HLA-A02:02	NAQQFANVI	0
HLA-A23:01	NGDVVAIDY	0
HLA-A02:02	NILGGVLHT	0
HLA-A23:01	NKDGFLYVY	0
HLA-A23:01	NQDLNGNWY	0
HLA-A23:01	NQESNKYRI	0
HLA-A23:01	NQLVKDESI	0
HLA-A23:01	NSKVQIGEY	0
HLA-A23:01	NTLTLAVPY	0
HLA-A23:01	PMDSTVKNY	0
HLA-A02:02	PMIIGEPII	0
HLA-A23:01	PTLVPQEHY	0
HLA-A02:02	PTNDHIPVV	0
HLA-A02:02	PTWLGAAIT	0
HLA-A23:01	PVDEYITTY	0
HLA-A02:02	PVVKDKIKL	0
HLA-A02:02	QAELTSNCT	0
HLA-A23:01	QAEVEWKFY	0
HLA-A23:01	QEEVQQELY	0
HLA-A23:01	QNSADPKVY	0
HLA-A02:02	QQLCTMERT	0
HLA-A23:01	QTFSVLACY	0
HLA-A23:01	QWSLFFFVY	0
HLA-A32:01	RFRNHMCLV	0
HLA-A32:01	RIIMLNFSI	0
HLA-A02:02	RIIRPDYFT	0
HLA-A02:02	RPDTRHLRV	0
HLA-A32:01	RSHIRKPPS	0
HLA-A02:02	RTTSAVGDV	0
HLA-A02:02	RVCWLHECT	0
HLA-A23:01	RVDFCGKGY	0
HLA-A02:02	SAPQQLCTM	0
HLA-A23:01	SASKSASVY	0
HLA-A23:01	SFQQPLQQY	0
HLA-A23:01	SFQQPQQQY	0
HLA-A23:01	SGALDTTSY	0
HLA-A02:02	SLQTIASKK	0
HLA-A23:01	SNSGADVLY	0
HLA-A02:02	SPRPEMQEF	0
HLA-A23:01	SSGDATTAY	0
HLA-A23:01	SSLPSYAAY	0
HLA-A23:01	SSPDAVTTY	0
HLA-A23:01	SSQGSEYDY	0
HLA-A23:01	STGNYNYKY	0
HLA-A23:01	STPKLKEDY	0
HLA-A02:02	SVANRSKQK	0
HLA-A32:01	TADDITMGY	0
HLA-A23:01	TCDGNTFTY	0
HLA-A23:01	TDDNALAYY	0
HLA-A02:02	TLNHVLALK	0
HLA-A23:01	TNSVIIMAY	0
HLA-A23:01	TPSGTWLTY	0
HLA-A23:01	TSNPKTPKY	0
HLA-A23:01	TSQKSIVAY	0
HLA-A23:01	TSSMRGVYY	0
HLA-A23:01	TSSTCMMCY	0
HLA-A32:01	TTDVKAAVI	0
HLA-A02:02	TTENAAYQV	0
HLA-A02:02	TTGEWPLII	0
HLA-A23:01	TTGIGYQPY	0
HLA-A23:01	TTTIKPVSY	0
HLA-A23:01	VAEMDGIQY	0
HLA-A23:01	VDSSQGSEY	0
HLA-A23:01	VFNGTSWFI	0
HLA-A32:01	VGNDMPGGY	0
HLA-A32:01	VIMEYHLLF	0
HLA-A02:02	VINRVSENT	0
HLA-A02:02	VQRTRCKYV	0
HLA-A32:01	VSDRPMMRY	0
HLA-A23:01	VSLVKPTVY	0
HLA-A32:01	VTYNIKPVI	0
HLA-A23:01	VVAIDYRHY	0
HLA-A23:01	VVDKYFDCY	0
HLA-A02:02	VVLQQHSIA	0
HLA-A23:01	VVLQQHSIA	0
HLA-A02:02	VVYHDDDNT	0
HLA-A23:01	WFSQRGGSY	0
HLA-A02:02	WLRAKRKPA	0
HLA-A02:02	WVKKGGHVT	0
HLA-A32:01	YEDKVWDKY	0
HLA-A23:01	YIESKRGVY	0
HLA-A32:01	YKELCDAVY	0
HLA-A32:01	YSDPKRFFL	0
HLA-A32:01	YSEESPTEY	0
HLA-A32:01	YSEESPTSY	0
HLA-A23:01	YTPSKLIEY	0
HLA-A32:01	YVNHTGFNV	0
HLA-A33:01	AACAMLLVK	0
HLA-A33:01	AAISDYDYY	0
HLA-A33:01	AAMQRKLEK	0
HLA-A68:01	AAMQRKLEK	0
HLA-A33:01	AANTVIWDY	0
HLA-A33:01	ACQEAVKLK	0
HLA-B45:01	ADKNLIKCS	0
HLA-B45:01	ADMSKLISL	0
HLA-B45:01	ADMSKLLNL	0
HLA-B45:01	ADNLITEML	0
HLA-B45:01	ADNMITEML	0
HLA-B45:01	ADSDDILTL	0
HLA-A33:01	AFSLDVSEK	0
HLA-A33:01	AFVRFSTDK	0
HLA-A23:01	AGFPAGLTY	0
HLA-A23:01	AGFPTGLTY	0
HLA-A23:01	AGRAWENTI	0
HLA-A33:01	AIDRQVSVK	0
HLA-A33:01	AIEKDRLDK	0
HLA-A68:01	AIEKDRLDK	0
HLA-A33:01	AIEPSGNNY	0
HLA-A68:01	AIEPSGNNY	0
HLA-A33:01	AIFTYTGGY	0
HLA-A33:01	AIILHQQQK	0
HLA-A33:01	AIKEVVMAY	0
HLA-A33:01	AISSRVDRY	0
HLA-A33:01	ALDGTFQRK	0
HLA-A33:01	ALEYLSELK	0
HLA-A33:01	ALGGSIAVK	0
HLA-A33:01	ALLSTDGNK	0
HLA-A68:01	ALNHTKKWK	0
HLA-A33:01	ALNHTKKWK	0
HLA-A33:01	ALRANSAVK	0
HLA-A68:01	AMDEFIQRY	0
HLA-A33:01	AMDEFIQRY	0
HLA-A33:01	AQPLPQRQK	0
HLA-A33:01	ASANLAATK	0
HLA-A33:01	ASGNLLLDK	0
HLA-A33:01	ASLKNTISK	0
HLA-A33:01	ATAHSELAK	0
HLA-A33:01	ATDALMTGF	0
HLA-A33:01	ATDALMTGY	0
HLA-A68:01	ATDALMTGY	0
HLA-A33:01	ATKIIALNK	0
HLA-A33:01	ATMLEYVRY	0
HLA-A33:01	ATSLDVINY	0
HLA-A33:01	ATSRTLSYY	0
HLA-A33:01	ATSTGNYNY	0
HLA-A33:01	ATSTRHPSK	0
HLA-A33:01	ATVVIGTSK	0
HLA-A33:01	AVKFAEESY	0
HLA-A33:01	AVLQSGFRK	0
HLA-A33:01	AVVCYNSNY	0
HLA-A33:01	CFPSTQRDY	0
HLA-A23:01	CGDPSSFDY	0
HLA-A23:01	CGDPSSFEY	0
HLA-A23:01	CGDPSSLDY	0
HLA-A23:01	CLERWMLVA	0
HLA-A33:01	CSKHMDARY	0
HLA-A33:01	CTDESRDRK	0
HLA-A23:01	CTNFKTQLV	0
HLA-A23:01	CTSHGKQNV	0
HLA-A33:01	CVDIFTEGK	0
HLA-A23:01	DCIMTSYQY	0
HLA-A33:01	DIVNEHDIK	0
HLA-B45:01	DKLVDPINY	0
HLA-A33:01	DSPLTLLIK	0
HLA-A33:01	DTSYYVKEY	0
HLA-A33:01	DVRDKRRKY	0
HLA-A23:01	EGCPKPHRL	0
HLA-A33:01	EIIGGNDMY	0
HLA-A33:01	EIITGNKVK	0
HLA-A33:01	ELGFNYPEY	0
HLA-A33:01	ELQAGESVK	0
HLA-A23:01	ERSASGGVY	0
HLA-A23:01	ESDGKPQKV	0
HLA-A23:01	ESDSKPQKV	0
HLA-A33:01	ESIEDKFDY	0
HLA-A33:01	ESKAKQLCY	0
HLA-A33:01	ESNIEIMDK	0
HLA-A23:01	ETSFIRNCA	0
HLA-A33:01	EVFGSTGDY	0
HLA-A33:01	FAEESYTYY	0
HLA-B45:01	FDAAVMGGF	0
HLA-A33:01	FFTTSLFLH	0
HLA-A33:01	FISDNKKEY	0
HLA-A33:01	FLTSVINRV	0
HLA-A68:01	FMRDWNSKY	0
HLA-A33:01	FSKNILKYY	0
HLA-A33:01	FTDISMSLY	0
HLA-A33:01	FTQHLLNIR	0
HLA-A68:01	FTQHLLNIR	0
HLA-A33:01	FTSTNDKIK	0
HLA-A33:01	GANYLGKPK	0
HLA-A33:01	GAVVKSDNK	0
HLA-B45:01	GDEALSGFL	0
HLA-B45:01	GEPKESTPM	0
HLA-B45:01	GEPKTVKVL	0
HLA-B45:01	GERSRCYSL	0
HLA-A33:01	GFCIPSRSK	0
HLA-A33:01	GIADIRDKY	0
HLA-A33:01	GLFDFVNFV	0
HLA-A68:01	GLFDFVNFV	0
HLA-A33:01	GLTPEQKAY	0
HLA-A33:01	GLVDIDDEY	0
HLA-A68:01	GLVDIDDEY	0
HLA-A23:01	GPDIYKGVY	0
HLA-A23:01	GSDDIRRLV	0
HLA-A33:01	GSTAEQLSK	0
HLA-A33:01	GTIAGGVCY	0
HLA-A33:01	GTSNWTGNY	0
HLA-A33:01	GVTFQGKFK	0
HLA-A33:01	GVVFLHVTY	0
HLA-A33:01	HAFDAPTLY	0
HLA-B45:01	HDLPLLCNL	0
HLA-B45:01	HDWHLDPPF	0
HLA-A33:01	HPNIEEVAL	0
HLA-A33:01	HQNSKKTTK	0
HLA-A68:01	HQNSKKTTK	0
HLA-A33:01	HSKKKCDDL	0
HLA-A68:01	HSKKKCDDL	0
HLA-A68:01	HSKKKCDEL	0
HLA-A33:01	HSKKKCDEL	0
HLA-A68:01	HSKRKCDEL	0
[truncated: 435,080+ more rows]
