# Supplementary material for: DeepHLApan: A Deep Learning Approach for Neoantigen Prediction Considering Both HLA-Peptide Binding and Immunogenicity
Source: Front Immunol. 2019 Nov 1;10:2559. doi: 10.3389/fimmu.2019.02559 (PMC6838785; doi:10.3389/fimmu.2019.02559)
Supplement: Table S4 — The immunogenicity data collected from the IEDB. [file Table_4.XLSX]

## Sheet: Table S4
Table S4. The immunogenicity data collected from the IEDB.
HLA	Peptide	Label
HLA-B40:01	SERDNYITLY	0
HLA-B35:01	MAILGDTAW	1
HLA-B27:05	KRWIILGLNK	1
HLA-A11:01	RVIKRKFNK	0
HLA-A24:02	RYPLTFGW	1
HLA-B08:01	LDRYRSDM	0
HLA-B44:03	EERHIFLDY	1
HLA-B07:02	ALSYSTGAL	0
HLA-A68:01	TTAEFTVPK	0
HLA-A33:01	GTGDAWMVKK	0
HLA-B44:02	KELIIHNPEL	0
HLA-A30:02	LSSYHLHSY	0
HLA-A02:01	YLKIGTLLV	0
HLA-B55:01	RPNSFWFVVV	0
HLA-A33:03	SQDLSFIYRK	0
HLA-A30:02	STSHIIQDY	0
HLA-A02:01	SMGIFLKSL	0
HLA-A11:01	YLFLICHNLR	1
HLA-B15:01	FVRSSNLKF	1
HLA-A26:01	STKLLRFMY	0
HLA-A24:02	WYKDNKEINI	0
HLA-B53:01	KPGECRKPI	0
HLA-A02:01	PLNEGIMAV	0
HLA-A01:01	SAEKYMCRY	0
HLA-B49:01	NEYSIIAKF	0
HLA-B27:02	ARCSQATAEA	0
HLA-A29:02	STSHIIQDY	0
HLA-A02:01	KINQSLAFI	1
HLA-A23:01	SYQDFIYLLF	0
HLA-A02:01	ICLHHLPFWI	1
HLA-A68:01	GHIGAYVVLVDQTGN	1
HLA-A24:02	AFIISVISL	0
HLA-A24:07	IYVEAYDII	0
HLA-A24:02	IYLCTFMII	0
HLA-B27:02	LRGKWQRRYR	1
HLA-A68:01	FLYVYHSMR	0
HLA-A02:01	VMAPDKPSL	0
HLA-B07:02	MPLVMAWRT	0
HLA-A24:07	QYVSYSNFI	0
HLA-A30:02	VDDNSLIIY	0
HLA-A03:01	SLSKQDISLK	0
HLA-B07:02	SPAANAPDA	1
HLA-B07:02	VPMSTYGWN	0
HLA-A33:01	QVYYSGEIIR	0
HLA-B40:02	FESVTNSVY	0
HLA-A26:01	LSTINICLPY	0
HLA-A02:01	TTWEDVPYL	1
HLA-A30:02	MIESKRPLY	0
HLA-A68:02	FVIFACNFV	1
HLA-B27:05	RRSGAAGAAVE	1
HLA-A33:03	DVQSLQQYK	0
HLA-A11:01	KVATDNIVK	0
HLA-B35:01	VPITEDSQL	1
HLA-B08:01	APRPRWRSL	0
HLA-A03:01	KVKTELVMDK	0
HLA-A02:01	LCWGELMNL	0
HLA-A02:01	FIADIGIGV	0
HLA-A68:02	LTRAQFEHL	0
HLA-A03:01	LVHTPSIDK	1
HLA-A02:01	LILLLLIYL	0
HLA-A68:01	GVYGSCYFK	0
HLA-B07:02	VPRTMSKYEL	0
HLA-A11:01	SSIKVIKQK	0
HLA-A02:01	LPWHRLFLL	0
HLA-B07:02	VPNYNLNI	0
HLA-A3	GHQAAMQML	1
HLA-B37:01	TELASISQL	0
HLA-A03:01	SVLNDQYAK	0
HLA-A33:03	GQPRKILKKK	0
HLA-A11:01	NLPYTIKYK	0
HLA-A24:02	RYIEQDIPL	0
HLA-A02:01	KLMIYGLPWM	0
HLA-B07:02	EPMSIYVYAL	0
HLA-B44:02	QEPIRLNDF	0
HLA-A03:01	PVLMFLLFY	0
HLA-B40:01	YELEYTISNY	0
HLA-A01:01	EVDPIGHLY	1
HLA-B51:01	YPTNKLQAA	0
HLA-A11:01	GFHPTYLPK	0
HLA-A02:01	SPAYPRHMMHPSFAG	0
HLA-B40:02	SEHFSLLFL	0
HLA-B07:02	DPKKTGGPI	0
HLA-A24:02	YWYFAAELTI	0
HLA-A11:01	ATIIIDTNYK	0
HLA-B27:02	FRKAQIQGLS	0
HLA-A02:01	SLVRLVYIL	0
HLA-A02:01	NMTKDWFLV	0
HLA-A68:02	GTTNSCVSV	0
HLA-A02:06	VLGPISGHV	0
HLA-A02:01	KLVFELSA	1
HLA-A03:01	VVIAAISMYK	1
HLA-A11:01	TQYPRLMLLK	0
HLA-A02:01	KPGKISHIML	1
HLA-A02:01	TLLLWVLLL	1
HLA-A26:01	YRSSKVIAY	0
HLA-A33:01	STADLLSNY	0
HLA-A33:03	KVIALATEDK	0
HLA-A30:02	YFSKQTQTY	0
HLA-A33:01	TLSPAHLINK	0
HLA-B44:02	TENFVLSIL	0
HLA-A30:02	PFDIKKLLY	0
HLA-A02:01	RLIGHISTL	1
HLA-A11:01	LTCLNISSLR	1
HLA-A30:02	LSKKGYILY	0
HLA-A24:07	IYLLYTANF	0
HLA-A29:02	QGDYKVEEY	0
HLA-B40:01	EELNLTRICY	0
HLA-A24:02	TFSDIQKEF	0
HLA-B40:01	GEKINYPGL	0
HLA-B13:01	TRATKMQVI	1
HLA-B44:02	DEWTKLSSL	0
HLA-A23:01	YYVKEYNTY	0
HLA-A26:01	EVVDMLSTY	0
HLA-A24:02	GYIPLVGAPL	1
HLA-A24:07	IFTDHGAKI	0
HLA-A30:02	WTVFMLPIMY	0
HLA-A68:01	YFYDLSYMK	0
HLA-A23:01	FFEKRVGEY	0
HLA-A03:01	LLFAAMIIR	0
HLA-B08:01	GGKKKYQL	0
HLA-A30:02	ISNENIEQY	0
HLA-A03:01	ALYYVHSLLY	0
HLA-A01:01	TSLTQKVVIF	0
HLA-A02:01	SLNQTVHSL	1
HLA-B07:02	MPVLAYSSSI	0
HLA-A02:01	LLAGPPGV	1
HLA-A24:02	EYHLLFANI	0
HLA-A30:02	VTSLAIKNYY	0
HLA-B07:02	SPNPTIEAGR	0
HLA-A24:07	TYKKVSNLI	0
HLA-A33:01	TLFIDRGSIK	0
HLA-B07:02	CPILSTINI	0
HLA-A24:02	TYSQKIFKIL	1
HLA-A24:07	FYFNDSLLI	0
HLA-A24:02	LYSNVALYL	0
HLA-B07:02	RPMPGTRKVM	1
HLA-B07:02	HPGFTLMAAI	0
HLA-A02:01	LLLLTVLTV	1
HLA-B55:01	SPGEINRVAA	1
HLA-A02:01	LIGDDVDSV	0
HLA-B49:01	QEVERALYL	0
HLA-B27:02	GREITQMQQE	0
HLA-A24:02	LYPDAPPLRL	1
HLA-A33:01	TQLARTKGR	0
HLA-A11:01	NVYDAREYTR	0
HLA-B40:01	LEHLIRSHY	0
HLA-A33:01	SFSLESDSIK	0
HLA-A02:01	YLNMSRLFV	0
HLA-A11:01	DLIDEYITWR	1
HLA-A33:01	KVVDTFISY	0
HLA-B40:02	VERALYLTPY	0
HLA-A24:02	KFVYYLDLI	0
HLA-B44:02	CEKVCVETIL	0
HLA-A02:07	RIFAELEGV	1
HLA-A23:01	VWENFLAHM	0
HLA-A02:01	YNFSLGAAV	1
HLA-A23:01	VFILIYVFF	0
HLA-A01:01	YSDPLALRE	1
HLA-B40:01	HENKEITEIL	0
HLA-A68:01	SLCKLNNVFY	0
HLA-A23:01	YYLEKANKI	1
HLA-B08:01	GQRRRAPTM	0
HLA-A11:01	GLACYRFVK	0
HLA-A02:01	FLYSEIIRT	0
HLA-A01:01	TDLGQNLLY	1
HLA-A23:01	KYCVNLYII	0
HLA-A01:01	ASNNVDHDY	0
HLA-A24:02	KFFDTSTII	0
HLA-A23:01	YYTTYIDHI	0
HLA-B27:02	RRYTRRISL	0
HLA-B40:01	KEFADCMYYF	0
HLA-B51:01	MPLVMAWRTI	1
HLA-B44:02	HEKPLPNYTF	0
HLA-A30:02	AMENLKAMLY	0
HLA-A02:01	GLLGQEGLVEI	1
HLA-A11	DKIVQAPIFYPPVLQ	0
HLA-B37:01	EESKYVESKL	0
HLA-B27:05	SPIVPSFDMSNEGSY	0
HLA-B35:01	SAVLLLDKY	0
HLA-B40:02	DESSIYVIL	0
HLA-A11:01	YTFFSYLMK	0
HLA-B49:01	VESCSSIHSL	0
HLA-B55:01	RPMSLRSTII	0
HLA-A33:03	SLRDREFSK	0
HLA-A29:02	LTISFFLIMY	0
HLA-B35:01	MPNDPNRNV	1
HLA-A03:01	LVFEIINQVK	0
HLA-B35:01	MPFATPMEAEL	1
HLA-A24:02	MFTTNIWMKF	1
HLA-B49:01	YEINNELEL	0
HLA-A11:01	NVPNSLIYQK	0
HLA-A68:01	SSSLDQTHIK	0
HLA-B35:03	AKGGTRFPQTPMRLR	1
HLA-A02:01	ARQKRGIVDQC	0
HLA-A33:01	KSFEKFISY	0
HLA-A03:01	SSFDFETFNK	0
HLA-B49:01	SESNIDLISY	0
HLA-A33:03	AVYRRKTTLR	0
HLA-B37:01	VEGIFFSGSF	0
HLA-B40:02	PEITKDCIF	0
HLA-A03:01	RSVYNFLSK	0
HLA-B40:02	GEPIIITSY	0
HLA-A33:01	TLLNAGALK	0
HLA-A01:01	RLDGPSNKY	0
HLA-B35:01	GLIAQFYQP	0
HLA-A30:02	LVSDGGPNLY	1
HLA-B49:01	TEVHAATSL	0
HLA-A30:02	PSSNWFKFY	0
HLA-B07:02	IPLSKVHGL	0
HLA-A1	RGDPFDKNY	1
HLA-A24:02	NFTRGDRCNL	1
HLA-A02:01	KLHLYSHPI	1
HLA-B07:02	GPMPVTHSSA	0
HLA-B37:01	NERSCVIVY	0
HLA-A24:02	VYAASFSPNL	0
HLA-A11:01	RQLANAIFK	1
HLA-B45:01	SEQAAEAMEV	1
HLA-A11:01	SILASSLLK	0
HLA-A24:02	LMNILSNYL	0
HLA-A68:01	STGDMHKAK	0
HLA-A11:01	IQYPGSEIK	0
HLA-B08:01	PHKVKGQWV	0
HLA-A03:01	SVLDIISSK	0
HLA-A26:01	QTCAGVIEY	0
HLA-A24:07	SYTNQTLSL	0
HLA-A11:01	SSLHIYWGK	0
HLA-B37:01	DELDDNVFF	0
HLA-A33:01	NLYFCTKSFR	0
HLA-A02:01	LLEAPTGLV	1
HLA-A02:01	QLPEATFMV	1
HLA-A68:01	DVTAMILLK	0
HLA-B49:01	EEHRTRDLF	0
HLA-B40:01	REIPERSWNT	1
HLA-A02:01	LDRLMNPLIDQYLYY	1
HLA-A03:01	LSFIGYMVK	0
HLA-A29:02	LSSKGLACY	0
HLA-A23:01	KYDTSQFTI	0
HLA-B40:01	AETRVLGRVL	0
HLA-A33:03	ALPDIIVFSK	0
HLA-A11:01	TLITLILSNK	0
HLA-A03:01	NTWKPELPK	0
HLA-A33:03	KFVYYLDLIK	0
HLA-A02:01	KLVAGGINAV	1
HLA-A03:01	KVETVYWSR	0
HLA-A11:01	DLFKSGEYK	0
HLA-B40:01	KEENMVKSLV	0
HLA-B35:01	TPEGIIPSM	1
HLA-A33:01	TVLITVYEK	0
HLA-B53:01	APYIALLTIA	0
HLA-B44:02	IEAIENYFL	0
HLA-A03:01	KFHLDYIIK	0
HLA-A11:01	TLIVTIYVFK	0
HLA-A11:01	FASAHTPFY	0
HLA-B07:02	QPFMRPHERNGFTVL	1
HLA-B40:01	MERLCNRSY	0
HLA-A02:01	CQYLWEYYGV	0
HLA-A33:01	KTFAIVTSK	0
HLA-A02:01	TLTVPSERGL	0
HLA-A33:01	ILGGVLHTK	0
HLA-B37:01	FEDIIQNEYF	0
HLA-A30:02	SSVLTILYY	0
HLA-B40:02	LEQLSTLNF	0
HLA-A29:02	ISNGRHNGY	0
HLA-B07:02	TPGPGTRFPL	1
HLA-A02:01	KLCTFSFLI	1
HLA-A30:02	MLSNGYSEY	0
HLA-A02:01	SLLAPGAKQNV	1
HLA-B07:02	LPFDKPTIM	1
HLA-A03:01	AVFDRKSDAK	1
HLA-A33:03	MSPYCLIAK	0
HLA-A24:02	QYEYTTVLL	0
HLA-B51:01	KPYRSIPLM	0
HLA-A02:01	QLPPAATQTL	1
HLA-A33:03	VLSILNIFYK	0
HLA-B07:02	VPGWSRRTL	1
HLA-A11:01	YTCINFILR	0
HLA-B40:01	SEMAEALKGM	1
HLA-A02:01	LIAGIILLI	0
HLA-B37:01	VELCYGHLY	0
HLA-A03:01	KSMMRNRTK	0
HLA-A02:01	PMAAYGWNL	0
HLA-A68:01	GTYSLIIHR	0
HLA-B49:01	DELIKELTTL	0
HLA-A24:07	NYEKKMYYL	0
HLA-A02:01	TLFFFLLAL	0
HLA-A02:01	YLLEEIYTV	1
HLA-A03:01	PTIRYHGRK	0
HLA-A02:01	ILARNLVPMVATVQG	1
HLA-B37:01	KEENTFSIL	0
HLA-B58:01	ATGPLTTLW	1
HLA-A30:02	TLESEIAKY	0
HLA-A02:01	SLTSINVQA	1
HLA-A30:02	HGDLWIANY	0
HLA-A11:01	MLNMIQTAR	0
HLA-A11:01	GVFTTNIWLK	0
HLA-A33:03	KSTSPTRTWK	0
HLA-A3	TENGSFVAGY	1
HLA-B53:01	RPPTTYNLL	0
HLA-A01:01	DSVPAEVWTRY	0
HLA-A30:02	IMEDAISKY	0
HLA-A24:02	LATWVGSNL	1
HLA-A11:01	LLSCIHITIK	0
HLA-B44:02	EEGRNACKAL	0
HLA-A24:03	WLGARFLEF	0
HLA-A02:01	FMNYTLNNT	1
HLA-A33:03	IVYYYHISK	0
HLA-A33:03	EVVMAYVGIK	0
HLA-A03:01	TFYLFTFTIY	0
HLA-A24:07	EYVSYHTVY	0
HLA-A23:01	FFINFFNLL	0
HLA-B07:02	AEAMEVA	0
HLA-A33:03	ELFQLLTHVK	0
HLA-A02:01	YMLDLQPETT	1
HLA-A24:07	TFFNRLYSI	0
HLA-A03:01	SLISSPMSK	0
HLA-B55:01	KPFMYFEEI	0
HLA-A33:01	SSNKNITNK	0
HLA-A68:01	NTNYTPYNR	0
HLA-B51:01	YPTNDIPSL	0
HLA-A02:01	AVMAAAQAYKTAA	0
HLA-A24:07	WFNDYQTML	0
HLA-B40:01	NERINKKDY	0
HLA-A02:01	TQPGPLAPL	1
HLA-B49:01	PERGPQVGL	0
HLA-A23:01	IFFPDFVITL	0
HLA-B55:01	FPKTTNGCSQA	1
HLA-A24:07	YMFYKIFFVW	0
HLA-B40:02	LEVKDGFKY	0
HLA-B35:08	LPEPLAQGQLTAY	0
HLA-A33:03	ILEEYFMYR	0
HLA-A03:01	IVFNLPVSK	1
HLA-B44:02	LETVKMGAF	0
HLA-A23:01	KYTACMTDY	0
HLA-A03:01	RVSKHITIVR	0
HLA-B49:01	DEKDYIDAY	0
HLA-A26:01	TYSLIIHRY	0
HLA-A33:03	HVMMAVRYY	0
HLA-B37:01	EEGQHLLYLF	0
HLA-A11	MSTNPKPQK	0
HLA-B37:01	AECQFLKSVL	0
HLA-A02:01	DRLDNRLQLGMLIPG	1
HLA-A23:01	FFPPNYKLL	0
HLA-B08:01	ELRSLYNTV	1
HLA-A03:01	HFYGWSLGLK	0
HLA-A24:02	FVLGGCRHKL	0
HLA-B40:02	LEKFIMRDIF	0
HLA-A24:07	SFFKCFRYVF	0
HLA-A68:01	RVMANNVKK	0
HLA-A11:01	YVPGYSITTK	0
HLA-A23:01	HMLDKIKSI	0
HLA-A1	GSHLVEALY	1
HLA-B49:01	KEMEETEDF	0
HLA-A03:01	SQQNSDSIFR	0
HLA-A29:02	YSKCIRPCY	0
HLA-A02:01	TMLMFIFTGI	0
HLA-A33:01	LFINSIHAK	0
HLA-B58:01	PASIAARGYI	1
HLA-A30:02	CVAVTVAILY	0
HLA-A11:01	STIVVNNMEK	0
HLA-A33:03	TFILTVVHK	0
HLA-B40:02	TEESMIKIL	0
HLA-A23:01	YYELKQNKI	0
HLA-A23:01	SYISGTNGI	0
HLA-A24:07	FFCRNSIGF	0
HLA-B37:01	IEMLQALFKY	0
HLA-A23:01	KFNLYRPNL	0
HLA-A33:01	DQTYYNDNFK	0
HLA-A03:01	TTSHITTNK	0
HLA-A03:01	ASGIPANNK	0
HLA-B40:01	FESVTNSVYL	0
HLA-B07:02	RPTEPVPLPL	1
HLA-A33:03	IQFQKTACR	0
HLA-B51:01	FPRKDKSIM	0
HLA-A23:01	IYLSDSDNI	0
HLA-B44:02	YEKEYCNDGY	0
HLA-A02:01	VLKAAGVPV	0
HLA-B55:01	IPFNMKNLL	0
HLA-A24:02	KYIMLSNGY	0
HLA-A24:07	EMMKTYIEF	0
HLA-A02:01	FIIDNFGSV	0
HLA-A24:02	LYLILFLLF	0
HLA-B49:01	TENFVLSIL	0
HLA-A11:01	TTLSRTSKK	0
HLA-A01:01	RMGKTVLYY	0
HLA-A11:01	ISIRPRVTK	0
HLA-B51:01	SPKHTNSKL	0
HLA-A68:01	VLRGFLILGK	1
HLA-A02:01	VLQQSTYQL	0
HLA-A24:02	AYLGLSKKL	0
HLA-A02:01	FYTPMSRREVE	0
HLA-A01:01	ESDLIIPKSLA	0
HLA-A01:01	YLDKQSDTQY	1
HLA-B07:02	TPPGATDPF	0
HLA-A11:01	KTQGPGAWPK	1
HLA-A26:01	FSDIKRILPY	0
HLA-A02:01	NLFDTAEVYAA	1
HLA-A24:02	YPLTFGWCY	1
HLA-A26:01	LISLTNEIY	0
HLA-A33:03	ATHAAFEYSK	0
HLA-B27:02	KRAAPPTVSPS	0
HLA-A29:02	ITKHVSVLY	0
HLA-A03:01	STKLLRFMYY	0
HLA-A11:01	SLGNLYFCTK	0
HLA-A33:03	AQQFANVISK	0
HLA-A02:01	SLNYSGVKEL	1
HLA-A24:02	VYMSKAYGI	0
HLA-A30:02	ISTKLSCHY	0
HLA-B37:01	IENIHSEMY	0
HLA-A23:01	AYAEVNNII	0
HLA-B40:02	PESDLDKVY	0
HLA-B07:02	AVSRGTAKL	1
HLA-A24:07	VMFVIRFKF	0
HLA-B40:01	EEAIVAYTL	1
HLA-B27:02	HRCQAIRKK	1
HLA-A29:02	ITDFNIDTY	0
HLA-B40:02	IENIRKILY	0
HLA-B49:01	EEIKAEMQL	0
HLA-A02:01	VLYNGVNYL	1
HLA-B07:02	KPFKNMNKI	0
HLA-B40:01	HEDPYYQPF	0
HLA-A01:01	LSIPHDLMEF	1
HLA-B35:08	LPEPLPQGALTAY	1
HLA-B07:02	GPLIAGGML	0
HLA-B35:01	TPPGATDPF	1
HLA-B44:02	VEDSPEMEEL	0
HLA-A01:01	LTDFQSHQL	1
HLA-A03:01	TLIVTIYVFK	0
HLA-B37:01	VEKYDGAWKL	0
HLA-B27:02	VRFMGVMSSC	0
HLA-A68:01	VTAVDVHGK	0
HLA-B07:02	SPWAPTAPL	1
HLA-B40:01	KEAMKVDANY	0
HLA-B40:02	VEDTFSSLKL	0
HLA-A11:01	SVNNLQMDK	0
HLA-A02:01	FIYSIMETI	0
HLA-A23:01	RYIDITNIL	0
HLA-B44:02	EELPLSALKF	0
HLA-A68:01	ITMVNSLTY	0
HLA-A11:01	GIFLFLMSGK	0
HLA-A24:02	RYMPPAHRNF	1
HLA-A26:01	MHDYISNTY	0
HLA-B44:02	FESHGENRFL	0
HLA-A02:01	FLNINHYLL	0
HLA-A11:01	ITGFILFMGK	0
HLA-B44:02	QVPLRPMTYK	1
HLA-A33:01	KFVYYLDLIK	0
HLA-B40:01	DESIKSILL	0
HLA-A01:01	GTPTVAHIY	0
HLA-A02:01	TNLTDALLQVRKHLN	1
HLA-A02:01	GAASGPKVV	1
HLA-A01:01	QTLTRLHTY	0
HLA-A30:02	SQECNNLCY	0
HLA-B40:01	VDFVPVESM	1
HLA-A02:01	YLCCQLDPA	0
HLA-A02:01	LALLLLDRL	1
HLA-B18:01	SEQAAEAMEV	1
HLA-A02:01	TIDQLCKTF	1
HLA-A24:02	LYNKKTEIL	0
HLA-A33:01	KSQESYYQR	0
HLA-B37:01	HEKPLPNYTF	0
HLA-B40:01	NETITVEKFL	0
HLA-A24:07	VYLSTFNMW	0
HLA-A33:03	KTLEKSYLLK	0
HLA-A68:01	STVKTNLYMK	0
HLA-A01:01	ALDLTTSAGY	0
HLA-B40:01	FEPYYSTVAL	0
HLA-A03:01	WFDISYTIYK	1
HLA-A03:01	RFLNDFALLK	0
HLA-A02:01	FLKDVMVEI	0
HLA-B40:02	AEFTVPKFLY	0
HLA-B40:02	GEFQVVNPHL	0
HLA-B40:02	HEQKEEGQHL	0
HLA-A02:01	WMTYTGGVM	0
HLA-A24:07	EYTPQIYTY	0
HLA-B53:01	APFNFLVFV	0
HLA-A30:02	ETWNKLLSNY	0
HLA-A02:01	MVSAGSGEV	0
HLA-A11:01	CIYRRFKYFLK	0
HLA-A01:01	STSLSVSLVL	0
HLA-A11:01	RLMYVNCVKK	0
HLA-A26:01	FVEELLHRGY	0
HLA-A11	MTLCTEVTK	0
HLA-B40:02	FEGPSGVKWF	0
HLA-A68:01	VTEQYGNLEK	0
HLA-A24:02	IYNVVNIKY	0
HLA-B07:02	KGMAALPRL	0
HLA-A02:01	GIGILTVIL	0
HLA-A23:01	YYSNSYLYVF	0
HLA-B35:01	LPFDKSTIM	1
HLA-A33:03	FTIVFDFRK	0
HLA-B40:01	REMGFLVYL	0
HLA-A23:01	FYFGKFNII	0
HLA-A33:03	AVRFAILDK	0
HLA-A33:03	RLFYTFFSY	0
HLA-A26:01	NMESASTEY	0
HLA-B07:02	RPKIDDHDY	0
HLA-A24:07	KYSDMQKCYF	0
HLA-A68:02	GLFGAIAGFI	1
HLA-B40:01	TEECIVDIYL	0
HLA-A03:01	HVMMAVRYY	0
HLA-A33:01	HFYGWSLGLK	0
HLA-A01:01	STESHNQTF	0
HLA-A11:01	KFPDMAYYR	0
HLA-A03:01	VFIDIRELVK	0
HLA-A02:01	RLLEAFQFV	1
HLA-B53:01	IPFNMKNLL	0
HLA-A32:01	SLRILYMTL	1
HLA-B44:02	AAAASTYTGF	1
HLA-A29:02	WLSHDLYDY	0
HLA-A24:07	YYNDNFKKL	0
HLA-A68:02	GILGFVFTL	1
HLA-A33:03	RVSKHITIVR	0
HLA-A11:01	KVDPVEFVK	0
HLA-A02:01	ASPPSTAAA	1
HLA-A11:01	ILILFLEKK	1
HLA-A33:01	VTMMKYCSY	0
HLA-B44:02	DEMTYNLYDL	0
HLA-A33:03	MTVVSAVHFK	0
HLA-A24:02	KFTYLGESW	0
HLA-B37:01	GEPCSSFKF	0
HLA-A1	QTEKHELLV	0
HLA-A30:02	ITVPFRLSY	0
HLA-B40:01	SERDNYITL	0
HLA-A11:01	TTSTLSIHK	0
HLA-A11:01	LVNEFYIRFR	0
HLA-A33:01	GSKKIPIYK	0
HLA-A30:02	VTMMKYCSY	0
HLA-A24:02	EYTILNMVL	0
HLA-A24:02	LWAIINTIY	0
HLA-A68:01	TTPRLKRFIK	0
HLA-B40:01	LEIHQYPANL	0
HLA-A01:01	IESGANPLY	0
HLA-B40:01	VEIPNRIVF	0
HLA-B40:02	EESLEIVSSL	0
HLA-B44:02	NETITVEKFL	0
HLA-A11	HIPYQPTPTGPATML	0
HLA-B40:02	YEQTWEEAL	0
HLA-B40:01	LERQPRRSPY	0
HLA-A02:01	LCGPHLVEALY	0
HLA-A24:02	EYPMNMDQI	0
HLA-B49:01	SETDTTTEYL	0
HLA-A11:01	STFSGTFIK	0
HLA-C06:02	FRSYRTRRL	1
HLA-A11:01	SSADLSLEK	0
HLA-A3	SLRNSTVVR	0
HLA-A03:01	STGGYGIVFK	0
HLA-B08:01	GLRRRSSHV	0
HLA-A02:01	RTFLIDLAFL	0
HLA-A33:01	VTSDPEFGK	0
HLA-A24:02	LYANSAHAL	1
HLA-A29:01	ILLARLFLY	1
HLA-A24:02	LYKSINVEY	0
HLA-B55:01	IPPLIIRPA	0
HLA-A23:01	YFNHVGKMF	0
HLA-A23:01	SMITMSAFL	0
HLA-A02:01	SLYNTVATL	1
HLA-B40:02	SEGLSISNDL	0
HLA-A33:01	TVAICSIRR	0
HLA-A11:01	IVMTPSPFY	0
HLA-B27:02	VRLGSLSTK	1
HLA-A24:07	CYLFSQNYSF	0
HLA-A24:07	YYNSNIGKI	0
HLA-A24:02	EYRHYNYSL	0
HLA-A33:03	MVSGPNVVK	0
HLA-A26:01	YSFKLILAEY	0
HLA-B08:01	DHREKTKL	0
HLA-A23:01	MYRIPPFPI	0
HLA-A29:02	FRDRVMHDY	0
HLA-A24:07	LFIMFMLIF	0
HLA-A33:03	TTICLSIDQK	0
HLA-A68:01	LTILDDNLYK	0
HLA-B51:01	APYIALLTI	0
HLA-A23:01	TYNVTRIVKL	0
HLA-B07:02	SPGAAGYDLY	0
HLA-B07:02	SPYTINCLL	0
HLA-A68:01	SFASIFWLKK	0
HLA-A01:01	ATLRLPEDI	0
HLA-A02:01	GPHLVEALYLV	0
HLA-B49:01	KENVHWTTY	0
HLA-B49:01	GEFDTIRNEL	0
HLA-B40:01	EEIISTYLL	0
HLA-A24:02	SYLIRALTL	1
HLA-A24:07	IYNVTNPFDF	0
HLA-A68:01	VLGSNISHKK	0
HLA-A02:01	LLWPLYVLL	0
HLA-A01:01	YSDPLALKEF	0
HLA-A29:02	ASAQIHLYY	0
HLA-B07:02	HPALVFDIT	1
HLA-A23:01	KYAANYTKI	0
HLA-A03:01	SSKFACVLK	0
HLA-A02:01	QTLALEVAQQK	0
HLA-A24:02	PFTSQYRIQGKL	1
HLA-A01:01	RQSPYAAGY	0
HLA-A02:02	SVGNTLYYVN	0
HLA-B40:02	SETKQKFPY	0
HLA-A02:01	CIQSIGASVKAAMKQ	1
HLA-A68:01	NVSIPWTHK	0
HLA-A3	DIYRIFAEL	1
HLA-A11:01	KTFDTEYQK	0
HLA-A68:02	AVTNPEKTL	0
HLA-A02:01	VAVNGPVAV	0
HLA-B55:01	TPINSRIKL	0
HLA-A30:02	YCSNSLGAY	0
HLA-A33:01	WFLLLILLEK	0
HLA-A01:01	FIDGISLGL	0
HLA-A02:06	LFEEYTNI	0
HLA-A11:01	MLIIVLWLY	0
HLA-A24:07	RFKHINKYF	0
HLA-A02:01	YLNTNKLFFA	0
HLA-A02:01	WILYAVATT	0
HLA-A23:01	EYLSYIYNM	0
HLA-B40:02	TELENKKVEY	0
HLA-B44:02	AEVVARHNPY	0
HLA-A11:01	KQVASKSLK	0
HLA-A33:03	KSYSLIRPK	0
HLA-B49:01	GEYKQCLSDL	0
HLA-A24:07	FFLRLSANL	0
HLA-B27:02	NRGWMQRIRR	0
HLA-A01:01	VLSAATETY	0
HLA-A24:02	GYRWMCLRRF	0
HLA-A03:01	FTIVFDFRK	0
HLA-A23:01	KFPRSMLSI	0
HLA-A29:02	LSSMVIMEY	0
HLA-A02:01	VLVLNPSVA	0
HLA-A24:02	LYRPLLRL	0
HLA-A33:01	KSYVFNFHK	0
HLA-B44:03	SEPLPVATTF	1
HLA-B40:01	DELDDYDYDY	0
HLA-B40:02	CEQKLRPNSF	0
HLA-B51:01	HPNNTIFSV	0
HLA-A02:01	ELAGWGILTV	1
HLA-A02:01	SIRIGSKGDV	0
HLA-B55:01	IPYLRNYMVI	0
HLA-B44:02	KEIASSISRL	0
HLA-A24:03	IHTVFGSAF	0
HLA-A02:01	DEPTLLYVL	0
HLA-A30:02	SSSVDVDIY	0
HLA-B57:01	NTRPPMGNW	1
HLA-A68:01	IVIDEILFK	0
HLA-B40:02	EEGADNFIDY	0
HLA-B44:02	DEIDIMKRCY	0
HLA-B49:01	IERMDYVCKY	0
HLA-A01:01	VSTTSQLLL	0
HLA-B49:01	QERSILSSF	0
HLA-A23:01	AYVNDLLLI	0
HLA-A11:01	STLPETTVVRQ	1
HLA-A33:01	MFMYPEFAR	0
HLA-B40:02	SEHLVVESTY	0
HLA-B49:01	VEIFKHLVF	0
HLA-A33:03	SSNSDSIDK	0
HLA-A24:07	QYILYIVFCI	0
HLA-A3	DALPGPCI	1
HLA-B40:02	VELEPSLATF	0
HLA-A33:03	ALEISSTFNR	0
HLA-A01:01	VVAGTILVCY	0
HLA-A24:02	QFITSTNTF	1
HLA-B44:02	KEDTDIVNNF	0
HLA-A01:01	ISRTRLYDY	0
HLA-A02:01	YLGEVLVSV	1
HLA-B49:01	IEDKHQPFYL	0
HLA-A01:01	LSALLRQSY	0
HLA-A03:01	GSMLYFEQFK	0
HLA-A03:01	KVVRLTPQVK	0
HLA-A03:01	GTGDAWMVK	0
HLA-A24:07	NYIDILASI	0
HLA-B35:01	MPIRYQTTAV	1
HLA-A68:01	STYGGLVIK	0
HLA-A03:01	VTEQYGNLEK	1
HLA-B08:01	SVRDRLARL	1
HLA-B07:02	EPKEGTKKL	0
HLA-A11	STSQEIHSATK	1
HLA-B53:01	HPRHYATVM	0
HLA-A30:02	MVEDYGHEY	0
HLA-A03:01	ATFIDVHIPK	0
HLA-B49:01	PELGFTNLL	0
HLA-A24:07	TYLMPYSVYI	0
HLA-A26:01	GTDMLTVMY	0
HLA-B40:01	DESSLSDIL	0
HLA-A33:03	WTTYMDTFFR	0
HLA-A01:01	LISTILKRY	0
HLA-A23:01	FYGIKEIVF	0
HLA-A02:01	FLNAFGMYSL	1
HLA-A11:01	QTQTYNIGK	0
HLA-A23:01	KYIMLSNGY	0
HLA-A33:01	SVNACNLEY	0
HLA-A02:01	YIIIGDSPV	1
HLA-A03:01	ASCMGLIYNR	1
HLA-B53:01	RPLMKNTYL	0
HLA-B44:02	EERRIKLQL	0
HLA-B40:01	TENFVLSIL	0
HLA-A33:03	SSFFQQKDK	0
HLA-A33:01	FLLRSIIVAK	0
HLA-B44:02	KEFNATHAAF	0
HLA-A24:02	RFLNNNAIL	0
HLA-A03:01	KQTMDILKVK	0
HLA-A02:01	LLWTLVVL	1
HLA-B07:02	QERPRKLPQL	1
HLA-A11:01	KVALYRRIQR	0
HLA-A68:01	STPMTEYIIK	0
HLA-A23:01	TYIDHIVNI	0
HLA-A02:01	ALLMYNLLT	0
HLA-A02:01	GMFNMLSTVL	1
HLA-A33:03	SQVFRSVDK	0
HLA-A24:02	VMFVIRFKF	0
HLA-A68:01	AVLRCHNSKK	0
HLA-A11:01	TSIPLAYFFK	1
HLA-A30:02	ELEQRSTAY	0
HLA-A30:02	ITENYRNPY	0
HLA-A33:01	KLYHPTGNIK	0
HLA-B40:02	NELKKTSSF	0
HLA-A02:01	YVHGDTYSL	0
HLA-A26:01	EYDDHINLY	0
HLA-B55:01	KPAHINLTA	0
HLA-A33:03	KQVASKSLK	0
HLA-A11:01	TQSVLCVKK	0
HLA-A30:02	VIEQSILMY	0
HLA-A01:01	ITSKVKVINY	0
HLA-B40:01	AEFLVNGEIL	0
HLA-A24:07	AMKVDANYF	0
HLA-A11:01	TAGPWHLGK	0
HLA-A11:01	RQMEGEGVFK	1
HLA-A68:01	LVTAPSVLY	0
HLA-A24:07	MFNISFRFPF	0
HLA-B35:01	VPLTEDALL	1
HLA-B37:01	IEIIPKIKAY	0
HLA-B37:01	QETFFSRGL	0
HLA-A02:01	MLAPEAVILVM	0
HLA-A3	YRNMIIHA	1
HLA-A23:01	HYLVDVETI	0
HLA-A24:02	VYNNTARYI	0
HLA-B44:02	TEYFNKYGHL	0
HLA-A11:01	PTLDIELLK	1
HLA-B49:01	IEYGLSNLL	0
HLA-A02:01	LPDGQVIWV	0
HLA-A26:01	WTRERGIKY	0
HLA-C06:02	FRCRQYRRL	1
HLA-A33:01	TTSTLSIHK	0
HLA-B07:02	RFASALTAL	0
HLA-A68:01	LVIAKDNFLK	0
HLA-B49:01	VEIRKIKSL	0
HLA-A29:02	LSMLNLTKY	0
HLA-A30:02	GTILVCYILY	0
HLA-A33:01	GTYDISAFPK	0
HLA-A11:01	PQLEGPIGTK	0
HLA-A03:01	VLTGGSGSGK	0
HLA-B44:02	LELEIALGY	0
HLA-B40:01	LEDRDRSEL	1
HLA-A33:01	LFVKKMLPK	0
HLA-A33:01	KTYELGTHDK	0
HLA-A23:01	RYVSYLRKF	0
HLA-A23:01	HYVNREAIW	0
HLA-A02:01	FLFAVGFYL	1
HLA-B40:01	KEFTSDYPFY	0
HLA-A33:03	TSYLQKGHNK	0
HLA-B07:02	TPRGTVMDI	0
HLA-A68:01	LLVSIPFLAK	0
HLA-A3	KTRPILSPLTK	1
HLA-A26:01	QMAIDHYGGY	0
HLA-B49:01	PEKLEFNTPF	0
HLA-B07:02	CPTQGEATL	0
HLA-A30:02	NTIFNPFVY	0
HLA-A3	ELLGRLNVY	0
HLA-A02:01	LLFLWESHPTQ	0
HLA-A29:02	LTSIVIYSY	0
HLA-A33:03	AQSVAVEEAK	0
HLA-A24:02	IYKMFQNAKI	0
HLA-A33:03	MTDIPLYER	0
HLA-A02:06	MLNIPSINV	0
HLA-B37:01	DESSIYVIL	0
HLA-A33:01	TVDEDIICK	0
HLA-A24:02	TYGPVFMSL	1
HLA-B40:01	GELNPDHSL	0
HLA-A26:01	TTDVIKPDY	0
HLA-A03:01	MSKILTFVK	0
HLA-B37:01	IENCKVVNF	0
HLA-A26:01	ILDKYEDVY	0
HLA-B53:01	KPGCDAPAY	1
HLA-A33:03	QSFLFWFLK	0
HLA-A03:01	DVLYFDNYTK	0
HLA-B55:01	APFLNLILI	0
HLA-B40:01	SENTGMGMYY	0
HLA-A33:03	LVVESTYRK	0
HLA-A03:01	TVRSHCVSK	1
HLA-A02:01	LMLPGMNGI	0
HLA-B49:01	IEDTIINKFF	0
HLA-A23:01	YFSPLFKYVI	0
HLA-A01:01	LIDGIFLRY	1
HLA-A02:01	ALSALLTKL	1
HLA-A30:02	MSRKFMQVY	0
HLA-A23:01	VFSPFGYSF	0
HLA-B07:02	KPKPAVRFAI	1
HLA-A01:01	ITMVNSLTY	0
HLA-B40:02	NEFNNLTNL	0
HLA-A24:07	YYELKQNKI	0
HLA-B37:01	AEEFVQQRL	0
HLA-A33:03	GFRALHALR	0
HLA-A02:01	YLSTPGLPV	0
HLA-A01:01	LNDDEFSCY	0
HLA-A33:03	KVSPPSLGK	0
HLA-B08:01	FSKLKNGKI	0
HLA-B40:02	FEGYLSAKVY	0
HLA-A30:02	FLELKRGIY	0
HLA-B37:01	TEFHHYNNFY	0
HLA-A02:01	VFFNILGGWV	1
HLA-A03:01	KTKRATTPR	0
HLA-A33:03	STINICLPY	0
HLA-A23:01	FYNFIHLQL	0
HLA-B40:01	NENITGAMF	0
HLA-A02:01	WTRGERCNL	1
HLA-B37:01	FEVRTNNAEL	0
HLA-A24:02	VFAPKQKMF	0
HLA-A11:01	ITCCLLSVYR	0
HLA-A24:02	WYKEPNSIIL	0
HLA-A26:01	SQSDTVFDY	0
HLA-A24:02	LYFTKYDPVL	0
HLA-A68:01	TLNHVLALK	0
HLA-A03:01	IQFQKTACR	0
HLA-A33:01	VLMRYVNMSK	0
HLA-B40:02	DENRGAIMFF	0
HLA-A33:01	ETGTPFILYK	0
HLA-B37:01	KEFTSDYPFY	0
HLA-A03:01	IFYEVYFKR	0
HLA-A23:01	KYGTKTVPM	0
HLA-B27:02	RWTGRCMSCC	1
HLA-B51:01	LPDIFYNFI	0
HLA-B40:01	EEEINNQLL	0
HLA-A02:01	ATATPCWTWLL	1
HLA-A02:06	YLLPRRGPRL	1
HLA-A29:02	VMGGVYTTY	0
HLA-A11:01	IVFNLPVSK	0
HLA-A24:07	YYPHYKSCAL	0
HLA-B35:01	RPSGMFDSVVL	1
HLA-B15:02	YLYGQTTTY	1
HLA-B40:02	RELLLEIIY	0
HLA-A02:01	AIASMLMAFT	0
HLA-A68:01	ITCKAFGLYK	0
HLA-A02:01	RVFEGTEELPGDPDM	1
HLA-A68:01	KTFAIVTSK	0
HLA-B55:01	VPAAIMMIL	0
HLA-B40:01	IEDPPFNSL	1
HLA-A02:03	VLKDAIKDL	1
HLA-A24:02	NMLKLVYIF	0
HLA-B35:03	MYFKYTAAALAAVLP	1
HLA-A30:02	TIDIDETISY	0
HLA-B35:01	LPKLPGVPF	1
HLA-B40:02	VEDHTDTVTY	0
HLA-A02:01	KLMNIQQKL	1
HLA-A02:01	GLVGLLTPGA	1
HLA-A01:01	TLESEIAKY	0
HLA-A33:03	LVIYLNRTK	0
HLA-A01:01	YASNGILQY	0
HLA-A33:03	MLEGETKLYK	0
HLA-A03:01	GTVSFSDSK	0
HLA-B44:02	FETLAHDEL	0
HLA-A30:02	STILYFTKY	0
HLA-A30:02	KTGLTNNNY	0
HLA-B55:01	IPANTIKYL	0
HLA-A26:01	ILFNLSKFLL	0
HLA-A02:01	VAPYLFWLAAIAAS	0
HLA-B07:02	VPAQMAVDM	0
HLA-B37:01	SAAFEDLRVLSFIKG	1
HLA-A33:03	DVSMMSMYGK	0
HLA-B40:01	YEVNLSHLDY	0
HLA-B49:01	DETEYESFL	0
HLA-B40:02	AEKEGPYDTY	0
HLA-A02:01	FLSLSLLVI	1
HLA-B37:01	SENTGMGMYY	0
HLA-A02:01	KLLEGEESRI	0
HLA-A03:01	LFINSIHAK	0
HLA-A24:02	FMAYTTSHI	0
HLA-A24:02	PYDDLVTTI	0
HLA-A68:01	GTGDAWMVK	0
HLA-A11:01	IVLFQRFLR	0
HLA-A24:02	YFEEIDNEL	0
HLA-A01:01	DGSPISLRY	0
HLA-B38:01	RHDLPPYRVYL	1
HLA-A02:01	ILNDEQLNL	1
HLA-A02:01	IILEFFLMVL	1
HLA-A26:01	DTRGIFSAY	1
HLA-A11	TLGFGAYMSK	1
HLA-A24:07	VYKHRLIVL	0
HLA-A01:01	ISAFIVYYY	0
HLA-A02:01	YLCEAMLNT	0
HLA-A02:01	LIRHENRMV	0
HLA-A26:01	FMCNNIVDY	0
HLA-A01:01	QMSSGNLLF	0
HLA-A02:01	ILRGTSFVYV	1
HLA-A3	HDGAGKRVY	1
HLA-A02:01	FIPQYLSAV	1
HLA-B40:01	REAILSLNL	0
HLA-A02:01	PLFGYPVYV	1
HLA-B07:02	KPITYPKAL	0
HLA-A23:01	YFSMLGIWF	0
HLA-A02:01	IGLITVLFL	1
HLA-B40:02	FEICNNHGL	0
HLA-A03:01	FLLAMTSLR	1
HLA-B40:01	EENLLDFVRF	1
HLA-A33:01	VLAAKYIQY	0
HLA-A02:01	RMTENIVEV	1
HLA-A33:03	AFLDESFPR	0
HLA-A68:01	FVSNKVFDK	0
HLA-A03:01	QTQTYNIGK	0
HLA-A33:03	KLINSFVGR	0
HLA-A30:02	ETRKKINIY	0
HLA-B18:01	TEVETYVLSI	1
HLA-A11:01	VLLFPSIIY	1
HLA-B35:01	CPSQEPMSIYVY	1
HLA-A02:02	VNKQEGKSLY	0
HLA-A24:07	WYLEISALW	0
HLA-A03:01	AVCETDKWK	0
HLA-B07:02	APAAPGLSL	0
HLA-B37:01	AEQRRSTIF	0
HLA-A24:02	SYCRAFIYSI	0
HLA-A02:01	VLVVLLLFA	0
HLA-A03:01	MLKRGVARVSPFGGL	0
HLA-A02:01	LLFNSSFCI	0
HLA-A1	IVDCLTEMY	1
HLA-A02:01	TILGIGTVL	0
HLA-A02:01	AAQRKLLTPVTVLT	0
HLA-A03:01	NTPLHIVCSK	0
HLA-B44:02	VEPGSSFKF	0
HLA-A02:01	MMLPSRPTL	1
HLA-A11:01	MTRDPLYIYK	0
HLA-A68:01	IQKITVFNK	0
HLA-A24:07	FYIPHGNKM	0
HLA-A33:03	LTFLHTLYK	0
HLA-A01:01	ETSWHYDQDH	0
HLA-B40:02	AETKEFKTL	0
HLA-B49:01	EELPLSALKF	0
HLA-B40:02	LETVKMGAF	0
HLA-A02:01	CMSADLEVV	0
HLA-A33:01	ITYLMNRFK	0
HLA-A33:03	SLLSGKFKK	0
HLA-A11:01	STIMVATAR	0
HLA-A23:01	VFGISNIEF	0
HLA-A11	IVKQRRWKLLSSCRS	0
HLA-A01:01	IITASILLWY	0
HLA-B49:01	FELPNTKEL	0
HLA-B08:01	LDRDKVQRL	0
HLA-B49:01	KEDKVKKRY	0
HLA-A26:01	TISSESLVY	0
HLA-A68:01	TSGYISSFIK	0
HLA-B44:02	DEIDALVFY	0
HLA-A68:01	SQVAGIINK	0
HLA-C03:03	AYAAQGYKVL	1
HLA-B40:02	CEGLDVEDL	0
HLA-B40:02	YETIIDRSF	0
HLA-B35:01	IPVIVADDL	1
HLA-B37:01	VESRGEELPL	0
HLA-B40:02	FEQENIPPPF	0
HLA-A30:02	IIDTIGRDY	0
HLA-A02:01	AMLGHAGDM	1
HLA-A11:01	LTTLSRTSK	0
HLA-A33:03	SLNRTIVTK	0
HLA-A29:02	YTGVNGAVY	0
HLA-A02:01	AQLELGGGPGA	0
HLA-B55:01	IPAALIILL	0
HLA-A11:01	NTYLFNILYK	1
HLA-A03:01	IQYDRRSFFK	0
HLA-A33:03	KTVTNMSSLK	0
HLA-A03:01	IFFDPLQAK	0
HLA-B49:01	FEVRTNNAEL	0
HLA-A02:01	ELAAEPTEV	1
HLA-A23:01	PFIDTVSVY	0
HLA-A33:01	YTDKFYISK	0
HLA-A29:02	FTPVYNPDY	0
HLA-A03:01	LSPAYYMLK	0
HLA-B40:01	LEEYFMYRGL	0
HLA-B45:01	YAEMWAQDA	1
HLA-A02:01	SIYECITFL	0
HLA-A02:02	VITSLGAIVS	0
HLA-A11:01	GVTSSGAIYK	1
HLA-B07:02	PPFGESNIV	0
HLA-A02:01	FQYLLPGFV	0
HLA-A30:02	VCAWAMGLNY	0
HLA-A02:01	FFWQVLEAV	0
HLA-A01:01	STANVSLAAI	0
HLA-A02:01	CLCLLNPQGT	1
HLA-B40:01	FETIYYGAL	0
HLA-A02:01	ILLARLFLY	1
HLA-A03:01	FLLRSIIVAK	0
HLA-A02:01	FLLENAAYLD	1
HLA-A68:01	QLTRQLNMEK	0
HLA-A03:01	SVFIYSKGK	0
HLA-B27:05	RYWAIRTR	1
HLA-B08:01	ALKCKGFHV	1
HLA-B44:02	DEGATLYRF	0
HLA-A02:01	MIVLALTRGNKPRRM	0
HLA-A02:01	RLAALAIAA	0
HLA-B44:02	DEVFAILNL	0
HLA-A02:01	ALIFILLTAV	0
HLA-B49:01	EEGRNACKAL	0
HLA-A33:01	GQFKNCALR	0
HLA-A33:01	DVQSLQQYK	0
HLA-A02:01	ELDSNLYRI	0
HLA-A02:01	KLTQINFNM	1
HLA-C07:02	AYHPQQFIY	1
HLA-B39:01	SHAKVLVTF	0
HLA-A24:07	VYIRPTSLKM	0
HLA-A23:01	RYIDPRRNI	0
HLA-A01:01	LTILDDNLY	0
HLA-A03:01	CTFMIITSTK	0
HLA-A24:07	HFIKKDYLL	0
HLA-A02:01	PNVSPIHEPESHNSP	0
HLA-A03:01	TIYYGVPVWK	1
HLA-A02:01	GMTPEKVPV	0
HLA-B40:01	VEMTEPYNL	0
HLA-B40:01	FENDIDEIL	0
HLA-A01:01	LLEPGTLVY	0
HLA-B49:01	NEPKVLEMVY	0
HLA-A02:01	YVYPDNLPV	0
HLA-A02:01	ELCEGTTVV	0
HLA-A33:03	MLVYGHSIEK	0
HLA-A30:02	AVSDVCNSLY	0
HLA-A33:03	SFKRQIIEK	0
HLA-B40:02	EEINHIKNDF	0
HLA-A01:01	INDECRCCY	0
HLA-A02:01	VLMGGVPGVE	1
HLA-B49:01	SEIRLVTVL	0
HLA-B40:01	IEQNLTDTNF	0
HLA-B51:01	NPAEPSLMI	0
HLA-C06:02	ANADLEVKI	1
HLA-A33:01	LVIYLNRTK	0
HLA-B40:02	IEIMDKEQLL	0
HLA-A68:01	KFEFLMSLYK	0
HLA-A24:02	LFYTFAISY	0
HLA-B40:02	GEDHPTSNSL	0
HLA-A30:02	KSADNPNMY	0
HLA-B49:01	DELDDYDYDY	0
HLA-A24:07	HYLLSGSDLF	0
HLA-A01:01	ITCCLLSVY	0
HLA-A33:01	RQYSITAEGK	0
HLA-B37:01	FEDAIDITKL	0
HLA-A03:01	QLYSTLLSFR	0
HLA-A24:02	AYNTCTNSW	0
HLA-A33:03	TLTDDNVGYY	0
HLA-A24:02	TFTCMAFTI	0
HLA-A23:01	LFYVYYNLFL	0
HLA-B07:02	VPLQCSALL	0
HLA-A11	RVRLPDPNK	1
HLA-A24:02	VMTYVAAEL	0
HLA-A11:01	SVAGNLIRNR	0
HLA-B37:01	EENDYINSSF	0
HLA-A02:02	LYYVNKQEGK	0
HLA-B07:02	SPFGYSFSM	0
HLA-A68:01	HVAGIFRAAV	1
HLA-A03:01	NSTFSGTFIK	0
HLA-A33:03	KVIRVDYTK	0
HLA-A11	ATAGIIGVNR	1
HLA-B49:01	GEIKPKFCL	0
HLA-A3	LVTLPVYSK	1
HLA-B53:01	SPKHTNSKL	0
HLA-A68:01	RFVNKLKMYK	0
HLA-A02:01	KMQQNIQEL	0
HLA-A24:07	FYKRLLDLF	0
HLA-A02:01	DCLVFLAPA	1
HLA-B41:02	KAGKRVIQL	0
HLA-A26:01	SDDLNYIYY	0
HLA-B40:01	VEPYTSNIY	0
HLA-B40:01	LEKARGSTY	1
HLA-A68:01	KTSSFKISKR	0
HLA-A02:01	SMMAFSAAL	1
HLA-A11:01	RVSKHITIVR	0
HLA-A01:01	VSDYISELY	0
HLA-A33:03	STQSVLCVKK	0
HLA-B49:01	IETATNNIL	0
HLA-A26:01	DTSYYVKEY	0
HLA-A02:01	TIMAAILAYT	0
HLA-A68:01	SVGFYPDQVK	0
HLA-B49:01	IENYVMTMIL	0
HLA-B27:01	VRMVMMTHF	0
HLA-C06:02	FLRNLVPRT	1
HLA-B44:02	MELENEPVIL	0
HLA-B40:02	KEKAKEMNAL	0
HLA-A01:01	ESKAKQLCY	0
HLA-A33:01	SVLLFTTQR	0
HLA-A02:01	ALQVTNHRYL	1
HLA-A11:01	RVQDLDINYK	0
HLA-A33:03	FLVCFPSTQR	0
HLA-A03:01	TLSPAHLINK	0
HLA-A33:01	ALPDIIVFSK	0
HLA-B07:02	IPGVRCLSLL	0
HLA-A02:01	TFIFSILVL	1
HLA-A03:01	KFAEESYTYY	0
HLA-A02:01	HIAGSLAVV	1
HLA-B07:02	IPGLQAAAA	0
HLA-A02:01	ALKNNGKVV	0
HLA-B40:01	KENETVGLL	0
HLA-B44:02	PEAGDGNCF	0
HLA-A03:01	VTTTMNISVK	0
HLA-B08:01	DIRTLEDLL	0
HLA-B08:01	RPPIFIRRL	1
HLA-A01:01	ETNMITLLV	0
HLA-A11:01	ILLLMYCRR	0
HLA-B40:02	DEVIERINL	0
HLA-A02:01	IVAPYIALL	0
HLA-A02:01	YTFLYNFWT	0
HLA-B08:01	ELRSRYWAI	1
HLA-A24:02	LYLVCGERGF	1
HLA-A02:01	LLMPTISLI	1
HLA-B40:02	KESSDKIDF	0
HLA-A29:02	KSTTDDADLY	0
HLA-A24:07	LYLTPYDYI	0
HLA-A68:01	ASGQRCHFIK	0
HLA-A11:01	VTIALMSYK	0
HLA-B40:01	IEKASLIEV	1
HLA-B07:02	APARLERRHSA	1
HLA-A02:01	KLNSSVYSL	0
HLA-B40:02	NEDFAPLIL	0
HLA-A02:01	NLPDKMFLPGA	1
HLA-A02:01	RGLFGTIVT	0
HLA-A23:01	VYRFTRRTKL	0
HLA-B40:02	YEPCKRSDAL	0
HLA-B49:01	SENEKVLDTY	0
HLA-B49:01	EEMSCWSEL	0
HLA-A68:01	SSLTSSIDK	0
HLA-B57:01	RTLAEIAKV	1
HLA-A01:01	PLSHHNTREGY	0
HLA-A24:02	RYHSIYDVF	0
HLA-B49:01	LEFLYSFFL	0
HLA-A02:01	LLQMMQVCL	1
HLA-A02:01	DLLMGTLGIVC	1
HLA-A1	FTDNSTPPA	0
HLA-A24:02	KYINKHYDL	0
HLA-A02:01	SINGVMWTV	1
HLA-A03:01	QLMYALEPRK	0
HLA-A11:01	ITCKAFGLYK	0
HLA-A02:02	GLAAAVVAV	1
HLA-A01:01	EVASLRKEY	0
HLA-A02:01	LLAAGVADPV	0
HLA-A23:01	KYCSYQSFL	0
HLA-A29:02	HISKYMNYY	0
HLA-A24:02	EYVRHVEEY	0
HLA-A24:02	IYGLIACLI	0
HLA-B44:02	QEVSRLNINL	1
HLA-A24:02	KYRLKHIVW	0
HLA-A24:07	LYNLFIDSYL	0
HLA-A02:01	TLYDFDYYI	0
HLA-A03:01	SQELVEKVLK	0
HLA-A33:03	KTIKDFVNK	0
HLA-A29:02	FMDEIDHESY	0
HLA-B44:02	SETDTTTEY	0
HLA-A02:01	FLEFEALGFL	0
HLA-A11:01	GFCYLSHWK	0
HLA-A02:01	WQASLALSY	0
HLA-A02:01	KLQEMEGTV	1
HLA-A11:01	KITAEWLWK	0
HLA-A02:01	LLVLCVTQV	0
HLA-B53:01	HPSFVKCTSL	0
HLA-A02:01	FAGMVDPSLPGDYLR	0
HLA-B37:01	QEHEYVKIAL	0
HLA-A26:01	VVSHKDDIY	0
HLA-A24:02	AYSKLIQIL	0
HLA-B37:01	IEKNITDEKF	0
HLA-A02:01	TLRNTNPNFV	0
HLA-A11:01	SFASIFWLKK	0
HLA-A03:01	IFCFRILLKK	0
HLA-B40:01	KEKVINTINL	0
HLA-B51:01	MPIDERRII	0
HLA-A24:07	LFCANRWEF	0
HLA-B07:02	HPASAWTLYA	1
HLA-A24:02	KYNVRYVFL	0
HLA-A02:07	FLPSDFFPSV	1
HLA-A02:01	FLLRSIIVA	0
HLA-A02:01	YLLEMIWRL	0
HLA-A26:01	DIDLLLQRG	0
HLA-A33:03	LTLRMTQLK	0
HLA-A03:01	SLLSVYKHR	0
HLA-A29:02	KTDNDTILY	0
HLA-A01:01	ESEMIIPKI	0
HLA-A11:01	VLGSNISHKK	0
HLA-A23:01	KYNINRLIL	0
HLA-A02:01	FLGGTRVCL	1
HLA-A23:01	VYKDCAKLL	0
HLA-B40:01	EEAYSIVRIF	0
HLA-A11:01	NPTQAPVIQLVHAVY	0
HLA-B53:01	YPRDNPELII	0
HLA-A33:01	VFFDSPYSK	0
HLA-A33:01	TLLPILLLSK	0
HLA-A30:02	TTAIDPVRY	0
HLA-B37:01	LEYIKSRYML	0
HLA-B40:01	SELLYSPFHF	0
HLA-A02:01	LLWTLVVLLICSSC	0
HLA-B49:01	EEAKRKLTEL	0
HLA-A02:01	TLIDVCPI	1
HLA-A01:01	FSSPISVPDY	0
HLA-A23:01	IYWDKISKL	0
HLA-B49:01	DESYSMNSL	0
HLA-C07:01	ANNTRLWVY	1
HLA-A3	LLACAGLLAYK	1
HLA-A23:01	TYREHTTLY	0
HLA-A33:03	SLTLLGIPY	0
HLA-A29:02	VSHAPYTITY	0
HLA-A02:01	DTPLIPLTIF	1
HLA-B08:01	YNKSKRDLV	0
HLA-A03:01	KFVYYLDLIK	0
HLA-A01:01	ATSLDVINY	0
HLA-A23:01	NYFNRMFHF	0
HLA-A11:01	MTIMDTDQR	0
HLA-B37:01	EEHRTRDLF	0
HLA-B07:02	IPKKIVSLL	0
HLA-B08:01	IYLRKSLQNSEFLLE	1
HLA-B07:02	RPRAPTEELAL	0
HLA-B51:01	MAEIPLQWI	1
HLA-A24:07	FFSRNMKPVL	0
HLA-B49:01	AEMMAPSMF	0
HLA-B07:02	KPEKVTRWL	0
HLA-B44:02	HEFHVRRLL	0
HLA-A33:03	LLYAAEMVEY	0
HLA-B37:01	LEAINSDIL	0
HLA-A02:01	RNHLRDLMGV	0
HLA-A29:02	FNATIIEAY	0
HLA-A02:01	GLMWLSYFV	1
HLA-A02:01	GPGAGDLQTLA	0
HLA-B40:01	LEISSTFNRF	0
HLA-A02:01	ILKDFSILL	1
HLA-A11:01	LSPAYYMLK	0
HLA-B07:02	APSAFGMLL	0
HLA-A11:01	LLIRCINCQK	1
HLA-A24:07	KWNEFKSSY	0
HLA-A01:01	KAELEDGAY	0
HLA-A02:01	GIPPPPRGV	0
HLA-A33:03	STHKLSLTK	0
HLA-A29:02	GKDNWSTIY	0
HLA-B07:02	HPDNRIRLML	0
HLA-A02:01	HLLNLLLWPL	0
HLA-B44:02	LEKRLPYDMY	0
HLA-B51:01	SPRPEMQEF	0
HLA-B07:02	TPRSMPGTRR	1
HLA-A30:02	LGELIGVNY	0
HLA-B40:02	EEEEDGESL	0
HLA-B07:02	FPITIENAL	0
HLA-A02:01	LLWGPDPAAA	1
HLA-A24:02	KYLIYTSSM	0
HLA-A30:02	HPAIKKLVY	0
HLA-A33:03	ALYRRIQRR	0
HLA-A02:01	FISGIQYLA	0
HLA-B08:01	EARKTFVDL	1
HLA-A24:07	RYIVDKNVI	0
HLA-A24:07	SMREDHKSF	0
HLA-B37:01	DERKLALRFF	0
HLA-A33:03	VLKAMHDKK	0
HLA-A26:01	LTSICEIVY	0
HLA-A02:01	SANDPIFLL	0
HLA-A33:03	AFEFINSLLK	0
HLA-A03:01	QQFANVISK	0
HLA-A02:01	GLLLGCFWV	1
HLA-A01:01	DVSQEVRKY	0
HLA-B40:01	VEATLDEPL	0
HLA-B58:01	EAVEDSRFWE	1
HLA-A33:03	ETMFFIRFGK	0
HLA-B49:01	YESGLPKPDL	0
HLA-B44:03	GEIGAVTLDF	1
HLA-A02:01	PLALYSADKV	0
HLA-A01:01	LTSICEIVY	0
HLA-B58:01	SVIWMMWYW	1
HLA-A02:01	DLILELLDL	1
HLA-B49:01	NETDDDGNY	0
HLA-B49:01	VEELINMKPF	0
HLA-B15:01	SQGFSHSQM	1
HLA-C16:01	STALRLTAF	1
HLA-A02:01	AAGAAVKGV	0
HLA-A02:01	TPTLHEYMLDLQPET	1
HLA-A01:01	YSQIGAGVY	0
HLA-A68:01	KTVICVPNK	0
HLA-A02:01	FIYFIKGFL	0
HLA-A02:01	TMFEALPHI	0
HLA-A24:02	IYIVMPVFII	0
HLA-A68:01	GTFEFTSFFY	1
HLA-A01:01	TKDCIFINY	0
HLA-A03:01	IFNSSLISIK	0
HLA-A29:02	VTNAGKIVY	0
HLA-A23:01	TWRNHVIVF	0
HLA-A33:03	VLPRNYIMYK	0
HLA-B40:02	LEKLSTNKEL	0
HLA-A24:02	KFFTNIKTI	0
HLA-A11:01	QFNNYTIDTK	0
HLA-B37:01	KEFADCMYY	0
HLA-A29:02	LNDDEFSCY	0
HLA-B44:02	PEYYSAEKY	0
HLA-B40:02	IEIREDVEL	0
HLA-A23:01	VYYNLFLLF	0
HLA-A02:01	PVMCPAGHV	0
HLA-A33:01	YLGSANMDWR	0
HLA-B07:02	PPEVERAVL	0
HLA-B07:02	LVSLLGSAL	0
HLA-B40:01	IEEIEKVEKY	0
HLA-A02:01	SLWMCSNGSL	0
HLA-A02:01	LLSPLHCWAV	1
HLA-A02:01	CLAFPAPAKA	1
HLA-B40:02	NELREIFRRL	0
HLA-B07:02	SPRVVYALL	0
HLA-A11:01	IFIPSVITK	0
HLA-A68:01	STISAAPSR	0
HLA-A30:02	YTCVLEYIY	0
HLA-B49:01	KESSDKIDF	0
HLA-A23:01	KMSILGVSI	0
HLA-A33:01	RFLNDFALLK	0
HLA-A26:01	ETACLGKAY	1
HLA-A11:01	LTLLFSSHR	0
HLA-B35:08	KPIVVLHGY	1
HLA-A01:01	ISLLPLVFY	0
HLA-A24:02	VYDVDGNYL	0
HLA-A24:02	RYNTVNNIW	0
HLA-A02:01	HLCGPHLVEA	1
HLA-B40:02	NEMKINRQIL	0
HLA-A02:01	DLMCHATFTM	0
HLA-B37:01	EETWGLKIGL	0
HLA-B40:02	LEAINSDIL	0
HLA-A03:01	HVYKPGECRK	0
HLA-A02:01	VLFGLGFAI	1
HLA-A68:01	KFPDMAYYR	0
HLA-A02:01	PELSPVLGLHQGQGA	0
HLA-A23:01	KYLTEESMI	0
HLA-A33:01	LQMALLYIK	0
HLA-A11:01	ILDRFLMMNK	0
HLA-A24:02	FFLRLSANL	0
HLA-B15:02	YMIDPSGVSY	1
HLA-B37:01	LEIDHINKLF	0
HLA-A02:01	GLNLPMVTYV	0
HLA-B35:03	DNINTPEGIIPSMFE	1
HLA-B27:02	KRVVINKDT	1
HLA-A02:01	ELTEVFEFA	1
HLA-B53:01	KPHGIMCSI	0
HLA-A02:01	LLIGGFAGL	1
HLA-A02:01	AGDLQTLALEV	0
HLA-A11:01	YTFSNNKLNK	0
HLA-A24:07	LFYVYYNLF	0
HLA-A11:01	EVYDYLNTNK	0
HLA-A68:01	FLNYSNYLNK	0
HLA-B51:01	AAAAAIFVI	1
HLA-B49:01	SENPNTTTSY	0
HLA-A68:01	ETMFFIRFGK	0
HLA-A29:02	GLSLQDYCY	0
HLA-A01:01	TEEDIRLLY	0
HLA-A24:07	NMLDNNTLW	0
HLA-B15:03	RKAKILRDY	0
HLA-A68:02	FLVPFVVFL	1
HLA-A11	HTLWKAGILYK	0
HLA-A24:02	PYGVCIMCL	1
HLA-B49:01	VEAMSEGDHY	0
HLA-B07:02	PMRARPRGEVRFLHY	1
HLA-A02:01	SIIIPTLNV	1
HLA-B35:01	EAPTQGSASSLINGV	0
HLA-A02:01	FLPSDFFPSV	1
HLA-A24:07	YWLIIIFFI	0
HLA-B07:02	DVRTLLPILL	0
HLA-A02:01	KLGFDEIKGL	0
HLA-B40:02	KEFKTLYNL	0
HLA-B40:02	PELREYYEL	0
HLA-B27:05	RRRKALENKK	1
HLA-A02:01	FLAMITYMT	1
HLA-A30:02	QMAIDHYGGY	0
HLA-A02:01	MMLPSQPTL	1
HLA-A02:01	SLNFLGGTTV	0
HLA-B57:01	KSHGKGYNW	1
HLA-A02:01	RLGAIPPLV	0
HLA-A33:01	ALEYLSELK	0
HLA-B07:02	KPAIYSAILL	0
HLA-A11:01	KLFPVFTDK	0
HLA-A01:01	RSEPIPYYY	0
HLA-A01:01	LTAAVLLLI	0
HLA-A26:01	VSYEVFDDY	0
HLA-B40:01	TEVMTAVGL	1
HLA-A02:01	RIPKVMQLV	1
HLA-B27:02	PRAPHLPPQW	0
HLA-A02:01	IILWFFNAM	0
HLA-A26:01	ETEIVVKILY	0
HLA-A24:02	KFPKISISY	0
HLA-A02:01	AQLLTEFAI	1
HLA-B18:01	ELKRKMMY	1
HLA-A02:01	FLAARLWRA	0
HLA-A33:03	SVISALLMY	0
HLA-A02:01	VLLEQMGSL	0
HLA-A24:07	IYGLIACLI	0
HLA-A29:02	FVAFLAIKLY	0
HLA-A24:02	YFISFYKANF	0
HLA-A02:01	YLDGAADIV	0
HLA-A02:01	LLMMSVYAL	0
HLA-B07:02	RPASAWAIYA	1
HLA-A26:01	KTMAPVHTY	0
HLA-B40:01	EECIVDIYL	0
HLA-B40:01	YEKMIIKGL	0
HLA-B54:01	TPARVTGGVF	0
HLA-A02:01	IIVALTIMGV	0
HLA-A02:01	LIIIFFIVLI	0
HLA-A33:01	TTDGFYIDGK	0
HLA-A03:01	IQKITVFNK	0
HLA-A33:01	LVNEFYIRFR	0
HLA-B07:02	RPKWLDARV	1
HLA-A03:01	VSVDAMIHK	0
HLA-A33:03	RSFDDKFPK	0
HLA-A33:03	ASFEIRDQY	0
HLA-A24:07	IYWDKISKL	0
HLA-B55:01	LPSPKKLIAL	0
HLA-A02:01	FLAVGGVLL	0
HLA-A33:03	ATARSSPEK	0
HLA-A11	VFTGDLGIESDEPAS	0
HLA-A24:02	PFIDTVSVY	0
HLA-A02:01	SWHINRTAL	0
HLA-B35:01	HALLATSIF	1
HLA-B37:01	METMFFIRF	0
HLA-A03:01	LSILNIFYK	0
HLA-B40:02	TEAAAATCAL	0
HLA-A02:01	MIMYLVLGI	0
HLA-A02:01	TINDLKMML	0
HLA-A01:01	TSEEIISTY	0
HLA-A02:01	YLFNWAVRT	1
HLA-B44:02	SEGATDDTSL	0
HLA-A23:01	RYYNMLDDF	0
HLA-A24:02	FWITVMTKW	0
HLA-B37:01	EEGRGILIY	0
HLA-A02:01	LLACAVIHA	0
HLA-A02:01	GLILFVLAL	0
HLA-A29:02	SSSYLYALY	0
HLA-B49:01	IETGTPFILY	0
HLA-A23:01	HFLLSLVEF	0
HLA-B07:02	IPQKTIIKM	0
HLA-A01:01	TTSYNNYSLM	0
HLA-B40:02	QERSILSSF	0
HLA-B07:02	GPRYVLNAI	0
HLA-A02:01	LLGTFTWTL	1
HLA-A23:01	QYYILKNEY	0
HLA-B49:01	VEVEPGSSF	0
HLA-A02:10	FQQTNAMVTL	1
HLA-A03:01	KTYLAQAIR	0
HLA-B44:02	KEILDWSIY	0
HLA-A26:01	IESGANPLY	0
HLA-A23:01	LYRDMRNSNF	0
HLA-A24:02	TYFSNTILL	0
HLA-B37:01	YEQTWEEAL	0
HLA-A02:01	FLLALLSCL	1
HLA-A24:02	NYSFFLDKI	0
HLA-A02:01	STEFIPNLFCMLLL	0
HLA-B44:02	REISAIIGL	0
HLA-A03:01	RLMYVNCVKK	0
HLA-B37:01	DENVLSSDIL	0
HLA-A24:07	MYTYFSNTI	0
HLA-A02:01	ALLSTNKAV	1
HLA-B44:02	IEDRYNDSF	0
HLA-B07:02	LPQKKSNAL	1
HLA-A24:02	SMLTDPSHI	1
HLA-A24:02	SFHSLHLLF	1
HLA-A23:01	KYNPQTKQM	0
HLA-A24:02	VYSTCTVPTM	0
HLA-A02:01	YELSKINPT	1
HLA-B35:02	HPFALLLVL	1
HLA-A02:01	LMWDNVGLV	1
HLA-A26:01	FSTSKLEGY	0
HLA-A02:01	KMYAFTLESV	1
HLA-A02:05	GLSRYVARL	0
HLA-A68:01	FSIYSVSCFK	0
HLA-B07:02	RVLDCRTAF	0
HLA-A02:01	FMYSDFHFI	1
HLA-A24:02	EYKKFIATF	0
HLA-B49:01	EEEVVIEEY	0
HLA-A03:01	HTTLYYYLDK	0
HLA-A02:01	MMKTYIEFV	1
HLA-A24:07	IYLSDSDNI	0
HLA-B40:01	REAAENNDAY	0
HLA-A33:03	LQLVKGFER	0
HLA-A68:01	NTFVNFNSVK	0
HLA-B44:02	RELDVLSIL	0
HLA-A02:01	RLTSTNPTT	1
HLA-A02:01	GLIMVLSFL	1
HLA-A1	VTDNNRSFY	1
HLA-A03:01	QQLHVHNNR	0
HLA-A02:01	NLFDTAEVYA	1
HLA-A33:03	KTYETIIDR	0
HLA-A26:01	FSQVTFMAY	0
HLA-B27:05	FQMIILSIGR	1
HLA-A02:01	FVNFNSVKDL	0
HLA-A23:01	DYLDDHRYL	0
HLA-A01:01	KLEAVGHCY	0
HLA-B49:01	FEKIKSPIY	0
HLA-A23:01	CYGHRGCYY	0
HLA-B40:01	DEIVAAYSL	0
HLA-A33:03	SLTCSVSTYR	0
HLA-A03:01	TVFVPYLLVK	0
HLA-A24:02	PYYGNTDNKF	0
HLA-A24:07	KYLYHNSEY	0
HLA-A03:01	IVNGAMMFY	0
HLA-A03:01	ITAIMFATYK	0
HLA-A02:01	LWNGPMAVSMTGVMR	1
HLA-A33:01	LQKCVMLAR	0
HLA-A02:01	RIANGMGATV	0
HLA-C12:02	RMAMTDTTPFGQQRV	1
HLA-A24:02	HYGVNLNTL	0
HLA-A24:02	HYKDYAFIQW	0
HLA-A24:02	ERYLKDQQL	1
HLA-B07:02	LAHYIGTSL	0
HLA-A11:01	TTSHITTNKK	0
HLA-A03:01	KLGGALQAK	1
HLA-A24:02	FYYVVTDEI	0
HLA-B13:01	RLGPVQNEI	1
HLA-B40:01	REISAIIGL	0
HLA-A11:01	LVYIFEPEK	0
HLA-B53:01	LPYTINLLL	0
HLA-A11:01	GSCPIVIEK	0
HLA-A24:02	KFLIPKGFY	0
HLA-A02:01	LLYAFMYYL	1
HLA-B07:02	FPVTPQVPL	1
HLA-B49:01	EEEINNQLL	0
HLA-B40:02	TELDFVVKNY	0
HLA-A24:02	LFYVYYNLF	0
HLA-A01:01	VTKYYINLNY	0
HLA-B55:01	IPMSIISFF	0
HLA-A29:02	LTSVEFIIY	0
HLA-B35:01	GRAPQVLVL	1
HLA-A24:07	AYSIVRIFM	0
HLA-B40:02	KEMEETEDF	0
HLA-A03:01	ALVVSQLLR	0
HLA-A30:02	LSRVFFCVY	0
HLA-B44:02	IETPNELSFL	0
HLA-C07:01	LPYIHPTNPFA	1
HLA-A11	ATFSSSHRYHK	1
HLA-A68:01	NSFIYNISK	0
HLA-B49:01	GEYAQEIATL	0
HLA-A02:01	ILIGVIITWI	0
HLA-B40:02	FEPYYSTVAL	0
HLA-B40:02	DESEARVEF	0
HLA-B40:02	SENEKVLDTY	0
HLA-A02:01	RLWHYPCTF	1
HLA-B46:01	CSAEWPTF	1
HLA-A03:01	TPTYPAVTTVYPPSS	1
HLA-B44:02	EEIYQKAKL	0
HLA-A03:01	GLLLGHGPIRMVLAI	0
HLA-B40:02	KEFKPENEL	0
HLA-A03:01	GLLFYTRHR	0
HLA-B27:02	RRKMMYMCYR	1
HLA-A26:01	NVETSISDYY	0
HLA-A03:01	ISNLPYTIK	0
HLA-A24:02	KYDPVLMFL	0
HLA-A02:01	CMVICLLSFI	0
HLA-B07:02	HPNNTIFSV	0
HLA-A33:01	ETCFSYYQK	0
HLA-A68:01	VVKHKGIYK	0
HLA-B07:02	GPRLGFRAT	1
HLA-B40:02	YEYDREQYL	0
HLA-A03:01	KVKDLFNTK	0
HLA-A29:02	CVDDRLFSY	0
HLA-A02:01	ENVKNVIGPFMKAVC	1
HLA-A24:02	EYIDFRNRY	0
HLA-B40:02	TEEYIGNTY	0
HLA-A33:01	KTDISMSMPK	0
HLA-B51:01	SPLVFDSWL	0
HLA-A03:01	SLFLISLVMK	0
HLA-A24:07	RWKKINITI	0
HLA-A24:07	HFFVSNKVF	0
HLA-A68:01	EVVMAYVGIK	0
HLA-B55:01	IPVGATLHL	0
HLA-A68:01	SLLHAINHPK	0
HLA-A24:02	VYLFSLVVL	1
HLA-A24:07	FFYSSFVQTF	0
HLA-A02:01	GLFGKTQVGV	1
HLA-A23:01	IYSTWPSTL	0
HLA-A03:01	VLYFDNYTK	0
HLA-B40:02	KEFADCMYY	0
HLA-A33:01	LVTRKCPQK	0
HLA-A23:01	VMINNVKLF	0
HLA-A02:01	FLLTRILTI	1
HLA-A23:01	RFVIFPIQY	0
HLA-C06:02	EFKRIVQRI	1
HLA-A11:01	FVYYLDLIK	0
HLA-B27:02	GRGRLGTYRY	1
HLA-A02:01	YLLSGSDLFI	0
HLA-A01:01	QSITRSLIY	0
HLA-A24:02	SFSFGGFTF	1
HLA-A33:01	LVCFPSTQR	0
HLA-A11:01	STQSVLCVKK	0
HLA-A30:02	HTEFLGNIY	0
HLA-A68:01	TLLHVFQEYR	0
HLA-A26:01	RISHGSMLY	0
HLA-A02:01	FLFTDLRIV	0
HLA-A02:01	SLDPTFTIET	0
HLA-A02:01	ILLMLVTPSM	0
HLA-B15:01	GQNLKYQEF	0
HLA-B37:01	TELMYILGTY	0
HLA-A29:02	QTCAGVIEY	0
HLA-A29:02	KSGNSHIDY	0
HLA-A24:07	TYKTLKYMI	0
HLA-B44:02	VEIFKHLVFF	0
HLA-A02:01	VMLFILAGL	1
HLA-A24:07	YYIFLPVYF	0
HLA-A03:01	ATTILEMVK	0
HLA-B49:01	KEEVNIDNSF	0
HLA-A26:01	TLDNILGILY	0
HLA-B51:01	RPRVTKQYI	0
HLA-A11:01	TLIEFLNFGR	0
HLA-B07:02	RPEADKVAAI	1
HLA-A29:02	TREMGFLVY	0
HLA-A11:01	FFIRFGKMK	0
HLA-A24:02	KMLPKIILF	0
HLA-A23:01	HYKDYAFIQW	0
HLA-B58:01	YKSHGKGYNW	1
HLA-B40:02	NEHREYRIY	0
HLA-B18:01	YEYPLHQEH	1
HLA-A03:01	ALINLVQYR	0
HLA-A33:03	VVKHKGIYK	0
HLA-A33:01	YVFFDSPYSK	0
HLA-A01:01	EAEPPFGDSY	0
HLA-B07:02	KPQQKGLRL	1
HLA-A68:01	MSPYCLIAK	0
HLA-A33:01	SFRRFVNKLK	0
HLA-A33:01	TVYILKHLK	0
HLA-A29:02	FTFGDTALY	0
HLA-B55:01	TPPKSFKSL	0
HLA-A02:01	ALENNYEVL	1
HLA-A24:02	LYNKMEFEPF	0
HLA-A02:01	KLLQIQLCA	1
HLA-A23:01	KWKPSKPYW	0
HLA-A24:07	TFINDYANL	0
HLA-A31:01	KLVGINMSKK	1
HLA-A1	ISNQEPLKL	1
HLA-A02:01	IMDKNIILKA	1
HLA-A24:07	SYKDFKDAI	0
HLA-B57:01	RTFHHGVRV	1
HLA-B37:01	TECSQELQKF	0
HLA-A02:01	LMLIWYRPV	1
HLA-A33:01	VSSDISFIK	0
HLA-A33:03	KTNIRNAVYK	0
HLA-B27:05	RRLVVTLQC	1
HLA-A29:02	NMESASTEY	0
HLA-A24:02	VYLENTGKI	0
HLA-A29:02	QMRTPLHKY	0
HLA-A02:02	FPSDEFDASI	0
HLA-A29:02	FSFKKCLVY	0
HLA-A30:02	GVDIVDGLY	0
HLA-B51:01	MPSLSNGLI	0
HLA-A02:01	ALINKYKLKEGNPSR	1
HLA-A11:01	TTINYTLWR	1
HLA-A02:01	CINGVMWTL	1
HLA-A11:01	TFNRFTIVK	0
HLA-B37:01	EEALTRLIF	0
HLA-A24:02	GYRTATLRTL	0
HLA-B49:01	LELKYLDIF	0
HLA-A02:01	DVYVKIDNV	0
HLA-B07:02	RVIDSRRCL	1
HLA-A23:01	KMTRVFNKF	0
HLA-B40:01	YELGTHDKY	0
HLA-B37:01	SEEIISTYLL	0
HLA-A33:03	HFQQPQFQY	0
HLA-A24:02	QYDPVAALFF	1
HLA-A33:03	FTIGRALFK	0
HLA-B37:01	SESTLSFSL	0
HLA-A23:01	EYKKFIATF	0
HLA-B49:01	LEAINSDIL	0
HLA-B44:02	AEKIPRVSIL	0
HLA-A11:01	EQNLTDTNFK	0
HLA-A23:01	KYIEENKTF	0
HLA-B40:02	NEETLKQRL	0
HLA-A29:02	ISMYKRSKY	0
HLA-A29:02	CSRCLSLFY	0
HLA-A24:02	AYQKRMGVQM	1
HLA-A01:01	LSRNSTHEMY	0
HLA-B07:02	LPFERATVM	1
HLA-B35:01	SPCKIPFEIM	1
HLA-A24:07	EFCVDHPFI	0
HLA-B44:03	MEIFIEVFSHF	1
HLA-A30:02	YTYDRVDIY	0
HLA-A24:02	VYNGTNATI	0
HLA-A01:01	ISHNLGNTY	0
HLA-B44:02	WLVHKEWFHDIPLPW	1
HLA-B37:01	RERNKIVEL	0
HLA-A24:07	LYIPGTSVI	0
HLA-A30:02	FTPVYNPDY	0
HLA-B40:02	LEIEIEEDTL	0
HLA-A24:02	YFQKIVNQL	0
HLA-A11:01	GTLARKIIK	0
HLA-A33:01	TTYDFLARK	0
HLA-A02:01	ILLNEVPYV	1
HLA-A33:01	IQYDRRSFFK	0
HLA-B15:02	NIRQAGVQY	1
HLA-A11:01	IFCFRILLKK	0
HLA-B37:01	EELPLSALKF	0
HLA-B07:02	HPSIVKVLL	0
HLA-A24:07	KYRYGTFLY	0
HLA-B07:02	YPALMPLYACI	1
HLA-A02:01	GTMDCTHSL	1
HLA-A30:02	GTSRSPPSY	0
HLA-A33:01	TTSHITTNKK	0
HLA-B53:01	IPSPGIMLVL	0
HLA-A02:01	FVNHRFTLV	1
HLA-B44:02	NECIISFNL	0
HLA-A02:01	MLLSKINSL	0
HLA-A68:01	DTFKAFNSAK	0
HLA-A03:01	VLFINSIHAK	0
HLA-B37:01	KERISSEDMF	0
HLA-B49:01	KEFNATHAAF	0
HLA-B07:02	RPVILSLPRI	0
HLA-B35:01	NPAQEDDQY	1
HLA-B40:01	IEPTFKHSLL	0
HLA-A33:01	KSCALVFGR	0
HLA-A11:01	ILARRPTPKK	0
HLA-B35:01	TPRCIVDYPY	0
HLA-A02:01	MHGDTPTLHEYMLDL	1
HLA-B40:01	IETATNNIL	0
HLA-A30:02	SSSINIKEY	0
HLA-A11:01	GFTATICLK	0
HLA-B40:01	KEILDWSIYL	0
HLA-B27:02	SRFTYTALK	0
HLA-A02:02	YVSNKGVDTV	0
HLA-A03:01	KIVTNILIY	1
HLA-A02:01	NLVGMVATV	1
HLA-A29:02	ALACILPKY	0
HLA-A01:01	KSPLPSLEY	0
HLA-B07:02	RPGRPLAGFYA	1
HLA-A02:01	YLEPGPVTV	1
HLA-A01:01	YNAYNTLVY	0
HLA-A29:02	RLDGPSNKY	0
HLA-A02:01	CLIDYPYRL	1
HLA-A33:01	AVLRCHNSKK	0
HLA-B44:02	NEYSIIAKFF	0
HLA-A11:01	LLFHETGVGK	0
HLA-A02:01	TLTSCNTSV	0
HLA-C16:01	YLCCQTRLAFVGRFV	1
HLA-A01:01	KLYISWCLW	1
HLA-A30:02	YMLIIVLWLY	0
HLA-A03:01	ALYSPLLNK	0
HLA-B27:02	ERSPVIQTL	1
HLA-B44:02	YETIEILRNY	0
HLA-A33:03	YLGSANMDWR	0
HLA-B40:01	SETDTIVKF	0
HLA-A11:01	VQITEARCFY	0
HLA-B37:01	QEFTMLVNL	0
HLA-B40:02	RELKSVRCDL	0
HLA-A03:01	MVASDVCKK	0
HLA-A11:01	RQLREQLAR	0
HLA-A26:01	ESDKTDSYY	0
HLA-A02:01	TLWCSPIKV	1
HLA-A24:02	RYRNRVLLL	0
HLA-A29:02	MVDKGTVPSY	0
HLA-A23:01	CYGLNTDHI	0
HLA-B40:01	REVFYFGKF	0
HLA-A26:01	QGDYKVEEY	0
HLA-A02:01	SLFNTIATLY	1
HLA-A03:01	MQTVKLFVK	0
HLA-B07:02	WMRLLPLLAL	1
HLA-B44:02	IELYSLAKYL	0
HLA-A11:01	KFMEFDRLQK	0
HLA-A33:03	MSFVFYKPK	0
HLA-A68:01	AVCLLFIQGY	0
HLA-B40:01	METIKALEKF	0
HLA-A02:01	YQHFVARVFL	0
HLA-A03:01	NTNYTPYNR	0
HLA-A03:01	YTCTVSTGFK	0
HLA-B54:01	CPISGGLCSA	1
HLA-B08:01	KDRAKIAL	0
HLA-B08:01	MVKEKALI	0
HLA-A24:02	EYAKHHPKL	0
HLA-B51:01	APNPNRFVI	0
HLA-B40:02	YETYHLIDY	0
HLA-A11:01	KVLAARLKR	0
HLA-B37:01	IECLVILDL	0
HLA-A03:01	TVLITVYEK	0
HLA-B51:01	DPRIASILSL	0
HLA-A68:02	VVSSAENEL	0
HLA-A24:07	LFYTFAISY	0
HLA-A11:01	GFRALHALR	0
HLA-A01:01	DMSTRNIEY	0
HLA-A68:01	KSMMRNRTK	0
HLA-A11:01	GLAESSTPK	0
HLA-B07:02	NERGKTLLF	0
HLA-A02:01	ILIPFLILFI	0
HLA-A01:01	ETRNYLYKY	0
HLA-B55:01	RPSSQVFRSV	0
HLA-B49:01	DESEARVEF	0
HLA-B07:02	RPASAWTLY	1
HLA-A68:01	IQIQEQHLNK	0
HLA-A33:01	GLTDEEMCIK	0
HLA-A11:01	MTCSACQSK	1
HLA-B15:01	TQGYFPDWQNY	1
HLA-A02:01	YCNYSKFWYL	0
HLA-A24:07	LYLGHSAGF	0
HLA-A02:01	ALINDQLIM	1
HLA-A02:01	KLFTHDIML	1
HLA-A02:01	GLIYNRMGA	1
HLA-B51:01	SPSNHHILL	0
HLA-A11:01	TLVMGSCCGR	0
HLA-A26:01	LSSMVIMEY	0
HLA-A24:02	CYFEPQIRIL	0
HLA-A01:01	YSEHPTFTS	0
HLA-A11:01	VTCAMFTCK	0
HLA-A26:01	STTDAEACY	0
HLA-B44:02	GENETDVLL	0
HLA-A23:01	FYIPHGNKM	0
HLA-B07:02	LPAESLGPRI	0
HLA-B40:01	GETKSHAIY	0
HLA-B40:01	HETRNYLYKY	0
HLA-B49:01	DELDQKKEL	0
HLA-B07:02	RPTPKGTVMD	0
HLA-A02:01	LTGDENFTI	0
HLA-A33:01	LTYLLGMIVK	0
HLA-A02:01	LIDLTSFLL	0
HLA-A24:02	RWYNKHNDL	0
HLA-A11	AASEDDPQSGPVEEN	0
HLA-B07:02	MPAYIRNTL	1
HLA-A02:01	SIDQLCKTF	1
HLA-A03:01	YTFSNNKLNK	0
HLA-A02:01	LLGAAMVGA	0
HLA-A02:01	NLLVTGFDT	1
HLA-A23:01	LWLYGYNFII	0
HLA-B40:01	DENELFKHY	0
HLA-A30:02	CSLIGTELY	0
HLA-B40:01	SESTIDIIL	0
HLA-A01:01	KESCNGLYY	0
HLA-B27:05	MRDHTITLL	1
HLA-A1	LTETWKQQDY	0
HLA-B15:02	GQGGSPTAM	1
HLA-A29:02	FTIDFKLKY	1
HLA-A02:01	NKAYPVECWVPDPTR	1
HLA-A03:01	SSITMDIVNK	0
HLA-A03:01	KVIVRNLNK	0
HLA-A11:01	IFNISIDQK	0
HLA-A23:01	VYSIVFVDVI	0
HLA-A02:01	RTAGMIIML	0
HLA-B37:01	KEMNRSIIY	0
HLA-A02:01	IIYEILYML	0
HLA-A68:01	SSADLTNLK	0
HLA-A02:01	VMIIVSSCAV	0
HLA-A33:01	QVVIGNTLIK	0
HLA-B40:02	NETYCDMMSL	0
HLA-B35:01	VPVWKEATTTL	1
HLA-A33:01	GLLFYTRHR	0
HLA-A03:01	KSYLLKINNK	0
HLA-B53:01	SPVIVNGAM	0
HLA-A03:01	KVREHTFVK	0
HLA-A02:01	MMLPSQPTLLT	1
HLA-B55:01	SPSNHHILL	0
HLA-A02:01	RVLEDGVNYA	1
HLA-B40:02	KESLPMLYF	0
HLA-A02:01	GLPDSLPSL	0
HLA-B44:02	DEDAKFIEHL	0
HLA-A02:01	RVLLLLLLGL	1
HLA-A23:01	KFKAFVFAW	0
HLA-A02:01	RQAGDFHQV	1
HLA-A11:01	ATTFVTPMLR	0
HLA-A24:07	TYLGESWTF	0
HLA-B44:02	IENYVMTMIL	0
HLA-A1	ALASCMGLIY	1
HLA-A33:01	KVDANYFTK	0
HLA-A26:01	LSPIGLLFY	0
HLA-A23:01	SFLIQSNSL	0
HLA-A02:01	LLVAALLAV	1
HLA-A11:01	RVLFSIFYK	0
HLA-A33:01	AVKDVTITK	0
HLA-B40:01	TEIVVKILY	0
HLA-B44:02	LEVRFGNDVL	0
HLA-A24:02	YFNKYGHLMF	0
HLA-A11:01	NQPWIKTISK	0
HLA-A24:02	FYLFTFTIY	0
HLA-A24:07	NYVHHGNRF	0
HLA-B49:01	VEELLHRGY	0
HLA-B08:01	YLIIGILTL	1
HLA-B55:01	LPNCIRVTL	0
HLA-A29:02	LVEWGTSTY	0
HLA-A24:02	NFNGHTYHL	0
HLA-A11:01	AISGDDCVVK	0
HLA-A33:01	MLTITSFRR	0
HLA-A02:01	LMNGQQIFL	1
HLA-A11:01	HTLWKAGILY	0
HLA-B37:01	IEPKANGSLF	0
HLA-B07:02	NPGFALVAV	0
HLA-A24:07	IMVSEHFSL	0
HLA-B08:01	LIRERFPNI	0
HLA-B49:01	WENGFKVVLL	0
HLA-A33:03	YTADNVIPK	0
HLA-A68:01	ELFQLLTHVK	0
HLA-A11:01	ILFMEMFFDY	0
HLA-A03:01	TVRSHCVSKL	1
HLA-A24:02	NYNNLDDKF	1
HLA-A68:01	SVLQTGDGK	0
HLA-A02:01	HLMIWHSNL	0
HLA-B51:01	CPMMMKRLM	0
HLA-A11:01	KVIRVDYTK	0
HLA-A11:01	FVFEATKLY	0
HLA-B07:02	RPMTYKGAV	1
HLA-A3	LLLQRGPQY	0
HLA-A33:01	MTVELMNLK	0
HLA-A33:03	KLGYIKFKR	0
HLA-A03:01	RLRPGGKK	1
HLA-A24:02	LWFHISCLTF	1
HLA-B55:01	YPFFRKLVL	0
HLA-A11:01	SLLFIPDIK	0
HLA-B40:01	EEIAKYGHSF	0
HLA-A24:07	IYSKAGNILF	0
HLA-A02:06	HQLWATLLSL	1
HLA-B44:02	LETDAGRVKF	0
HLA-A33:03	SVAGNLIRNR	0
HLA-A02:01	MNHLGNVKYLVIVFL	1
HLA-A02:01	VLLNAPSEA	1
HLA-A03:01	TLKLGYIKFK	0
HLA-A24:02	AWVNMPSLL	0
HLA-B40:02	EEEIKAEMQL	0
HLA-A23:01	LFISIPFEI	0
HLA-A68:01	TVSGLAWTRQ	1
HLA-A33:01	ILVNQYSHMK	0
HLA-A03:01	SVLQTGDGK	0
HLA-B08:01	IEIKDTKEAL	1
HLA-A23:01	LFRIVSTVL	0
HLA-A02:01	IVEQCCTSI	1
HLA-B40:02	GEDIFCAMPY	0
HLA-A29:02	IIDTIGRDY	0
HLA-B55:01	FPFFVAFLAI	0
HLA-A24:03	TYGWNIVKL	0
HLA-A24:07	IYGLIACLIF	0
HLA-A26:01	TVASAQIHLY	0
HLA-B40:02	LEFDDIDMYL	0
HLA-B37:01	LEKNLDQLRF	0
HLA-A11:01	SSAMDNNEPK	0
HLA-A30:02	SAEKYMCRY	0
HLA-A03:01	ISFWIDSIPK	0
HLA-A29:02	NISNKVIRY	0
HLA-A1	DAEKSDICTDEY	1
HLA-A30:02	VSDGPPTGY	0
HLA-A11:01	ELFKHYYPY	0
HLA-A29:02	ACEDDKLMIY	0
HLA-B35:01	LPFEKSTIM	1
HLA-A02:01	WLSEKEDAV	0
HLA-A33:03	KLKHRDGFTK	0
HLA-B40:02	EESKYVESKL	0
HLA-B35:01	APGWLIWTY	1
HLA-B51:01	RPDTRHLRV	0
HLA-A33:03	AVAIFCITY	0
HLA-A26:01	FNSLNTDDY	0
HLA-A33:01	KLGYIKFKR	0
HLA-B37:01	IELCGAFLF	0
HLA-B44:02	KELGLATEYF	0
HLA-A23:01	EYIKISDML	0
HLA-A02:01	FLSRVFFCV	0
HLA-A01:01	MTTEDMLKV	0
HLA-A02:01	RMSRVTTFTV	0
HLA-A24:07	LWEPGFISF	0
HLA-A33:03	FLYHTSAAK	0
HLA-A02:01	SLYNTVAVLY	1
HLA-A02:01	ILAVDGVLSV	1
HLA-A24:07	RMEIFLVLL	0
HLA-A29:02	TVSFIDETEY	0
HLA-A1	LRENTTQCTY	0
HLA-A24:07	VYSSPNVSI	0
HLA-A23:01	RFCDISIVI	0
HLA-A24:07	LYRPNIPLKI	0
HLA-A33:03	TQYYILKNEY	0
HLA-B51:01	IPFNMKNLL	0
HLA-A11:01	STPKSSIYY	0
HLA-B27:05	RRDHRRRKAL	1
HLA-A33:03	TTPYNFIAK	0
HLA-A02:01	MMMNWSPTT	1
HLA-A02:01	LLDVAPLSL	1
HLA-B40:01	KEENTFSILY	0
HLA-A33:03	IVFVDVIIIK	0
HLA-B37:01	SECTTPCSGSW	0
HLA-A02:01	GLLGCIITSL	1
HLA-A02:01	QLIPCMDVV	0
HLA-B55:01	KPYNVNNLSV	0
HLA-B35:01	ASCMGLLY	1
HLA-B08:01	RPAEKGKTVM	0
HLA-B49:01	SEYIVTPDTY	0
HLA-A24:07	QYITMVNSL	0
HLA-A02:01	GLLAIVKV	0
HLA-A68:01	SLFMILCTR	0
HLA-B55:01	LPCPQINTL	0
HLA-B49:01	REEPKISLL	0
HLA-A02:01	SLYFGGICV	1
HLA-B49:01	SEARVEFGPL	0
HLA-B40:02	EEINNQLLL	0
HLA-A30:02	TSEEIISTY	0
HLA-A24:02	LYNNTIMML	0
HLA-B07:02	MAWRTIMAV	0
HLA-B37:01	NECATVDEL	0
HLA-A24:02	TYRIIKSSF	0
HLA-B07:02	EESEMFMPRSIGGPV	1
HLA-B07:02	TPGPGVRWPL	1
HLA-B40:01	PELREYYEL	0
HLA-B07:02	IPKLRQGSY	0
HLA-A33:01	KSLYITNTLK	0
HLA-B37:01	DENRGAIMFF	0
HLA-A68:02	YTPEGIIPTL	1
HLA-A01:01	VTRGAVLTY	0
HLA-A29:02	YYALSGIGY	0
HLA-B07:02	GPVRPYFSL	0
HLA-A29:02	HTVTDTVSY	0
HLA-A01:01	HVEYKSDSY	0
HLA-B37:01	KEIASSISRL	0
HLA-A01:01	TVSDYISELY	0
HLA-A02:01	QLFLNTLSFV	1
HLA-A03:01	TVYILKHLK	0
HLA-B07:02	RPDTRHLRVL	0
HLA-A02:02	DVSSSVITSL	0
HLA-A29:02	WTVFMLPIMY	0
HLA-B49:01	REVVANVIGL	0
HLA-B07:02	TPRGTVMDII	1
HLA-B07:02	SPYYRNSVA	0
HLA-A02:01	SQKRSFVYV	0
HLA-A23:01	HYGVNLNTL	0
HLA-A29:02	TSSGRMPVY	0
HLA-A03:01	TLNISSKFK	0
HLA-A33:01	GVYNYFKPK	0
[truncated: 30,787 more rows]
