# Supplementary material for: DeepHLApan: A Deep Learning Approach for Neoantigen Prediction Considering Both HLA-Peptide Binding and Immunogenicity
Source: Front Immunol. 2019 Nov 1;10:2559. doi: 10.3389/fimmu.2019.02559 (PMC6838785; doi:10.3389/fimmu.2019.02559)
Supplement: Table S7 — (A) The AUC performance of the binding model of DeepHLApan on the latest IEDB benchmark datasets compared with other tools. The best performance of each sub-dataset is highlighted in red. (B) The AUC performance of the binding model of DeepHLApan on the datasets collected from Mei et al. compared with other tools. The best performance of each sub-dataset is highlighted in red. [file Table_7.XLSX]

## Sheet: Table S7
Table S7a. The AUC performance of the binding model of DeepHLApan on the latest IEDB benchmark datasets compared with other tools. The best performance of each sub-dataset is highlighted in red.
ID	IEDB Reference	Allele	Peptide Length	Peptide Count	Positive Count	Measurement type	NetMHCpan 2.8	NetMHCpan 3.0	NetMHCpan 4.0	SMM	ANN 3.4	ANN 4.0	ARB	SMMPMBEC	IEDB Consensus	NetMHCcons	PickPocket	MHCflurry 1.2.0	DeepHLApan binding model
	Reference					type
1-1	315312	HLA-A31:01	9	10	4	binary	0.917	0.958	1.000	0.917	0.917	0.917	0.875	0.917	0.917	0.917	0.917	-	0.958333
1-2	315312	HLA-A66:01	9	16	14	binary	0.536	0.536	0.536	0.679	0.679	0.250	-	1.000	0.679	0.607	0.679	0.393	0.535714
1-3	1031253	HLA-A03:01	9	14	9	ic50	0.933	0.933	0.956	0.867	0.889	0.956	0.711	0.911	0.900	0.911	0.956	0.956	0.955556
1-4	1031253	HLA-B07:02	9	13	7	ic50	1.000	1.000	1.000	1.000	1.000	1.000	1.000	1.000	1.000	1.000	1.000	1.000	1
1-5	1031253	HLA-B27:05	9	12	7	ic50	0.629	0.629	0.571	0.629	0.686	0.686	0.600	0.600	0.657	0.657	0.600	0.714	0.628571
1-6	1031959	HLA-B27:05	8	97	30	binary	0.510	0.514	0.512	0.542	0.535	0.522	0.524	0.540	0.543	0.521	0.513	0.548	0.566169
1-7	1031959	HLA-B27:05	9	8457	5837	binary	0.601	0.613	0.599	0.601	0.602	0.601	0.591	0.600	0.596	0.602	0.595	0.596	0.615358
1-8	1031959	HLA-B27:05	10	7665	5575	binary	0.622	0.623	0.623	0.621	0.627	0.617	0.592	0.627	0.622	0.625	0.611	0.622	0.638299
1-9	1031959	HLA-B27:05	11	5330	3999	binary	0.653	0.648	0.649	0.641	0.653	0.641	0.620	0.645	0.644	0.653	0.649	0.652	0.659453
1-10	1033071	HLA-A02:01	9	113	41	ic50	0.873	0.876	0.876	0.866	0.873	0.876	0.850	0.866	0.868	0.874	0.852	0.872	0.854167
1-11	1033071	HLA-A02:01	10	77	12	ic50	0.881	0.891	0.899	0.881	0.915	0.896	0.856	0.883	0.888	0.888	0.878	0.901	0.910448
Table S7b. The AUC performance of the binding model of DeepHLApan on the datasets collected from Mei S et.al compared with other tools. The best performance of each sub-dataset is highlighted in red.
ID	Allele	Peptide Length	Peptide Count	Positive Count	Data format	Pickpocket	MixMHCpred	NetMHCpan 4.0	NetMHCcons	NetMHCstabpan	DeepHLApan binding model
2-1	HLA-A02:04	9	2818	1409	MS	0.984	0.992	0.99	0.986	0.989	0.985249
2-2	HLA-A02:04	10	330	165	MS	0.988	0.99	0.977	0.994	0.994	0.975758
2-3	HLA-A24:06	9	230	115	MS	0.99	0.983	0.989	0.986	0.986	0.98087
2-4	HLA-A24:13	9	296	148	MS	0.981	0.984	0.974	0.971	0.971	0.979319
2-5	HLA-B27:07	9	2144	1072	MS	0.996	0.999	0.999	0.993	0.994	0.993029
2-6	HLA-B27:07	10	1034	517	MS	0.99	0.996	0.992	0.986	0.987	0.987919
2-7	HLA-B27:07	11	598	299	MS	0.988	0.995	0.987	0.983	0.985	0.962092
2-8	HLA-B27:08	9	1940	970	MS	0.995	0.998	0.998	0.992	0.993	0.9931
2-9	HLA-B27:08	10	1076	538	MS	0.993	0.994	0.99	0.991	0.992	0.987602
2-10	HLA-B27:08	11	756	378	MS	0.987	0.995	0.983	0.985	0.986	0.962627
2-11	HLA-B27:09	9	1992	996	MS	0.988	0.996	0.995	0.988	0.989	0.984966
2-12	HLA-B27:09	10	1170	585	MS	0.988	0.994	0.99	0.987	0.988	0.984873
2-13	HLA-B27:09	11	724	362	MS	0.989	0.994	0.979	0.989	0.989	0.952287
2-14	HLA-B51:08	9	972	486	MS	0.986	1	0.999	0.99	0.992	0.99359
2-15	HLA-B56:01	9	792	396	MS	0.987	0.992	0.993	0.992	0.993	0.970545
