# Supplementary material for: DeepHLApan: A Deep Learning Approach for Neoantigen Prediction Considering Both HLA-Peptide Binding and Immunogenicity
Source: Front Immunol. 2019 Nov 1;10:2559. doi: 10.3389/fimmu.2019.02559 (PMC6838785; doi:10.3389/fimmu.2019.02559)
Supplement: Table S8 — The validated neoantigens retrieved from Koşaloǧlu-Yalçın et al. and the corresponding predicted immunogenic scores. [file Table_8.XLSX]

## Sheet: Table S8
Table S8. The validated neoantigens retrieved from Koşaloğlu-Yalçın Z et al. and the corresponding predicted immunogenic scores.
Mutant peptide	Length	Mutant position	HLA	Classification	Mutant IC50	Mutant rank	Immunogenic score
RLFLPVVLK	9	7	HLA-A*03:01	random	10.25	0.1	0.499226
EEKLIVVLF	9	5	HLA-B*44:02	positive	444.25	0.8	0.00641996
ALNEAIMWSSK	11	7	HLA-A*03:01	random	29.8	0.2	0.0814537
AYKGLASAAYL	11	8	HLA-C*14:03	random	24.95	0.2	0.971657
AYQTLYEI	8	8	HLA-A*24:02	random	15.74	0.2	0.119573
KTLTSVFQK	9	1	HLA-A*11:01	positive	6.23	0.2	0.0265632
ETSDGINFTK	10	6	HLA-A*68:01	random	5.6	0.2	0.00585187
EAFIQPITR	9	3	HLA-A*68:01	positive	8.72	0.3	0.0494766
QTACEVLDY	9	3	HLA-A*01:01	positive	72.79	0.3	0.0537491
GMHQQIVPF	9	9	HLA-B*15:01	random	12.35	0.2	0.86227
SYLDSGIHF	9	9	HLA-A*24:02	positive	81.7	0.5	0.0685321
YVDFREYEYY	10	10	HLA-A*01:01	positive	13.79	0.2	0.0745447
FLEGNEVGKTY	11	3	HLA-A*01:01	positive	2397.48	1	0.0776024
SELFRSGLDSY	11	7	HLA-B*44:02	positive	117.43	0.4	0.0837742
KIFSEVTLK	9	8	HLA-A*03:01	positive	11.68	0.2	0.0854072
LLFSVSLV	8	5	HLA-A*02:01	random	6.5	0.2	0.224302
KVYEGVWKK	9	1	HLA-A*03:01	positive	15.67	0.2	0.0945773
CILGKLFTK	9	5	HLA-A*11:01	positive	27.31	0.4	0.161732
MVFLSSFINGK	11	4	HLA-A*03:01	random	20.62	0.2	0.0138029
DANSFLQSV	9	4	HLA-B*51:01	positive	4711.22	1.5	0.164475
KINKNPKYK	9	1	HLA-A*03:01	positive	111.43	0.6	0.189057
RVLKFACRVQK	11	1	HLA-A*03:01	random	28.94	0.2	0.189528
PSDTRQMLFY	10	2	HLA-A*01:01	positive	9.35	0.2	0.194051
LLLDDLLVSI	10	6	HLA-A*02:01	positive	5.22	0.2	0.251295
KLYEEPLLK	9	8	HLA-A*03:01	positive	12.55	0.2	0.251379
ILDTAGREEY	10	7	HLA-A*01:01	positive	231.76	0.4	0.306629
YAFGVTDTL	9	9	HLA-B*38:01	random	390.25	0.2	0.937058
MQLMPFGCLL	10	1	HLA-A*02:01	positive	555.02	4.1	0.308114
YYKLPVLLIEF	11	4	HLA-A*24:02	random	35.66	0.2	0.206911
ILNAMIAKI	9	7	HLA-A*02:01	positive	45.62	1.4	0.309533
ALMELKILEGL	11	10	HLA-A*02:01	random	6.7	0.3	0.28991
GLFGDIYLA	9	2	HLA-A*02:01	positive	5.75	0.3	0.350893
ASNASSAAK	9	5	HLA-A*11:01	positive	18.9	0.3	0.351135
FIASNGVKLV	10	5	HLA-A*02:01	positive	58.06	1.5	0.373429
TLDWLLQTPK	10	3	HLA-A*03:01	positive	273.98	1	0.379359
GLMDCYLKLL	10	4	HLA-A*02:01	random	8.08	0.3	0.454556
IYKAPCENW	9	6	HLA-A*24:02	positive	59.35	0.4	0.419344
ETVSEQSNV	9	6	HLA-A*68:02	positive	10.22	0.4	0.431374
KLCIYIWGV	9	5	HLA-A*02:01	random	4.48	0.3	0.603608
LLFSTVVHV	9	4	HLA-A*02:01	random	5.46	0.3	0.258698
IMQLMPFGC	9	2	HLA-A*02:01	positive	1688.25	6.6	0.449204
RIIPPAAK	8	3	HLA-A*03:01	random	44.25	0.3	0.318064
SEAYSAQI	8	7	HLA-B*44:02	random	64.5	0.3	0.0749649
SMSFSNYYR	9	2	HLA-A*11:01	random	19.74	0.3	0.0996122
YTFSITAFDGV	11	10	HLA-A*02:01	random	8.16	0.3	0.251581
AELKGHTSQM	10	8	HLA-B*44:03	random	147.37	0.4	0.963562
RPHVPESAF	9	1	HLA-B*07:02	positive	5.71	0.2	0.531032
CTASDFDR	8	2	HLA-A*68:01	random	14.49	0.4	0.0833106
ALLETPSLLL	10	6	HLA-A*02:01	positive	27.81	0.9	0.533335
YYSKNLNSFF	10	9	HLA-A*24:02	positive	6.71	0.2	0.539065
KILDAVVAQK	10	10	HLA-A*03:01	positive	49.01	0.3	0.566342
KMNEGIVKL	9	4	HLA-A*02:01	random	7.13	0.4	0.674291
LSDGIGIDF	9	6	HLA-A*01:01	random	320.73	0.4	0.0427796
APARLERRHSA	11	2	HLA-B*07:02	positive	63.17	0.5	0.600623
TRLSRAYLPVK	11	5	HLA-B*27:05	random	96.35	0.4	0.832885
VMFGGSFVESA	11	1	HLA-A*02:01	random	11.54	0.4	0.468626
RPHAIRRPLAL	11	3	HLA-B*07:02	positive	2.49	0.1	0.602938
VVPCEPPEV	9	4	HLA-A*02:01	positive	649.29	4.7	0.629132
CLNEYHLFL	9	9	HLA-A*02:01	positive	21.28	0.9	0.633462
CVRVSGQGL	9	1	HLA-B*07:02	positive	422.95	1.3	0.634512
FIFGPFNL	8	8	HLA-A*02:01	random	13.66	0.5	0.39878
FLLLLLVPL	9	9	HLA-A*02:01	random	7.79	0.5	0.47389
FYSTRPLSI	9	7	HLA-A*24:02	random	86.54	0.5	0.0170527
DYLQYVLQI	9	5	HLA-A*24:02	positive	82.21	0.5	0.654236
ILAAVEAV	8	5	HLA-A*02:01	random	13.69	0.5	0.680122
VVMSWAPPV	9	3	HLA-A*02:01	positive	3.83	0.2	0.659579
IYRTKEWDEF	10	5	HLA-A*24:02	random	152.25	0.5	0.23952
NSDEQLGEMF	10	1	HLA-A*01:01	random	397.89	0.5	0.215104
RLADSPPPQV	10	4	HLA-A*02:01	random	11.23	0.5	0.358583
ILDKVLVHL	9	9	HLA-A*02:01	positive	24.98	1	0.659875
VYQYTFPDF	9	6	HLA-A*24:02	positive	10.41	0.2	0.669282
AATNLSALYY	10	2	HLA-A*01:01	random	463.51	0.6	0.0212228
FLRRKNGHENF	11	8	HLA-B*15:01	random	79.48	0.6	0.900047
IMSPVPLL	8	4	HLA-A*02:01	random	20.52	0.6	0.658712
MLGEQLFPL	9	5	HLA-A*02:01	positive	3.16	0.2	0.677449
SLFEGIDIYT	10	8	HLA-A*02:01	positive	20.62	0.7	0.680717
RPFYSDVDIM	10	3	HLA-B*07:02	random	71.88	0.6	0.359953
TPKILKAM	8	3	HLA-B*07:02	random	69.26	0.6	0.117056
YYVYDFMM	8	5	HLA-A*24:02	random	193.04	0.6	0.00814044
AEFEVPRLV	9	7	HLA-B*44:02	random	382.76	0.7	0.279532
KLMNIQQKL	9	8	HLA-A*02:01	positive	22.38	1	0.710117
FLNILAFAAL	10	6	HLA-A*02:01	random	17.97	0.7	0.286157
FLYNLLTRV	9	5	HLA-A*02:01	positive	3.14	0.2	0.719981
IILVAVPHV	9	7	HLA-A*02:01	positive	47.47	1.5	0.720733
GLAGDNIYL	9	9	HLA-A*02:01	random	14.52	0.7	0.44221
IIAATFLF	8	1	HLA-B*15:01	random	73.36	0.7	0.785861
QLFSEIHNL	9	1	HLA-A*02:01	random	13.26	0.7	0.346865
ALDPHSGHFV	10	2	HLA-A*02:01	positive	22.14	0.8	0.7412
SLADEAEVYL	10	9	HLA-A*02:01	positive	14.4	0.5	0.776394
VLHDDLLEA	9	3	HLA-A*02:01	positive	21.96	1	0.783842
FLTRLLEEI	9	8	HLA-A*02:01	random	15.32	0.8	0.548295
IMEKLEMSK	9	2	HLA-A*03:01	random	186.33	0.8	0.0979637
SPKRKGKSNF	10	7	HLA-B*07:02	random	145.53	0.8	0.4885
VLEGSLNK	8	7	HLA-A*03:01	random	196.98	0.8	0.0484759
WPSRSVCI	8	8	HLA-B*07:02	random	130.16	0.8	0.369386
ILTGLNYEV	9	9	HLA-A*02:01	positive	8.57	0.5	0.785811
CMWGRLWQL	9	2	HLA-A*02:01	positive	7.98	0.5	0.793853
IEGFRNALY	9	5	HLA-B*44:03	random	502.57	0.9	0.93321
KMLKKNVKVSY	11	5	HLA-A*03:01	random	267.41	0.9	0.0159664
LLTACKLK	8	4	HLA-A*03:01	random	209.1	0.9	0.05412
NEIIRKEF	8	4	HLA-B*44:03	random	602.25	0.9	0.883719
QLIAPLEV	8	5	HLA-A*02:01	random	30.19	0.9	0.585776
QQSSTAKSATW	11	8	HLA-B*38:01	random	3043.76	0.9	0.94708
TPGPAQSTI	9	6	HLA-B*07:02	random	195.18	0.9	0.265465
FLDEFMEGV	9	8	HLA-A*02:01	positive	2.7	0.2	0.811276
ILATDYENYAL	11	5	HLA-A*02:01	random	34.8	1	0.433602
ACDPHSGHFV	10	2	HLA-A*02:01	positive	12243.5	17	0.824915
GIVEGLITTV	10	7	HLA-A*02:01	positive	17.86	0.7	0.831466
QLAKTCPV	8	8	HLA-A*02:01	random	39.88	1	0.449109
RAALSKKVAVL	11	10	HLA-B*07:02	random	222.84	1	0.341585
ALYGFVPVL	9	5	HLA-A*02:01	positive	9.53	0.5	0.84708
GRIAFFLKY	9	6	HLA-B*27:05	positive	58.19	0.3	0.900149
AFSRRFAWHL	10	5	HLA-A*24:02	random	639.33	1.1	0.576595
EYFADMERHHI	11	10	HLA-A*24:02	random	472.25	1.1	0.0740209
HYLIKHMV	8	1	HLA-A*24:02	random	579.95	1.1	0.0238871
PLEVEMSGIEY	11	7	HLA-A*01:01	random	2584.95	1.1	0.0965413
QPVIAMDTEL	10	3	HLA-B*07:02	random	293.65	1.1	0.623016
TTMVPSPEAK	10	5	HLA-A*03:01	random	325.61	1.1	0.0948702
VEARAKAI	8	4	HLA-B*44:03	random	805.35	1.1	0.91662
AEGFRTVLEL	10	5	HLA-B*44:03	random	961.14	1.2	0.965185
LVGNSWTPGY	10	8	HLA-A*01:01	random	1724.81	1.2	0.0907957
TPQSMQVDM	9	9	HLA-B*07:02	random	360.49	1.2	0.284045
TYLPSAWNF	9	9	HLA-A*24:02	positive	4.52	0.2	0.930149
FIAAFVGAAA	10	9	HLA-A*02:01	random	44.97	1.3	0.585734
HPEASPLF	8	7	HLA-B*07:02	random	391.85	1.3	0.234949
ILSVISGSIFI	11	10	HLA-A*02:01	random	58.41	1.3	0.230079
IMEDDEYV	8	2	HLA-A*02:01	random	56.7	1.3	0.498426
KMINSHFL	8	3	HLA-A*24:02	random	816.6	1.3	0.0615544
GLGPGFSSY	9	8	HLA-B*15:01	positive	38.02	0.5	0.931956
KQFHRMCYWEL	11	5	HLA-A*24:02	random	786.66	1.4	0.617886
YTMSHYYDY	9	3	HLA-A*11:01	random	142.32	1.4	0.0458981
YTTQNLIRM	9	2	HLA-A*01:01	random	2475.01	1.4	0.0248251
YVMVGADVPF	10	7	HLA-A*24:02	random	976.74	1.4	0.10532
CYMEAVAL	8	6	HLA-C*14:03	positive	10.59	0.2	0.951074
SHETVIIEL	9	6	HLA-B*38:01	positive	376.36	0.2	0.968457
FSNLTQHKII	10	5	HLA-B*52:01	random	5217.99	1.5	0.545571
KELEGILLL	9	9	HLA-B*44:03	positive	273.72	0.6	0.976165
KLNFIDTY	8	6	HLA-A*03:01	random	491.51	1.5	0.0815217
SEIFMNEWQWK	11	6	HLA-B*44:03	random	1351.78	1.5	0.923446
FIHVIMYSYYR	11	11	HLA-A*11:01	random	203.97	1.6	0.062268
LVAAHSAYL	9	3	HLA-A*02:01	random	60.63	1.6	0.528361
PLSSEPFQGSY	11	5	HLA-A*01:01	random	3953.83	1.6	0.180402
RLPPGIMIKL	10	5	HLA-A*02:01	random	64.22	1.6	0.500812
TMMSKTLCIR	10	10	HLA-A*03:01	random	593.63	1.6	0.0236727
ALLHLAQPA	9	9	HLA-A*02:01	random	70.17	1.7	0.517274
HEFLQVYDG	9	2	HLA-B*44:03	random	1542.88	1.7	0.919763
RQATEDVRHYF	11	2	HLA-A*24:02	random	1056.19	1.7	0.093937
SLDGLSHADVV	11	1	HLA-A*02:01	random	93.7	1.7	0.588638
SMFPSEVL	8	1	HLA-A*02:01	random	97.13	1.7	0.672142
IADKIYNLF	9	6	HLA-A*24:02	random	1254.63	1.8	0.0267692
ITLAYSEV	8	2	HLA-A*02:01	random	102.57	1.8	0.640084
LILFFTFFAFL	11	5	HLA-A*02:01	random	107.37	1.8	0.0888595
RLPPIHEFSI	10	7	HLA-A*02:01	random	86.55	1.8	0.516743
SLLNHLLYEVA	11	6	HLA-A*02:01	random	96.5	1.8	0.591618
STAATVPFM	9	7	HLA-A*01:01	random	3917.73	1.8	0.0268998
SWIVKSSCI	9	7	HLA-A*24:02	random	1157.36	1.8	0.0626764
KLLILHQVV	9	8	HLA-A*02:01	random	80.52	1.9	0.617334
SMRSYTLIQKL	11	9	HLA-B*07:02	random	1112.23	1.9	0.208294
SQPSLGLL	8	3	HLA-C*14:03	random	293.69	1.9	0.973052
WLATSLII	8	7	HLA-A*02:01	random	111.75	1.9	0.511587
YVPVPIPV	8	6	HLA-A*02:01	random	112.2	1.9	0.513643
LSNNECSCTFR	11	11	HLA-A*11:01	random	305.32	2	0.1583
QPGSQPPHSI	10	6	HLA-B*07:02	random	999.7	2	0.383105
SLYLPHLPLFL	11	8	HLA-A*02:01	random	119.81	2	0.6878
TEDGIEDAF	9	6	HLA-B*44:02	random	2153.96	2	0.196405
ALNKMFCQL	9	7	HLA-A*02:01	random	101.59	2.1	0.562628
EEDAFVRCV	9	8	HLA-B*44:03	random	2309	2.1	0.913532
HLRSACASSH	10	3	HLA-A*03:01	random	977.95	2.1	0.603714
LRLLTTIL	8	2	HLA-B*38:01	random	5623.13	2.1	0.938984
MELNGSSSQ	9	1	HLA-B*44:03	random	2371.9	2.1	0.879829
SPTRWAALPS	10	2	HLA-B*07:02	random	1152.84	2.1	0.684529
VYNEKSFV	8	5	HLA-A*24:02	random	1920.85	2.1	0.0675662
WVWTDTTFSL	10	8	HLA-B*51:01	random	7547.85	2.1	0.405697
ALFSFMTHRF	10	4	HLA-B*52:01	random	6321.05	2.2	0.926285
ATSVPFAATA	10	8	HLA-A*68:02	random	199.34	2.2	0.490675
FAVTATYPYQV	11	4	HLA-B*52:01	random	6060.79	2.2	0.984037
IQVTSFLFY	9	8	HLA-A*11:01	random	352.59	2.2	0.0618281
NEAIMWSS	8	5	HLA-B*44:03	random	2508.66	2.2	0.979552
RGQRVSFHLHI	11	1	HLA-B*52:01	random	6078.36	2.2	0.745353
RSRSWETFPSV	11	1	HLA-B*07:02	random	1355.76	2.2	0.695774
TLLHFAAKF	9	5	HLA-A*24:02	random	1922.12	2.2	0.320752
YLSGIQNT	8	3	HLA-A*02:01	random	149.17	2.2	0.485665
YTLMAQAV	8	7	HLA-A*02:01	random	153.26	2.2	0.804188
CLDALAALR	9	4	HLA-A*01:01	random	5171.65	2.3	0.556808
LLAALHRQV	9	7	HLA-A*02:01	random	119.67	2.3	0.602393
LLASNSCFVR	10	9	HLA-A*03:01	random	1066.44	2.3	0.121014
RTFPFSLQYI	10	6	HLA-A*02:01	random	153.62	2.3	0.317077
VLISSCSRCR	10	8	HLA-A*03:01	random	1143.72	2.3	0.0391179
GLHDKAPL	8	8	HLA-A*02:01	random	191.6	2.4	0.543076
ILQDMWRLLDL	11	1	HLA-A*02:01	random	192.14	2.4	0.757149
KLCEGSFAKVR	11	3	HLA-A*03:01	random	1328.97	2.4	0.489716
MTFLNTADWLL	11	3	HLA-A*02:01	random	184.15	2.4	0.297721
QEEQDFLSHKA	11	6	HLA-B*44:02	random	3300.11	2.4	0.161448
RDWVDQISF	9	5	HLA-B*44:02	random	3010.4	2.4	0.375364
ALIDRNIQAT	10	4	HLA-A*02:01	random	212.26	2.5	0.710315
IIKIHDINDNK	11	11	HLA-A*11:01	random	423.6	2.5	0.141522
LEQDLEKL	8	1	HLA-B*44:02	random	3150.06	2.5	0.0457574
LTCAGEFLICF	11	6	HLA-A*01:01	random	6771.1	2.5	0.19503
SLACILGVL	9	1	HLA-A*02:01	random	132.58	2.5	0.651343
YATSDTAM	8	2	HLA-B*38:01	random	6608.53	2.5	0.86711
EAGFNLFLV	9	1	HLA-B*51:01	random	7709.99	2.6	0.660645
EEDDEPKGIYI	11	3	HLA-B*44:03	random	3910.93	2.6	0.822116
EEYLHITEP	9	6	HLA-B*44:03	random	3337.01	2.6	0.961752
ELIESISRK	9	4	HLA-A*03:01	random	1629.68	2.6	0.0243785
KVHRVTAKVKH	11	8	HLA-A*03:01	random	1580.55	2.6	0.357933
NVVCLRYK	8	5	HLA-A*03:01	random	1364.27	2.6	0.0203894
RTYSGPICL	9	4	HLA-C*14:03	random	321.44	2.6	0.956413
WEKSVITLS	9	1	HLA-B*44:03	random	3408.61	2.6	0.962891
YIAKQKRLESK	11	9	HLA-A*11:01	random	501.62	2.6	0.101217
DFYPNGEK	8	7	HLA-A*68:01	random	297.89	2.7	0.00258991
FFSLRLKDKSF	11	2	HLA-A*24:02	random	2459.83	2.7	0.153804
GMRALLDTV	9	4	HLA-A*02:01	random	163.16	2.7	0.380231
LLVFIIVPAIL	11	11	HLA-A*02:01	random	243.77	2.7	0.333712
RLILHTKL	8	1	HLA-A*02:01	random	224.17	2.7	0.564448
RTWNKKFVGV	10	4	HLA-A*02:01	random	258.27	2.7	0.356488
SERALSLEE	9	5	HLA-B*44:02	random	3519.51	2.7	0.204213
ALGIIIWA	8	1	HLA-A*02:01	random	260.65	2.8	0.444321
HMRVRASSY	9	1	HLA-B*07:02	random	1556.84	2.8	0.206054
ILPEELQA	8	8	HLA-A*02:01	random	247.34	2.8	0.786897
LLPAQSTL	8	4	HLA-C*14:03	random	487.26	2.8	0.975389
MAFDCYIAI	9	5	HLA-A*02:01	random	181.98	2.8	0.268547
RIPSWTVAGFV	11	7	HLA-A*02:01	random	245.01	2.8	0.359461
RTTLILHMR	9	6	HLA-A*03:01	random	1752.12	2.8	0.0419125
SPTVATPLSS	10	6	HLA-B*07:02	random	1988.13	2.8	0.388496
TEWDLGVCRE	10	8	HLA-B*44:02	random	3610.5	2.8	0.301666
VLMKNICATL	10	4	HLA-A*24:02	random	2787.83	2.8	0.209996
VLNFQVVL	8	3	HLA-A*02:01	random	267.36	2.8	0.633526
YTRQGSAQV	9	3	HLA-B*07:02	random	1634.29	2.8	0.392033
AEGPCSFGS	9	2	HLA-B*44:03	random	4223.97	2.9	0.943022
HLLVPHGAF	9	4	HLA-B*07:02	random	1727.23	2.9	0.186962
KQKESTLTR	9	9	HLA-A*03:01	random	1875.73	2.9	0.0387762
LVPGSPRLF	9	7	HLA-A*24:02	random	3020.77	2.9	0.821737
YYGVPWGVYP	10	10	HLA-A*24:02	random	2891.04	2.9	0.605453
DNSYLVRHQR	10	5	HLA-A*68:01	random	325.18	3	0.221302
LKMFTDFLSF	10	9	HLA-B*44:03	random	4013.68	3	0.966554
SLPNHISRA	9	5	HLA-A*02:01	random	211.04	3	0.716602
FIAWWSKF	8	3	HLA-A*01:01	random	7704.53	3.1	0.132901
GRLLKSAS	8	7	HLA-B*27:05	random	2488.59	3.1	0.780595
KTSLFLGPSM	10	7	HLA-A*01:01	random	6803.19	3.1	0.169295
NLPAVSWKM	9	9	HLA-A*02:01	random	231.89	3.1	0.72262
CFGHRGRVLHL	11	1	HLA-A*24:02	random	3046.67	3.2	0.653401
GEAHGLIT	8	3	HLA-B*44:03	random	4428.23	3.2	0.983209
FSLLGVNHAYV	11	7	HLA-A*01:01	random	8877.89	3.3	0.0748302
IPDYLFDF	8	3	HLA-A*01:01	random	8430.48	3.3	0.155413
LMDLLDRHV	9	9	HLA-A*02:01	random	252.73	3.3	0.720805
HMVPPHHTL	9	7	HLA-A*02:01	random	299.75	3.4	0.699039
ILISSRHFWT	10	4	HLA-A*02:01	random	387.4	3.4	0.419586
KQMMFTTTL	9	8	HLA-B*07:02	random	2263.56	3.4	0.263789
KTYQGSYGFRL	11	5	HLA-A*24:02	random	3332.45	3.4	0.656337
RAFSNSSYV	9	3	HLA-A*02:01	random	289.94	3.4	0.328604
RALQPSTAYY	10	10	HLA-A*11:01	random	802.06	3.4	0.379354
SIFLFALNSSA	11	5	HLA-A*02:01	random	377.45	3.4	0.42941
YLEYGAAV	8	6	HLA-A*01:01	random	8713.82	3.4	0.465781
AFSFRHAAGFL	11	3	HLA-A*24:02	random	3550.85	3.5	0.740417
FSRRSSSWRI	10	4	HLA-C*06:02	random	5735.5	3.5	0.98017
LEPFSLSSF	9	4	HLA-B*44:03	random	5720.85	3.5	0.966877
LGWNYVSTL	9	7	HLA-C*14:03	random	515.45	3.5	0.97299
LITESALEVV	10	9	HLA-A*02:01	random	395.9	3.5	0.47673
MVFRNLRERF	10	7	HLA-B*51:01	random	10856.3	3.5	0.203228
STNQQSVGKM	10	8	HLA-A*01:01	random	7731.18	3.5	0.107435
VTLDVEKLCYL	11	10	HLA-A*02:01	random	402.27	3.5	0.458982
EAMTMLGRYL	10	9	HLA-B*07:02	random	2940.97	3.6	0.0974718
FLEPYLRNKLA	11	9	HLA-A*02:01	random	455.68	3.6	0.34596
GEGIIGAA	8	5	HLA-B*44:02	random	5452.97	3.6	0.451892
WPMGHSGM	8	2	HLA-C*14:03	random	737.67	3.6	0.980024
FYTPSRAEADV	11	1	HLA-A*24:02	random	3639.42	3.7	0.448968
GLLSSFTC	8	7	HLA-A*02:01	random	485.1	3.7	0.388936
MLQPDVNRR	9	9	HLA-A*03:01	random	3006.3	3.7	0.1105
QTDGLKGFYRG	11	11	HLA-A*01:01	random	9729.5	3.7	0.0841085
RSHNASIIDM	10	8	HLA-B*15:01	random	816.79	3.7	0.920276
SSADTSSSR	9	4	HLA-A*03:01	random	3040.09	3.7	0.0710194
AIIQRNFRCYL	11	5	HLA-A*02:01	random	524.41	3.8	0.701882
ASCLVLFFLV	10	10	HLA-A*01:01	random	8638.5	3.8	0.384768
HIDFIYLAL	9	2	HLA-A*02:01	random	391.26	3.8	0.149875
HISFHPKRAMH	11	9	HLA-A*03:01	random	3355.63	3.8	0.457782
MMFFYFAGLS	10	4	HLA-A*02:01	random	489.11	3.8	0.318751
MYLPSAWN	8	1	HLA-A*24:02	random	4433.1	3.8	0.795687
RAQDVLAL	8	8	HLA-B*38:01	random	8951.21	3.8	0.968096
SHWDLGSAFF	10	8	HLA-C*14:03	random	778.63	3.8	0.964459
AMSIRWEEPY	10	7	HLA-A*03:01	random	2780.55	3.9	0.182996
IDFELDIEF	9	1	HLA-B*44:02	random	6820.69	3.9	0.0233881
SPRYLQPGG	9	8	HLA-B*07:02	random	2930.12	3.9	0.564236
TAMDFSYA	8	7	HLA-A*02:01	random	520.21	3.9	0.451807
GLSRSRSQPCV	11	9	HLA-A*02:01	random	577.37	4	0.572236
LLFRINRLDL	10	9	HLA-A*02:01	random	535.19	4	0.34401
SGIINPLPKK	10	6	HLA-A*03:01	random	3011.31	4	0.361986
SLLFLVCHLVM	11	3	HLA-A*02:01	random	584.93	4	0.436502
TLGQTQPAVLR	11	3	HLA-A*03:01	random	3873.41	4	0.713311
CAPSHPQL	8	1	HLA-C*14:03	random	869.85	4.1	0.967071
GSLVFTSRLR	10	10	HLA-A*68:01	random	695.2	4.1	0.0365501
GVIYSIRTNGV	11	10	HLA-A*02:01	random	631.92	4.1	0.286209
LLVGLFQKKLL	11	3	HLA-A*02:01	random	685.55	4.1	0.332982
AEPINIQTW	9	5	HLA-B*44:03	positive	300.9	0.7	0.980906
NVRFSAYRTAM	11	10	HLA-C*14:03	random	836.72	4.1	0.968934
CSQTKGHDRM	10	5	HLA-A*01:01	random	9371.42	4.2	0.0503981
HAWRNASR	8	8	HLA-A*03:01	random	3148.08	4.2	0.419684
IILPHLGYGEA	11	3	HLA-A*02:01	random	748.16	4.3	0.608401
LIALNENF	8	5	HLA-A*24:02	random	4997.69	4.3	0.0165097
QLIVKWNPLSL	11	9	HLA-A*02:01	random	803.03	4.3	0.502656
RMPSQDYVL	9	8	HLA-A*02:01	random	557.95	4.3	0.45436
TIEYKTTFIV	10	5	HLA-A*68:02	random	735.71	4.3	0.384448
KAPTLIRSF	9	5	HLA-C*06:02	random	6630.77	4.4	0.982258
KRSRDPEEEL	10	2	HLA-B*27:05	random	4681.2	4.4	0.859202
LLRSPDPR	8	8	HLA-A*68:01	random	936.48	4.4	0.145688
LLRSVVTV	8	2	HLA-B*15:01	random	1360.04	4.4	0.924759
SGKKNSVSHK	10	8	HLA-A*03:01	random	3606.78	4.4	0.093034
TIHIGCHGY	9	4	HLA-A*01:01	random	9724.04	4.4	0.0396952
TLAFLCFLGT	10	6	HLA-A*02:01	random	685.89	4.4	0.668665
AGVSSELDASK	11	3	HLA-A*11:01	random	1808.4	4.5	0.64481
AVVRPPGHY	9	9	HLA-A*03:01	random	4385.81	4.5	0.337004
EEEGPPQLPG	10	10	HLA-B*44:02	random	7578.79	4.5	0.436562
FQVIATDDY	9	7	HLA-B*44:03	random	8136.03	4.5	0.923803
NLSASSMLM	9	5	HLA-A*02:01	random	618.74	4.5	0.491781
NTNRRQYH	8	6	HLA-A*01:01	random	10972.1	4.5	0.0513522
VVGGEAPVPV	10	8	HLA-A*02:01	random	694.36	4.5	0.614525
CLALTVLLDL	10	6	HLA-A*02:01	random	744.88	4.6	0.514621
GLVQWTKSGL	10	10	HLA-A*02:01	random	724.39	4.6	0.332273
HAIGPLEER	9	3	HLA-A*11:01	random	1969.41	4.6	0.627935
RHRTRYKGVRV	11	6	HLA-C*06:02	random	7422.51	4.6	0.980127
WLDFKKLIQVA	11	3	HLA-A*02:01	random	906.38	4.6	0.844705
YAMRAFADAL	10	9	HLA-A*02:01	random	727.03	4.6	0.304978
YMPPPSADM	9	4	HLA-A*02:01	random	645.03	4.6	0.736864
CEGRVELKT	9	9	HLA-B*44:02	random	8429.95	4.7	0.0520063
LVFLALCSRFA	11	11	HLA-A*02:01	random	918.01	4.7	0.428048
MICSLHQA	8	1	HLA-A*68:02	random	932.61	4.7	0.76901
MVHEHRELDR	10	4	HLA-A*03:01	random	3932.76	4.7	0.0500236
RLRWGPAPLL	10	1	HLA-A*02:01	random	816.11	4.7	0.689096
VLLLSGMGA	9	7	HLA-A*02:01	random	657.22	4.7	0.691843
KEFEDDIINW	10	6	HLA-B*44:03	positive	35.3	0.2	0.984874
WKYPDRTLLK	10	6	HLA-A*03:01	random	4162.89	4.7	0.0123457
AECVFRMNQ	9	6	HLA-B*44:03	random	8637.88	4.8	0.967458
AVLLIMIAI	9	6	HLA-A*02:01	random	723.8	4.8	0.368257
CIFGDVSSA	9	5	HLA-A*02:01	random	728.46	4.8	0.721101
CSAESDGEK	9	2	HLA-A*03:01	random	4897.29	4.8	0.10035
MDYRLMML	8	2	HLA-B*44:03	random	8378.1	4.8	0.856649
RVKYNNESK	9	8	HLA-A*68:01	random	1214.56	4.8	0.00244845
SMICSVPI	8	4	HLA-B*44:03	random	8212.67	4.8	0.940375
WLENPQSV	8	4	HLA-A*02:01	random	914.48	4.8	0.522893
INPKVLQL	8	3	HLA-A*24:02	random	5879.65	4.9	0.286573
LAEVANELDM	10	10	HLA-A*01:01	random	11022	4.9	0.116773
LFVKVNGKL	9	7	HLA-A*24:02	random	5880.89	4.9	0.0147271
QLDPQTVGVI	10	4	HLA-A*01:01	random	10909.5	4.9	0.0568435
TQTSEPAF	8	8	HLA-B*44:02	random	8336.15	4.9	0.228652
ALELDDSALYL	11	7	HLA-A*02:01	random	1121.74	5	0.400975
FSRTVQNVYYL	11	7	HLA-A*01:01	random	11868.9	5	0.0070461
GPLKASVPSAL	11	9	HLA-B*51:01	random	13186.8	5	0.339441
KLTTGKEAAL	10	5	HLA-A*02:01	random	920.82	5	0.579687
QTIRFQSTV	9	7	HLA-C*06:02	random	7520.25	5	0.991223
TKFRQFVI	8	3	HLA-B*51:01	random	13295	5	0.204873
TLFTGVLFF	9	5	HLA-A*02:01	random	774.21	5	0.582791
EGSDIYDLLF	10	5	HLA-A*01:01	random	11282.4	5.1	0.212307
FVEIVGHYSL	10	3	HLA-A*02:01	random	959.2	5.1	0.414839
VAVNGVWILV	10	5	HLA-A*02:01	random	977.4	5.1	0.614891
VGDEESYEVF	10	1	HLA-A*01:01	random	11326.7	5.1	0.244767
VYSYEIQK	8	6	HLA-A*11:01	random	1949.34	5.1	0.028746
AADIVNFLTV	10	8	HLA-A*02:01	random	1031.84	5.2	0.459157
ALAIANSCM	9	9	HLA-B*07:02	random	4757.88	5.2	0.26302
ATQPRAAAVH	10	5	HLA-A*11:01	random	2185.11	5.2	0.434474
FFPSVFTTFPK	11	9	HLA-A*03:01	random	5568.98	5.2	0.025418
IIWLAPEDHQR	11	2	HLA-A*03:01	random	5659.77	5.2	0.490106
ILSLMVFLS	9	8	HLA-A*02:01	random	859.82	5.2	0.308697
LITLWLQRWV	10	2	HLA-A*02:01	random	1026.9	5.2	0.742051
LQPHQQFLFQI	11	9	HLA-A*02:01	random	1218.04	5.2	0.622113
LWPDDSYWTP	10	1	HLA-A*24:02	random	6770.4	5.2	0.765229
QRLQNEVEDL	10	10	HLA-C*06:02	random	8151.52	5.2	0.981466
SFTCCMAASV	10	5	HLA-A*24:02	random	6761.69	5.2	0.660823
SSMSTDPTLA	10	6	HLA-A*01:01	random	11510.4	5.2	0.0549763
ILHLLVSLAM	10	6	HLA-A*02:01	random	1076.16	5.3	0.3436
KIEPVSPCSSV	11	10	HLA-A*02:01	random	1230.79	5.3	0.780481
KSKPVAISV	9	4	HLA-B*52:01	random	10532.3	5.3	0.904788
QLAGCQEA	8	3	HLA-A*02:01	random	1183.18	5.3	0.491205
RLKWWIGYL	9	1	HLA-A*03:01	random	5563.85	5.3	0.342888
RQLELEMQQ	9	7	HLA-B*27:05	random	6174.45	5.3	0.538476
FLNAGSFP	8	8	HLA-A*02:01	random	1216.21	5.4	0.41449
DQMFWEVMQL	10	2	HLA-B*52:01	random	11156.6	5.5	0.992844
NMSSLRTWL	9	6	HLA-A*02:01	random	1061.24	5.5	0.650259
VLTMTTLSTI	10	6	HLA-A*24:02	random	7266.08	5.5	0.137773
YPYESASR	8	2	HLA-B*07:02	random	6294.08	5.5	0.285691
VPDRRSVTAGL	11	8	HLA-B*38:01	random	11563.9	5.6	0.874644
VQDVAYDFW	9	8	HLA-A*24:02	random	6839.39	5.6	0.319809
VQGVHTVAHTV	11	9	HLA-A*02:01	random	1398.43	5.6	0.344206
ASLTRSNRHR	10	1	HLA-A*03:01	random	5484.36	5.7	0.0862152
YMTKFVVFAKS	11	3	HLA-A*02:01	random	1424.78	5.7	0.335784
ILNRTAGA	8	3	HLA-A*02:01	random	1423.27	5.8	0.808474
KSRRYFSSNPI	11	9	HLA-C*06:02	random	8952.17	5.8	0.959056
NLRPWWKNSSV	11	10	HLA-A*02:01	random	1493.87	5.8	0.525357
RLDPTVPPLLF	11	10	HLA-A*02:01	random	1502.09	5.8	0.493562
SALTPTVV	8	8	HLA-B*07:02	random	6752.59	5.8	0.39145
SYQFHIIN	8	7	HLA-A*24:02	random	7520.11	5.8	0.011927
TMIILLQVL	9	1	HLA-A*24:02	random	7113.67	5.8	0.387081
FRQKSLDW	8	2	HLA-B*44:02	random	10534	5.9	0.180597
KLLDFILKT	9	1	HLA-A*03:01	random	6390.38	5.9	0.0687549
LFQEGGLK	8	5	HLA-A*11:01	random	2789.15	5.9	0.395711
RLQRIRTL	8	7	HLA-A*02:01	random	1538.65	5.9	0.581157
RTLASPNI	8	6	HLA-A*02:01	random	1515.04	5.9	0.509477
VLLPSYAS	8	3	HLA-A*02:01	random	1510.86	5.9	0.553578
VLNTGSRAAF	10	2	HLA-A*24:02	random	7809.97	5.9	0.147625
KNITMVSYL	9	1	HLA-A*24:02	random	7506.26	6	0.0457147
RSTCLRFLLGL	11	5	HLA-A*01:01	random	13604	6	0.150911
SMLQLNIHT	9	7	HLA-A*02:01	random	1269.24	6	0.215294
SQLKWDNWI	9	9	HLA-B*44:03	random	10990.1	6	0.871591
TCANCKKPLQK	11	11	HLA-A*03:01	random	7085.2	6	0.0474355
ALIDKTCMKWS	11	4	HLA-A*02:01	random	1705.83	6.1	0.331126
CYDPVMDVW	9	7	HLA-B*38:01	random	11554.8	6.1	0.990625
HLPADVYPKT	10	7	HLA-A*02:01	random	1532.25	6.1	0.741305
LAQKTTLI	8	4	HLA-A*24:02	random	8041.89	6.1	0.22127
LGPALKIF	8	6	HLA-A*24:02	random	7975.51	6.1	0.157028
LLESRDSLLVI	11	4	HLA-A*02:01	random	1697.39	6.1	0.372691
MLFCYGFTLR	10	7	HLA-A*02:01	random	1625.96	6.1	0.423956
RRNQTAARAF	10	6	HLA-B*07:02	random	6601.12	6.1	0.387437
TLRDSCTDLEL	11	1	HLA-A*02:01	random	1668.66	6.1	0.437105
CVGEAAGGF	9	6	HLA-B*15:01	random	2059.38	6.2	0.98597
GDISSFSSK	9	2	HLA-A*03:01	random	6965.45	6.2	0.101695
KTLRSKIGKW	10	7	HLA-A*24:02	random	8208.42	6.2	0.055659
SPQGKRMFQK	10	9	HLA-B*07:02	random	6887.42	6.2	0.404628
WRTGSSQSS	9	1	HLA-B*27:05	random	7688.16	6.2	0.592128
EEILVEGVE	9	5	HLA-B*44:03	random	11624.6	6.3	0.960575
ELAICLRV	8	5	HLA-A*02:01	random	1842.62	6.3	0.275942
FYLQMSTHGK	10	1	HLA-A*68:01	random	1992.82	6.3	0.0179308
IPWMHAARHGG	11	11	HLA-B*51:01	random	15026.2	6.3	0.493735
IVALACSLAA	10	7	HLA-B*07:02	random	7068.31	6.3	0.364151
QVLGHRVSLF	10	2	HLA-C*14:03	random	1555.86	6.3	0.989615
RQAECTKTSRI	11	9	HLA-A*02:01	random	1839.33	6.3	0.325615
WGLGVLIYEM	10	5	HLA-B*51:01	random	15921.1	6.3	0.706635
AGSTRGEK	8	4	HLA-A*11:01	random	3522.62	6.4	0.387113
QQWDSQVTM	9	6	HLA-A*02:01	random	1515.08	6.4	0.467246
RALKKMLSV	9	9	HLA-A*02:01	random	1542.98	6.4	0.573782
RMCYWELMWCF	11	1	HLA-A*02:01	random	1917.92	6.4	0.512619
SLDSSRMF	8	7	HLA-A*24:02	random	8462.83	6.4	0.103296
VVSFGVAKQAI	11	5	HLA-A*68:02	random	1469.42	6.4	0.447499
VVYGWSVGGFM	11	11	HLA-A*02:01	random	1877.72	6.4	0.415187
FLIKTFSDPHG	11	3	HLA-A*02:01	random	2039.93	6.5	0.401339
IHYPLPLPY	9	5	HLA-A*11:01	random	4168.94	6.5	0.111662
RNTSRPEF	8	1	HLA-A*24:02	random	8556.23	6.5	0.0968834
RTFDDITRAF	10	4	HLA-A*01:01	random	13808.4	6.5	0.0854992
SFKRKISIV	9	8	HLA-A*24:02	random	8178.21	6.5	0.00570063
WLYKNPLVQS	10	5	HLA-A*02:01	random	1923.49	6.5	0.530339
EAGAVQTVPL	10	5	HLA-B*07:02	random	7486.24	6.6	0.481872
FIKEGEDV	8	3	HLA-A*02:01	random	2061.97	6.6	0.59323
HSTLCTPM	8	5	HLA-B*51:01	random	15643	6.6	0.092981
ILVSVVDT	8	6	HLA-A*02:01	random	2132.84	6.6	0.521032
QQITKTEV	8	5	HLA-B*52:01	positive	18466.6	14	0.985061
KQHDQVSKI	9	1	HLA-A*02:01	random	1700.09	6.6	0.306658
LLKQELCRQL	10	9	HLA-A*02:01	random	1982.82	6.6	0.565086
MDWWYNAEK	9	9	HLA-B*44:02	random	12421	6.6	0.24603
NPLVMHQLRC	10	4	HLA-B*07:02	random	7596.48	6.6	0.343726
RPLGLNPNRP	10	4	HLA-B*07:02	random	7586.58	6.6	0.531915
SQLLRVTA	8	6	HLA-A*02:01	random	2076.39	6.6	0.612812
FMAYRDLYM	9	5	HLA-A*24:02	random	8520.46	6.7	0.0188846
IFVRILQGLF	10	10	HLA-C*14:03	random	1663.81	6.7	0.95566
NAHVLRGCK	9	6	HLA-A*11:01	random	4416.57	6.7	0.262136
RPDPFPMPTFA	11	9	HLA-A*01:01	random	14319.1	6.7	0.262872
NTSKFDGTRLY	11	11	HLA-C*06:02	random	10091.3	6.8	0.946636
EKYFLNGVWTI	11	8	HLA-B*44:02	random	12505.8	6.9	0.0386081
FFSWGWKI	8	7	HLA-A*02:01	random	2390.46	6.9	0.363474
LAVADTLLV	9	8	HLA-A*01:01	random	14067.2	6.9	0.0548723
LAVKKYFRR	9	8	HLA-A*03:01	random	7900.5	6.9	0.0283357
SLDYEALH	8	8	HLA-A*03:01	random	7777.69	6.9	0.0601589
SLINPLLYTSF	11	1	HLA-B*44:02	random	12574.3	6.9	0.0312126
VAGAVWVLV	9	3	HLA-A*02:01	random	1925.39	6.9	0.697722
YTEKQRRDFL	10	6	HLA-C*14:03	random	1726.63	6.9	0.813298
AIQEMAKDVNI	11	10	HLA-A*02:01	random	2447.73	7	0.42627
FFFSFLIA	8	2	HLA-A*02:01	random	2483.8	7	0.342875
FLGGAYCVLL	10	6	HLA-A*24:02	random	9379.43	7	0.777773
KSHPYGII	8	3	HLA-A*24:02	random	9150.03	7	0.0123461
SLDNPEAIPS	10	2	HLA-A*01:01	random	14419.5	7	0.202517
SVSRWVQVMLL	11	10	HLA-A*11:01	random	5220.04	7	0.269007
WPALLLGL	8	7	HLA-B*52:01	random	12988.2	7	0.984781
YSEVLGRPT	9	3	HLA-A*01:01	random	14227	7	0.0508329
AALHICHAVI	10	9	HLA-B*07:02	random	8203.47	7.1	0.125967
EITTDYET	8	5	HLA-A*68:02	random	2101.82	7.1	0.450526
ELNTLANPFL	10	8	HLA-A*02:01	random	2420.49	7.1	0.234925
FNLKEKEYFGI	11	11	HLA-A*24:02	random	8790.34	7.1	0.0753429
VDLGQMSSF	9	6	HLA-B*44:03	random	13639.5	7.1	0.926053
CLAGQLLCYSF	11	8	HLA-A*02:01	random	2578.87	7.2	0.347222
DYLEFQKNR	9	1	HLA-A*68:01	random	2944.36	7.2	0.00385446
FSSPHTAGGMT	11	4	HLA-A*68:02	random	1783.3	7.2	0.445973
LQRGAGSLKLY	11	9	HLA-B*44:02	random	13020.6	7.2	0.917922
SASHVTVVILF	11	1	HLA-A*11:01	random	5607.87	7.2	0.122207
TSFLIGVFVEY	11	3	HLA-B*44:03	random	13288.1	7.2	0.973342
IDCVQVAI	8	8	HLA-B*44:02	random	13141.7	7.3	0.177127
ISALKTTQRL	10	10	HLA-B*07:02	random	8472.76	7.3	0.218994
RLGIFLQRYPI	11	7	HLA-B*07:02	random	8561.97	7.3	0.199067
VFKLVAFGFR	10	10	HLA-A*03:01	random	8586.66	7.3	0.104786
VMITKFYF	8	3	HLA-A*03:01	random	8554.1	7.3	0.0755513
YHIELLRRL	9	2	HLA-A*24:02	random	9444.59	7.3	0.185072
YVPPLPNV	8	5	HLA-A*24:02	random	9639.46	7.3	0.21297
YVRSAIQLRNY	11	9	HLA-B*07:02	random	8549.08	7.3	0.273503
YVSVCNPL	8	3	HLA-B*51:01	random	16625.3	7.3	0.161874
CIAASTLKSGI	11	1	HLA-A*02:01	random	2708.96	7.4	0.47441
LTPEERRL	8	7	HLA-C*06:02	random	11443.4	7.4	0.988195
MCIPGKIEEV	10	2	HLA-B*51:01	random	17204	7.4	0.724569
NLGEADKADV	10	1	HLA-A*02:01	random	2654.05	7.4	0.522979
FTGVLFFF	8	3	HLA-B*51:01	random	16929.9	7.5	0.805835
ICSPLHYPV	9	9	HLA-A*02:01	random	2416.32	7.5	0.558985
PLLVVLLALQL	11	5	HLA-A*02:01	random	2764.1	7.5	0.326951
PPGTKFLGPV	10	6	HLA-B*51:01	random	17346	7.5	0.404815
QLRVTFHL	8	2	HLA-A*02:01	random	2931.67	7.5	0.542069
SGNNGVILF	9	6	HLA-B*44:03	random	14191	7.5	0.91362
TSVISVTAH	9	1	HLA-A*11:01	random	5580.67	7.5	0.676917
YSTIIAVYFNS	11	11	HLA-A*68:02	random	1970.18	7.5	0.293205
FFGRGPQRQMK	11	10	HLA-A*11:01	random	6510.9	7.6	0.273118
HVIFGNLEKL	10	1	HLA-A*02:01	random	2867.5	7.6	0.688082
KISVFEVNIRF	11	1	HLA-A*03:01	random	10025.3	7.6	0.0681304
VILTIPTV	8	5	HLA-B*51:01	random	16941.6	7.6	0.392906
YQDVSSESQSA	11	8	HLA-A*02:01	random	2891.18	7.6	0.343638
HDILKKYHQF	10	2	HLA-A*24:02	random	10459.5	7.7	0.279602
ILQLKLGM	8	2	HLA-A*02:01	random	3130.8	7.7	0.794043
LQRFFQQAH	9	3	HLA-B*27:05	random	9776.89	7.7	0.858868
MESKWAVLGTL	11	7	HLA-B*27:05	random	10142	7.7	0.837954
MLENALQLGT	10	3	HLA-A*02:01	random	2988.42	7.7	0.670741
QVTILLYL	8	5	HLA-A*02:01	random	3114.35	7.7	0.119188
TTDPVELWSA	10	2	HLA-A*02:01	random	2993.57	7.7	0.633722
DPSIYAYY	8	8	HLA-A*01:01	random	16153	7.8	0.0367863
FTTRNDILRDW	11	5	HLA-A*24:02	random	9845.36	7.8	0.194386
HILPPEQW	8	8	HLA-A*24:02	random	10462.5	7.8	0.87688
RILKARLEYL	10	1	HLA-A*03:01	random	9377.87	7.8	0.151996
RVQRRRWV	8	7	HLA-C*14:03	random	2137.14	7.8	0.96408
VPCNYHLTY	9	9	HLA-B*44:03	random	14639.6	7.8	0.856196
CNLSPTLRYVF	11	10	HLA-B*44:03	random	14347.1	7.9	0.884774
EQQEARAK	8	8	HLA-B*27:05	random	10176.8	7.9	0.665406
ICDTYNQK	8	7	HLA-A*11:01	random	5672.08	7.9	0.0471092
LLDHEELE	8	1	HLA-A*01:01	random	16284.8	7.9	0.202339
NLRDELLQL	9	6	HLA-B*07:02	random	8474.67	7.9	0.165673
VVMAFDCYIAI	11	7	HLA-A*03:01	random	10676.8	7.9	0.0179721
AFLNLVVLLFL	11	9	HLA-A*02:01	random	3217.95	8	0.425773
CIIHHKKRTGM	11	8	HLA-B*07:02	random	9324.49	8	0.111831
LLLGSVLLVAL	11	11	HLA-B*07:02	random	9424.07	8	0.412733
MVSLDFLIIFF	11	3	HLA-A*11:01	random	7249.43	8	0.0738781
SFKIPAKRHL	10	3	HLA-A*24:02	random	10807.8	8	0.219174
SQLSPADL	8	6	HLA-A*02:01	random	3487.58	8	0.465698
TSQAQAGCLQH	11	8	HLA-A*03:01	random	10868.9	8	0.0562242
ACPGGYYVYCL	11	10	HLA-A*24:02	random	10414.6	8.1	0.544475
ADQDGLASTV	10	4	HLA-B*44:02	random	14649	8.1	0.612235
FAVFRRVYI	9	6	HLA-A*02:01	random	2902.45	8.1	0.229907
FLKRFMPNF	9	4	HLA-A*02:01	random	2916.62	8.1	0.612228
GRPGTSPALFF	11	11	HLA-A*24:02	random	10322.4	8.1	0.688354
ILERVKSEGL	10	7	HLA-A*02:01	random	3370.33	8.1	0.633538
LLLAWTAVGLP	11	8	HLA-A*02:01	random	3291.4	8.1	0.427074
LVDLNLSRNTI	11	5	HLA-A*02:01	random	3310.98	8.1	0.474943
SAQSGVLF	8	7	HLA-B*44:03	random	14616	8.1	0.992733
YHQFIDLLCR	10	6	HLA-B*27:05	random	10568.7	8.1	0.974096
ADFYMRKK	8	2	HLA-A*03:01	random	10082.9	8.2	0.0391877
CVLSECYMLAA	11	3	HLA-A*68:02	random	2258.02	8.2	0.667938
FQKSLSPSSSA	11	3	HLA-A*02:01	random	3409.59	8.3	0.445335
GGQGLTVF	8	1	HLA-A*24:02	random	11022.8	8.3	0.202801
NQPHFPPV	8	4	HLA-B*52:01	random	14464	8.3	0.959454
RVIMKLGKTNA	11	1	HLA-B*07:02	random	9845.34	8.3	0.455031
VTTGNPFAL	9	4	HLA-A*02:01	random	3028.2	8.3	0.332568
ETEKPPPPA	9	8	HLA-A*01:01	random	16127.8	8.4	0.119932
KVYWTCRDQA	10	5	HLA-A*02:01	random	3727.82	8.4	0.379375
LMEDMALF	8	8	HLA-A*02:01	random	3850.58	8.4	0.202907
SLPVTDTSAA	10	3	HLA-A*02:01	random	3718.07	8.4	0.47553
SMQEFQEWFWG	11	10	HLA-A*02:01	random	3502.63	8.4	0.695728
DMNAPLGV	8	1	HLA-A*02:01	random	3929.66	8.5	0.610754
KNFHIFYYIYA	11	2	HLA-A*02:01	random	3581.35	8.5	0.29966
NMGLLPMHPL	10	5	HLA-A*24:02	random	11532.8	8.5	0.438395
ASYFLPDTQLF	11	3	HLA-B*51:01	random	17869.3	8.6	0.609398
AYLTEHEK	8	8	HLA-A*24:02	random	11360.5	8.6	0.194577
FTAYEMKIGVI	11	10	HLA-A*02:01	random	3670.63	8.6	0.134422
RLFVFRLS	8	1	HLA-A*02:01	random	3974.94	8.6	0.365158
SVNDLYIQKQF	11	4	HLA-A*24:02	random	10992.9	8.6	0.100324
FQFLQAQYHS	10	9	HLA-A*02:01	random	3986.54	8.7	0.419518
GSIMATVLV	9	6	HLA-A*02:01	random	3380.44	8.7	0.344314
KTFTIPVT	8	6	HLA-A*03:01	random	10998.6	8.7	0.0408397
LLDEECWFPK	10	9	HLA-A*02:01	random	3997.39	8.7	0.648424
LMDVSSES	8	7	HLA-A*02:01	random	4058.02	8.7	0.487628
LSLGLSLCSL	10	1	HLA-A*02:01	random	4030.68	8.7	0.598318
QLVVRILQA	9	9	HLA-A*02:01	random	3397.16	8.7	0.448797
SVEDNYIML	9	8	HLA-C*06:02	random	11586.1	8.7	0.989148
YVPVMNRRCCV	11	3	HLA-A*02:01	random	3692.76	8.7	0.406321
FGGPYPFGI	9	4	HLA-A*02:01	random	3548.49	8.8	0.511399
IAPALISSGL	10	2	HLA-A*02:01	random	4137.76	8.8	0.250213
IYHKRIHT	8	7	HLA-A*24:02	random	11629.9	8.8	0.0610725
LSCREAVLQWR	11	1	HLA-A*03:01	random	12181.1	8.8	0.643783
MGSVTVWY	8	7	HLA-A*03:01	random	11226.9	8.8	0.198315
QNDNGEQVF	9	3	HLA-A*01:01	random	16731.4	8.8	0.243413
VQDNQQANGHV	11	3	HLA-A*02:01	random	3782.07	8.8	0.32908
VVPSGQEQR	9	5	HLA-A*11:01	random	7249.25	8.8	0.204098
YVCNQCGKSF	10	1	HLA-A*24:02	random	12142	8.8	0.467987
AIMKTIDVV	9	6	HLA-B*07:02	random	9872.78	8.9	0.336794
IPSPVKLDS	9	2	HLA-B*07:02	random	9864.02	8.9	0.133356
LLRLDRNTGL	10	5	HLA-A*02:01	random	4259.77	8.9	0.690877
ALVYPFMRS	9	1	HLA-A*03:01	random	11134.9	9	0.101389
FFQRNCYFMSN	11	4	HLA-A*24:02	random	11734.1	9	0.153625
GLPAAAAPAST	11	3	HLA-A*02:01	random	3947.38	9	0.486718
IAATLFVVI	9	2	HLA-A*02:01	random	3803.58	9	0.143429
LAQERGSAHL	10	5	HLA-B*38:01	random	16331.4	9	0.98797
LKLPIPRY	8	8	HLA-B*44:03	random	15788.8	9	0.92272
MVTSLRTL	8	1	HLA-A*02:01	random	4335.43	9	0.591413
SLDDWQTYY	9	8	HLA-A*02:01	random	3746.56	9	0.321767
SLLLTPAGC	9	8	HLA-A*02:01	random	3795.03	9	0.856359
EKVFLWQQGSY	11	6	HLA-B*44:03	random	16471.2	9.1	0.983263
HMIVVSMTYGS	11	2	HLA-A*02:01	random	4093.84	9.1	0.334672
IQWLPSDA	8	3	HLA-A*02:01	random	4478.01	9.1	0.511095
MLEERLVPMGS	11	4	HLA-A*02:01	random	4119.82	9.1	0.403823
QPEPEKQAYEL	11	6	HLA-B*38:01	random	16007.5	9.1	0.962175
TGYLWHVPL	9	7	HLA-A*02:01	random	3839.51	9.1	0.790012
VQHEIDLPPT	10	3	HLA-A*02:01	random	4502.34	9.1	0.397294
GFQIGMKRL	9	5	HLA-A*24:02	random	11948.3	9.2	0.392612
LIKALWNNAL	10	9	HLA-A*02:01	random	4595.07	9.2	0.451823
TTYIFRLA	8	6	HLA-A*02:01	random	4599.33	9.2	0.186325
YADLIPVPLT	10	3	HLA-A*02:01	random	4633.98	9.2	0.669746
EFLKFATTEAI	11	7	HLA-B*52:01	random	15048.9	9.3	0.969309
KAENFEIF	8	7	HLA-A*01:01	random	17958.1	9.3	0.0800711
LFQPHLINV	9	4	HLA-A*02:01	random	4054.7	9.3	0.747381
LLGLALKDAM	10	4	HLA-A*02:01	random	4760.06	9.3	0.538432
NYPASQRDM	9	1	HLA-A*24:02	random	12178.8	9.3	0.528589
ALEGSRVRRV	10	8	HLA-A*02:01	random	4894.22	9.4	0.678445
DLASVGLPI	9	4	HLA-A*02:01	random	4119.44	9.4	0.553665
FPPLPTMP	8	3	HLA-B*07:02	random	11811.2	9.4	0.390692
LAYPVTESCHL	11	1	HLA-A*02:01	random	4416.27	9.4	0.477489
QALPLLASA	9	8	HLA-A*02:01	random	4116.05	9.4	0.30061
QLKDGKTTV	9	4	HLA-A*02:01	random	4138.78	9.4	0.40564
RLHTPMYF	8	1	HLA-A*02:01	random	4816.55	9.4	0.451628
GTAECYLVSSM	11	8	HLA-A*03:01	random	12990.1	9.5	0.140088
KTRIFLHV	8	5	HLA-A*02:01	random	4874.05	9.5	0.57374
LQIYKQGGFL	10	9	HLA-A*02:01	random	5022.22	9.5	0.475001
SNDISPNVKSK	11	5	HLA-A*03:01	random	13107.1	9.5	0.0408195
DSDRQQNGHIE	11	4	HLA-A*01:01	random	17773.3	9.6	0.279787
GIGCPKCDTV	10	3	HLA-A*02:01	random	5161.64	9.6	0.541677
GVAMVTAVA	9	8	HLA-A*02:01	random	4238.8	9.6	0.38797
QALRPGSQY	9	8	HLA-A*01:01	random	17554.4	9.6	0.113465
RNVVNIAR	8	8	HLA-A*03:01	random	12350.1	9.6	0.0992757
SFQKVILRRY	10	9	HLA-B*44:02	random	17014.5	9.6	0.0189278
ESMPSVRFLLL	11	8	HLA-A*11:01	random	9988.05	9.7	0.226607
FGTFPVNYV	9	6	HLA-A*02:01	random	4476.13	9.7	0.713854
FLPQKPFFTD	10	2	HLA-A*02:01	random	5419.98	9.7	0.6929
GMAALNMS	8	1	HLA-A*02:01	random	5249.86	9.7	0.299956
HQRPSVFQQLV	11	10	HLA-A*02:01	random	4644.83	9.7	0.235862
KLEHRGFRVLS	11	4	HLA-A*03:01	random	13270.1	9.7	0.588209
KPEIYTHWH	9	9	HLA-B*07:02	random	11005.2	9.7	0.167716
NLVQRTAQA	9	1	HLA-A*02:01	random	4443.46	9.7	0.700737
QALFPVGPV	9	3	HLA-A*02:01	random	4440.24	9.7	0.52069
QIDPHSGL	8	4	HLA-A*02:01	random	5343.1	9.7	0.782005
SERKVHKLML	10	1	HLA-B*07:02	random	12091.6	9.7	0.27514
SGKFQGLI	8	3	HLA-B*52:01	random	15659.3	9.7	0.986069
ILTDYGFKG	9	8	HLA-A*02:01	random	4619.7	9.8	0.410669
LAGCTGGF	8	3	HLA-B*07:02	random	12295.1	9.8	0.298342
NGMLIMCNAV	10	8	HLA-A*02:01	random	5489.87	9.8	0.231455
RITQHAQL	8	5	HLA-A*02:01	random	5415.15	9.8	0.59004
RSFWDYIRV	9	1	HLA-A*24:02	random	13085.8	9.8	0.185035
VGVRRLCR	8	4	HLA-A*03:01	random	12601.1	9.8	0.403841
ATLGQTQPA	9	4	HLA-A*02:01	random	4727.1	9.9	0.573599
LSQSAPTGL	9	5	HLA-A*01:01	random	17854.2	9.9	0.0899656
NNIGRGPPSK	10	10	HLA-A*03:01	random	12448	9.9	0.323314
NVFTANNAF	9	4	HLA-A*24:02	random	13189.6	9.9	0.0362094
RTYHFQAEDE	10	6	HLA-A*03:01	random	12446.8	9.9	0.194493
GLSTILGRENT	11	8	HLA-A*02:01	random	4826.68	10	0.389933
HGLWAHLW	8	4	HLA-B*27:05	random	13031.6	10	0.9637
LVDNYIDPADA	11	4	HLA-A*02:01	random	4876.69	10	0.510688
RLDLQPELYC	10	7	HLA-A*02:01	random	5773.92	10	0.678491
RLPKEVILKR	10	1	HLA-B*27:05	random	12788.2	10	0.920947
SAVKNFTEIA	10	10	HLA-B*51:01	random	20030.4	10	0.0997352
THCPRVYCPR	10	1	HLA-A*11:01	random	8971.74	10	0.461405
AQEEEIVHRFL	11	10	HLA-A*02:01	random	4952.93	11	0.517625
FAYLNYHVPR	10	6	HLA-A*02:01	random	5851.49	11	0.522832
LDLDSIISEV	10	8	HLA-A*02:01	random	5966.29	11	0.355079
SIAVLADDSL	10	8	HLA-A*02:01	random	5815.7	11	0.580382
SQKFNLPHEY	10	4	HLA-C*06:02	random	13852.1	11	0.99039
SVAVFCHEL	9	8	HLA-A*11:01	random	9254.61	11	0.432753
AFTHCFTF	8	6	HLA-B*44:03	random	19617	12	0.979987
ATLNVLCDGAA	11	7	HLA-A*11:01	random	11154	12	0.379624
ATVELKALRLL	11	2	HLA-A*02:01	random	5252.03	12	0.319598
CIKEIQSEI	9	8	HLA-A*02:01	random	5235.1	12	0.300857
CKETFNLFYM	10	3	HLA-A*01:01	random	18457.5	12	0.404627
CMARCRVFTTM	11	4	HLA-B*44:03	random	19039.5	12	0.785101
ELQTGLEI	8	7	HLA-A*02:01	random	6534.79	12	0.517919
EQISHYLMEF	10	1	HLA-A*68:01	random	6421.81	12	0.00326157
FDSGKYILTV	10	3	HLA-A*01:01	random	18676.7	12	0.474336
FFVEVCRR	8	1	HLA-A*11:01	random	9472.24	12	0.0492241
FSELANVPILW	11	7	HLA-A*24:02	random	14703.6	12	0.324694
FTEIASKFSE	10	5	HLA-A*01:01	random	18921.6	12	0.0532785
FVVKIARPK	9	3	HLA-A*68:02	random	3716.92	12	0.166023
GGKQVVVCGY	10	9	HLA-B*44:03	random	18103.7	12	0.797409
GKMFFTPGAGR	11	5	HLA-A*03:01	random	14980.8	12	0.370877
HIYGYFNE	8	7	HLA-A*11:01	random	9744.32	12	0.0425245
HKLEILNAI	9	6	HLA-B*44:03	random	19535.8	12	0.967086
HLPPESVDVVM	11	2	HLA-A*02:01	random	5832.3	12	0.781609
ILETIDKA	8	3	HLA-A*02:01	random	6057.07	12	0.514761
IMAVGAFGNFS	11	11	HLA-A*03:01	random	15046.4	12	0.401502
IQSQVVAQIHA	11	10	HLA-A*02:01	random	5405.29	12	0.244576
ISYGICRL	8	6	HLA-A*02:01	random	6043.49	12	0.46417
KLSFCHWPTLF	11	5	HLA-B*44:03	random	18414	12	0.969555
KNIFESFVDY	10	2	HLA-A*03:01	random	13246.6	12	0.0567421
KSCALSNLA	9	2	HLA-A*11:01	random	10028.5	12	0.384908
LLALGAVLWP	10	3	HLA-A*02:01	random	7077.95	12	0.349615
LLDLAGAVQ	9	6	HLA-A*01:01	random	18542.7	12	0.392469
LLFSITGFLLQ	11	3	HLA-A*02:01	random	5211.41	12	0.363342
LLTACALL	8	6	HLA-A*24:02	random	13318.5	12	0.615338
LMGPVSSGFS	10	8	HLA-A*02:01	random	6141.63	12	0.618518
LQAAVTMYL	9	8	HLA-A*11:01	random	9704.49	12	0.160818
LTLMNALSV	9	5	HLA-B*07:02	random	12171	12	0.200509
MMSVVMYSIQ	10	7	HLA-A*03:01	random	13739.5	12	0.0328252
MSHLHTFRA	9	8	HLA-A*02:01	random	5999.21	12	0.504913
NAFNRSSH	8	1	HLA-A*11:01	random	10135.8	12	0.0427663
NVGNGSVPMR	10	10	HLA-A*03:01	random	13837.8	12	0.450823
PLLIMMLKMI	10	5	HLA-A*02:01	random	6523.19	12	0.12007
PLPEDPAI	8	1	HLA-A*02:01	random	6592.69	12	0.720071
PLPPLENLK	9	3	HLA-A*03:01	random	14163.3	12	0.0643361
PTRGPSDTK	9	8	HLA-A*03:01	random	13531.6	12	0.423146
QAMFNLAYM	9	9	HLA-B*44:03	random	18435.9	12	0.886323
QSWKDERLKF	10	6	HLA-B*44:03	random	19209.8	12	0.941431
RALELSGQPLA	11	10	HLA-A*02:01	random	5352.72	12	0.346951
RGRGGEPRAY	10	5	HLA-B*07:02	random	13752.6	12	0.765223
RLATAFDPATS	11	10	HLA-A*02:01	random	5617.65	12	0.540721
RMATHTLITG	10	9	HLA-A*02:01	random	6598.61	12	0.335417
RPLVLQKE	8	1	HLA-B*07:02	random	13109.6	12	0.489653
SALIDRPAPFF	11	9	HLA-B*07:02	random	13023.6	12	0.11056
SDSRGGRQL	9	1	HLA-B*44:02	random	18578.2	12	0.239631
SFEEVISLV	9	7	HLA-A*02:01	random	5861.45	12	0.69574
SHYDGRTSR	9	1	HLA-A*11:01	random	10328.2	12	0.344802
SLFLSQWPQSQ	11	1	HLA-A*02:01	random	5582.47	12	0.534875
SVGADQYL	8	2	HLA-A*02:01	random	6454.77	12	0.215941
SYLFIIVAI	9	7	HLA-A*02:01	random	5803.15	12	0.348785
TLKPGLQGLL	10	4	HLA-A*24:02	random	14449.5	12	0.665353
TRLLKDSLGGN	11	10	HLA-B*27:05	random	13521.9	12	0.740933
TTAAVVLGKL	10	10	HLA-A*11:01	random	10285.3	12	0.575543
VDLAGFPV	8	5	HLA-A*02:01	random	6646.46	12	0.738971
VIHTENYRLRL	11	6	HLA-A*02:01	random	6037.84	12	0.401658
VLLLCGAVF	9	9	HLA-A*02:01	random	5820.82	12	0.397578
VLQFCYSFLQ	10	7	HLA-A*02:01	random	6308.74	12	0.555914
VPPTLNHVIY	10	7	HLA-A*01:01	random	18348.8	12	0.017086
VQRLTELL	8	5	HLA-A*24:02	random	13979	12	0.459013
VTMIDAVKI	9	9	HLA-A*02:01	random	5297.95	12	0.263898
VVISGVLAFIT	11	6	HLA-A*02:01	random	6087.61	12	0.200944
WIEGVSLSGFW	11	11	HLA-A*24:02	random	13630.8	12	0.798815
YDAAVLNYK	9	2	HLA-B*27:05	random	12933.9	12	0.825619
YHTPSFLNFYL	11	11	HLA-A*02:01	random	5441.6	12	0.469251
YTLETVSS	8	3	HLA-A*02:01	random	6720.09	12	0.798228
AAQPHTEI	8	2	HLA-A*24:02	random	14638.8	13	0.413556
ACYTGTREAR	10	9	HLA-A*11:01	random	10718	13	0.298763
ALAKLLYVLGQ	11	6	HLA-A*02:01	random	6264.75	13	0.314507
ALSIILVFMLF	11	4	HLA-B*44:03	random	20425.8	13	0.732797
AMLDLLVIR	9	2	HLA-A*02:01	random	7335.41	13	0.529656
AQHQRIHTG	9	9	HLA-B*44:02	random	19580.9	13	0.264845
AVMRFLTQRL	10	2	HLA-B*44:03	random	19686.4	13	0.940105
CASLGLLYA	9	9	HLA-A*02:01	random	6734.75	13	0.493756
CETDAFQK	8	7	HLA-A*11:01	random	11744.2	13	0.156823
DGHHSSDPW	9	2	HLA-B*44:03	random	20336	13	0.94917
DIPRYLLFTA	10	6	HLA-A*02:01	random	8076.15	13	0.155674
DMLAKPHQRL	10	6	HLA-A*02:01	random	7668.71	13	0.640236
DTVPAEFPTV	10	10	HLA-A*02:01	random	7979.97	13	0.56557
ESTGKRSSELL	11	7	HLA-A*01:01	random	20128.3	13	0.272991
FAGYCVATFI	10	1	HLA-A*24:02	random	15999.4	13	0.237956
FEQRGTQHSL	10	9	HLA-B*15:01	random	6050.9	13	0.749687
FPAMLVEI	8	2	HLA-A*02:01	random	7434.18	13	0.271291
GLAPRSRPT	9	9	HLA-A*02:01	random	6792.78	13	0.5891
GQAAQGPTI	9	4	HLA-A*24:02	random	16122.7	13	0.420258
GQNGQQAMSLA	11	7	HLA-A*02:01	random	6836.47	13	0.337172
GSEMPVPDY	9	1	HLA-A*11:01	random	11446.9	13	0.1334
GVFRELKMLCF	11	1	HLA-B*44:03	random	20898.2	13	0.878752
HAVVHTREKPH	11	5	HLA-B*07:02	random	14472.1	13	0.469583
HQLKLAVAWNC	11	11	HLA-B*38:01	random	18257.5	13	0.974492
HVSANAWSPVM	11	4	HLA-B*44:03	random	20873.9	13	0.987531
IAQLLQEKTLY	11	3	HLA-A*03:01	random	16208.3	13	0.131738
IIRNKTYLAVQ	11	1	HLA-A*03:01	random	15467.3	13	0.49994
ILFTMHNNGIF	11	7	HLA-A*02:01	random	6534.04	13	0.208602
ILLFSVFN	8	2	HLA-A*03:01	random	15181.4	13	0.0515734
ITGPEGIEI	9	3	HLA-A*24:02	random	15945.6	13	0.547984
KLKDCGEDL	9	9	HLA-B*15:01	random	5677.26	13	0.936345
KLRVTGPEGAL	11	10	HLA-A*02:01	random	6174.82	13	0.726496
KTLEPKWNQTF	11	7	HLA-B*51:01	random	21074.2	13	0.747552
LCFSIMIEFNI	11	11	HLA-A*02:01	random	7078.87	13	0.184721
LDRKGLWRSL	10	5	HLA-B*52:01	random	17515.5	13	0.948826
LHWSWESELPL	11	7	HLA-B*44:03	random	20678.6	13	0.996292
LKLTREVLSLF	11	1	HLA-B*44:03	random	20468.5	13	0.971166
LLLLVFEVLVC	11	5	HLA-A*02:01	random	6959.91	13	0.267162
MLLFIYAVIG	10	3	HLA-A*02:01	random	7527.69	13	0.167527
NDINDHLPVF	10	7	HLA-A*24:02	random	15727.5	13	0.0306303
NQSALSCV	8	4	HLA-B*15:01	random	6261.23	13	0.759448
NRWADAYPF	9	2	HLA-B*07:02	random	13326.1	13	0.142907
SFQEILTHRSF	11	3	HLA-B*07:02	random	14260.7	13	0.243507
SIISAVTLW	9	8	HLA-A*03:01	random	15425.8	13	0.181041
SQPLRGCLHAA	11	2	HLA-A*02:01	random	6700.9	13	0.290037
SSFASGILQDM	11	7	HLA-B*44:03	random	20323.5	13	0.957993
STGPATPL	8	4	HLA-B*15:01	random	6228.97	13	0.869412
SVDGWFKLL	9	7	HLA-A*68:02	random	4959.62	13	0.85123
SVPKNQKTSEV	11	11	HLA-A*02:01	random	6491.56	13	0.466456
TEVMHSGRR	9	8	HLA-A*68:01	random	7163.02	13	0.65745
TLLFFLVLAIF	11	2	HLA-A*02:01	random	6949.25	13	0.220222
TQPKPSQL	8	8	HLA-C*06:02	random	15186	13	0.991718
TVANQFSCK	9	5	HLA-A*01:01	random	19451.4	13	0.0278324
VSESGLQAQ	9	5	HLA-A*01:01	random	19694.6	13	0.245615
VTNNQTQRLL	10	7	HLA-B*07:02	random	14157.4	13	0.238668
VVTLHGHF	8	6	HLA-B*07:02	random	14949.2	13	0.21175
WTSWMECSSA	10	3	HLA-A*02:01	random	7985.64	13	0.255033
YSSPSPRI	8	1	HLA-A*02:01	random	7650.54	13	0.463455
YTLLFTLSRPF	11	8	HLA-A*02:01	random	6473.11	13	0.235909
ASSANSGNF	9	9	HLA-B*07:02	random	14558.1	14	0.271399
AYVRKQVEK	9	1	HLA-A*03:01	random	15969.6	14	0.129675
CITLLHARKQV	11	10	HLA-A*02:01	random	7243.94	14	0.510231
CLLAMYCNG	9	4	HLA-A*02:01	random	8341.67	14	0.249761
CRAEHLTVPSF	11	2	HLA-B*07:02	random	14759.4	14	0.5645
DQKLQLRHAI	10	5	HLA-B*38:01	random	19399.2	14	0.906323
ELALTLNAW	9	3	HLA-B*38:01	random	19640.1	14	0.998643
EMVLARDM	8	6	HLA-B*44:02	random	21664.3	14	0.141572
FGDFACRLV	9	7	HLA-A*02:01	random	7657.12	14	0.627209
FNTPAMYVAI	10	3	HLA-B*07:02	random	15409	14	0.21691
FPRWRSYF	8	8	HLA-B*15:01	random	6995.03	14	0.881409
FYMLCAFL	8	8	HLA-B*07:02	random	16188.8	14	0.211087
GAVVLTPL	8	3	HLA-A*02:01	random	8039.49	14	0.491806
HALSTGIKAM	10	7	HLA-B*27:05	random	15802.7	14	0.826818
HNVILSTGIFF	11	7	HLA-A*24:02	random	16577.8	14	0.0689842
HYKVSTRSFI	10	9	HLA-B*51:01	random	22191.5	14	0.0600479
IACRSKPI	8	7	HLA-B*07:02	random	15879.7	14	0.124917
ILSTTVIPSCI	11	1	HLA-A*03:01	random	17263.6	14	0.106541
IMDIRSAAG	9	2	HLA-A*02:01	random	7545.84	14	0.801255
IPSQFSKEKRV	11	9	HLA-B*52:01	random	17831.5	14	0.574808
ISGISIIV	8	5	HLA-A*02:01	random	8440.65	14	0.250052
IVNEVNQF	8	1	HLA-B*44:03	random	22214.3	14	0.867169
KLFSRGCTEE	10	5	HLA-A*02:01	random	9100.32	14	0.692311
KMIQTIGLSVG	11	1	HLA-A*02:01	random	7714.97	14	0.555992
KTGSVGSDLEF	11	10	HLA-A*03:01	random	17286	14	0.542488
KVSVASCAQHL	11	3	HLA-A*02:01	random	7579.22	14	0.342991
LDIPPMLISY	10	8	HLA-A*01:01	random	20323.9	14	0.083655
LEKYYNNLF	9	9	HLA-A*24:02	random	16695.6	14	0.0154159
LHSSFSRVMI	10	7	HLA-B*44:03	random	20563.7	14	0.921015
LLLVQQSS	8	7	HLA-A*02:01	random	8045.91	14	0.385571
LMMSFDRLLA	10	9	HLA-B*44:03	random	20648.8	14	0.940499
LMRLPRMF	8	6	HLA-A*03:01	random	15914.1	14	0.0203522
LSFGLYGAI	9	8	HLA-A*02:01	random	7883.42	14	0.646145
MNLYTLYTVI	10	4	HLA-A*02:01	random	8965.02	14	0.375387
MQSRDFQGRIL	11	1	HLA-A*02:01	random	7640.49	14	0.565973
NLRASRSFPF	10	2	HLA-B*44:03	random	21297	14	0.950423
NWLELSVV	8	4	HLA-A*02:01	random	8353.43	14	0.757599
QGMKPTYL	8	2	HLA-B*07:02	random	15688.4	14	0.204398
EEKRGSLHVW	10	8	HLA-B*44:03	positive	98.36	0.3	0.989093
QVVTADFI	8	2	HLA-A*02:01	random	8025.25	14	0.243382
REERKQNEQE	10	3	HLA-B*44:02	random	20788.2	14	0.164348
REQDWDQHL	9	9	HLA-A*24:02	random	17026.9	14	0.589105
RGGPPATIVAI	11	3	HLA-B*07:02	random	14754.4	14	0.554102
RSLSVTSDYLS	11	10	HLA-A*03:01	random	16386.2	14	0.0664359
RSSFRMDSS	9	1	HLA-A*11:01	random	13022	14	0.332399
RTTNSTAKRQF	11	5	HLA-A*03:01	random	16567.8	14	0.104466
SDRFGRRPIL	10	6	HLA-C*14:03	random	3828.9	14	0.90764
SFNNTLPM	8	8	HLA-A*03:01	random	16641	14	0.0826193
SHMLIQRVYYA	11	9	HLA-B*44:03	random	21438.5	14	0.78897
SMTPSYES	8	7	HLA-A*02:01	random	8389.98	14	0.416136
SSYHVSMNLL	10	8	HLA-B*07:02	random	15077	14	0.183621
TFLQRVKNMVY	11	10	HLA-B*44:03	random	21456.5	14	0.938126
TVAVEPLLAGL	11	8	HLA-B*07:02	random	15569	14	0.261607
TVLHSLVRM	9	5	HLA-A*03:01	random	15613.7	14	0.104208
VQEIVSVYA	9	1	HLA-A*02:01	random	8322.92	14	0.425505
YDLATTRLG	9	9	HLA-B*44:03	random	21280	14	0.956396
YTINLYLV	8	1	HLA-A*03:01	random	15850.2	14	0.0573243
AATGISVSAY	10	3	HLA-B*27:05	random	15956.1	15	0.729454
AELEIPAVK	9	6	HLA-A*03:01	random	16623.5	15	0.134719
AGSNCAER	8	8	HLA-A*03:01	random	17586.8	15	0.401344
ALDGPNALTPP	11	2	HLA-A*02:01	random	8444.33	15	0.622135
ALQDLLSEYM	10	1	HLA-B*07:02	random	16490.8	15	0.292037
AQCPALACVM	10	2	HLA-A*02:01	random	10350.6	15	0.392877
AQVSAAWVAE	10	7	HLA-B*44:03	random	22248.4	15	0.954555
ASGNPFSH	8	5	HLA-A*01:01	random	22053.7	15	0.291396
ATCGLPAEYA	10	4	HLA-A*02:01	random	10142.8	15	0.493924
CVCVLSECYML	11	5	HLA-A*02:01	random	8629.94	15	0.488508
DDDIKTNSSTF	11	5	HLA-A*01:01	random	21388.5	15	0.046385
DDQLTIDI	8	7	HLA-B*44:03	random	23580.9	15	0.807402
DMGQFDLI	8	4	HLA-A*01:01	random	22043.2	15	0.237549
DTLLVLTLPL	10	4	HLA-A*24:02	random	17361.9	15	0.791422
ELQLLNVTSAM	11	11	HLA-A*02:01	random	9394.46	15	0.294829
FAPESSLAPA	10	2	HLA-A*68:01	random	9702.53	15	0.45063
FLLTILGF	8	2	HLA-B*51:01	random	23159.7	15	0.575119
FRNWMNSLGV	10	4	HLA-A*02:01	random	9871.98	15	0.659068
GLKVRCIFLAW	11	3	HLA-A*03:01	random	17587.8	15	0.409404
GLLLCFLAG	9	1	HLA-A*02:01	random	8815.96	15	0.670961
HVPTLQVLR	9	1	HLA-A*68:02	random	6598.07	15	0.479552
IHEQDQLYSM	10	6	HLA-A*01:01	random	21434.8	15	0.486945
IIEIVSVQV	9	6	HLA-A*01:01	random	21802.3	15	0.0762211
ILCVAGGWA	9	2	HLA-A*02:01	random	9018.85	15	0.757434
ISLNTVAL	8	2	HLA-A*68:02	random	6832.57	15	0.865963
ITTLTWHS	8	6	HLA-A*01:01	random	22738.8	15	0.13527
KIRLNNAI	8	7	HLA-A*24:02	random	17978.8	15	0.0226211
KTNIQKEATW	10	8	HLA-B*44:03	random	22108.4	15	0.983727
LLSLGGLPLLI	11	3	HLA-C*06:02	random	16504.8	15	0.997255
LSEAPLESFYH	11	11	HLA-A*03:01	random	17822.5	15	0.0633413
MAFTLARK	8	1	HLA-A*01:01	random	22161.1	15	0.0110366
MKYSRSLMEYF	11	8	HLA-A*03:01	random	17833.7	15	0.0380447
NGILWQTV	8	7	HLA-A*02:01	random	9913.52	15	0.838733
NQQPRCSRL	9	5	HLA-B*07:02	random	15701.3	15	0.362977
NTQPIPIL	8	3	HLA-A*02:01	random	9566.17	15	0.454921
NTYVMKVKV	9	1	HLA-A*02:01	random	8854	15	0.482765
QHLGVEVDDF	10	2	HLA-B*44:02	random	22127.9	15	0.17342
QKKVLSWQVPL	11	3	HLA-B*38:01	random	20600.7	15	0.983409
QPMDEGFY	8	3	HLA-A*68:01	random	9489.7	15	0.0218096
RFASLTHLDI	10	9	HLA-A*02:01	random	10320.9	15	0.345573
RSVCISPVM	9	5	HLA-A*02:01	random	9334.97	15	0.722044
RVGGGWMA	8	8	HLA-A*03:01	random	17422.9	15	0.488113
RVVTAKVLIS	10	3	HLA-A*03:01	random	17054	15	0.255758
RWDRGTNHLL	10	8	HLA-B*07:02	random	16481	15	0.524605
SFDLTTPY	8	3	HLA-B*44:03	random	22552.5	15	0.898021
SLSHEEDLA	9	6	HLA-A*01:01	random	21780.6	15	0.184064
SVDGDPHFV	9	6	HLA-A*11:01	random	14141.4	15	0.270204
TLKRNVNKL	9	4	HLA-B*07:02	random	15998	15	0.0804091
TSVGPITAKGF	11	8	HLA-B*44:02	random	22469.5	15	0.29018
TVDLGAHA	8	8	HLA-A*02:01	random	10247.5	15	0.444236
VMDDNKVL	8	2	HLA-B*07:02	random	17631.7	15	0.134827
VQSMGIPANL	10	2	HLA-B*44:03	random	22602.3	15	0.953835
VSSVTSST	8	6	HLA-A*01:01	random	22560.3	15	0.0594724
VTQLMPHGCLL	11	8	HLA-A*02:01	random	8441.65	15	0.311241
YSSRFSPDI	9	9	HLA-A*02:01	random	8753.7	15	0.410848
ADFDELLSK	9	3	HLA-B*27:05	random	16760	16	0.885251
ALLLVSYVVI	10	8	HLA-B*44:03	random	23844.5	16	0.914254
APLLALLNNI	10	7	HLA-A*24:02	random	18760.6	16	0.36112
ATHSSNFLYGT	11	3	HLA-A*02:01	random	10408	16	0.702843
EAVKRLKEK	9	5	HLA-A*03:01	random	18611.8	16	0.380508
ELIDQLEC	8	4	HLA-A*02:01	random	11401.7	16	0.502899
EPGGAAVREVC	11	11	HLA-B*07:02	random	17331.4	16	0.430617
ETLRDQIFQA	10	4	HLA-A*01:01	random	22815	16	0.301353
FFYVALRLLWA	11	7	HLA-A*24:02	random	18608.1	16	0.64458
FHYCVVSNYF	10	10	HLA-A*02:01	random	11062.7	16	0.2748
FPIENRGV	8	7	HLA-A*02:01	random	10539.2	16	0.226746
FVGLYPRTTYS	11	7	HLA-A*02:01	random	10180.5	16	0.676699
GLTGRIVF	8	4	HLA-A*03:01	random	18377	16	0.0775379
GMVISLLQVVS	11	4	HLA-A*02:01	random	10332.8	16	0.406844
GSATTWGYPV	10	8	HLA-A*24:02	random	18933.8	16	0.623346
GSHVSRCFYWL	11	3	HLA-A*01:01	random	22431	16	0.474935
GSNMFNHLSAI	11	11	HLA-A*02:01	random	10488.3	16	0.656182
HALPVLMAVLA	11	4	HLA-A*03:01	random	19219	16	0.584162
HHDCILDED	9	1	HLA-B*38:01	random	21429.8	16	0.959785
IMIEFNIF	8	7	HLA-C*06:02	random	18160.6	16	0.994855
IVDLCYSSAIT	11	1	HLA-A*02:01	random	10051.6	16	0.432543
IWKMLSEIW	9	3	HLA-B*44:03	random	23330.9	16	0.938184
KSTVIAMMTQ	10	6	HLA-A*03:01	random	17858.2	16	0.104073
LIISVLTV	8	3	HLA-C*14:03	random	5142.13	16	0.900022
LLLFLLGPRLV	11	9	HLA-A*03:01	random	19284.5	16	0.214465
LLLVQQSSSQS	11	7	HLA-A*02:01	random	10076.5	16	0.178138
LLVPLLLL	8	5	HLA-C*06:02	random	18163.2	16	0.997974
LMAMEINV	8	4	HLA-A*24:02	random	19077.2	16	0.0435937
LMGLDLLVF	9	9	HLA-A*02:01	random	9798.29	16	0.578606
LQEIYQELTRL	11	10	HLA-A*02:01	random	10134.2	16	0.686564
LSWGLSDYF	9	3	HLA-B*44:02	random	22692.6	16	0.0751733
LVTPLSVILGH	11	6	HLA-A*01:01	random	22450.2	16	0.0306066
MALLLFQV	8	2	HLA-A*01:01	random	22805.3	16	0.0283864
MFNVGHKKLKI	11	6	HLA-B*44:02	random	23124	16	0.0184163
MLVETGELEN	10	6	HLA-A*02:01	random	11345.2	16	0.681726
MQEPGCTMGI	10	2	HLA-C*14:03	random	5045.35	16	0.977447
MVQFDCYLS	9	6	HLA-A*01:01	random	22080.3	16	0.0701047
PAFTCLAL	8	7	HLA-B*07:02	random	17791.2	16	0.128773
QIFGSSSPQ	9	6	HLA-A*03:01	random	17704.6	16	0.372695
QLQGYLRSVF	10	7	HLA-A*02:01	random	10900.1	16	0.637186
QVSNFYPRGL	10	9	HLA-A*02:01	random	10818.1	16	0.629569
RAHEDYRYY	9	3	HLA-B*07:02	random	16721.5	16	0.100033
RLSCSEMNG	9	3	HLA-A*03:01	random	17700.5	16	0.554291
RPKPMGITWF	10	10	HLA-B*27:05	random	16889.9	16	0.328524
RVELLQDELAL	11	3	HLA-A*02:01	random	9596.52	16	0.559585
RWIGSVTSRQ	10	2	HLA-A*24:02	random	19014.1	16	0.632421
SLPRAFPAFHF	11	9	HLA-B*44:02	random	23226	16	0.329237
STFNRDSL	8	7	HLA-A*24:02	random	18995.8	16	0.0563927
SVGSNPQF	8	8	HLA-B*44:03	random	24470.1	16	0.933325
SVIGGMMAG	9	6	HLA-A*02:01	random	10177.9	16	0.361456
TDMHSTWQYYE	11	3	HLA-B*44:03	random	24019.2	16	0.92935
TQLHWLWA	8	2	HLA-A*24:02	random	18413.9	16	0.904398
TSAQPFDLQI	10	5	HLA-A*11:01	random	14259.1	16	0.214919
TVPGCGKR	8	8	HLA-A*03:01	random	18641	16	0.338254
VLEWNGRLLQ	10	7	HLA-A*03:01	random	18098.9	16	0.567155
YIAGFVLQER	10	10	HLA-A*02:01	random	11358.5	16	0.656931
YLIVHRRIH	9	7	HLA-C*14:03	random	4567.27	16	0.755894
FRSGLDSYV	9	4	HLA-C*06:02	positive	666.27	0.7	0.995785
AEDCEFIQRF	10	7	HLA-A*24:02	random	19669.3	17	0.0599235
ALRQSFSSALV	11	7	HLA-A*01:01	random	22941.9	17	0.100406
ARREQPGVYTK	11	2	HLA-A*03:01	random	19446.8	17	0.526311
CIKALTRIF	9	7	HLA-A*03:01	random	18958	17	0.0985674
CSPGFQLA	8	8	HLA-A*02:01	random	12416.7	17	0.430312
DYPPGYAFNVE	11	9	HLA-A*24:02	random	20034.1	17	0.377692
EHMLLGPMTFA	11	3	HLA-B*44:03	random	25220.8	17	0.905506
ELFNQNPEVF	10	4	HLA-A*01:01	random	23160.4	17	0.178251
FARDCHHLG	9	9	HLA-C*06:02	random	17632.1	17	0.989534
GAKTYKMF	8	8	HLA-A*24:02	random	20228.5	17	0.0952357
HFVKGVWKKTV	11	8	HLA-A*02:01	random	11407.5	17	0.386879
HPNFWMNGKW	10	7	HLA-A*24:02	random	20423.4	17	0.228742
ITLVVVNGNLV	11	10	HLA-A*68:01	random	12205	17	0.0152692
IVIGNDITF	9	4	HLA-B*44:03	random	25034.6	17	0.673938
KNYFAITSGI	10	5	HLA-A*02:01	random	12554	17	0.697613
KQKLGMNL	8	5	HLA-A*02:01	random	11756.7	17	0.288455
KSQSTSDSL	9	8	HLA-A*24:02	random	20545.8	17	0.316394
LIKSNSGPLML	11	8	HLA-A*24:02	random	20327.6	17	0.0801209
LITSATRA	8	5	HLA-A*02:01	random	12473	17	0.417251
LTPNAEFKCEK	11	9	HLA-A*01:01	random	23115.6	17	0.0705098
LVGSPSTRI	9	3	HLA-A*02:01	random	11015.5	17	0.617946
MLIVYVRFW	9	7	HLA-B*38:01	random	21908	17	0.904389
MRGTILWCTKY	11	7	HLA-C*14:03	random	4900.51	17	0.960329
NALPHATLRL	10	2	HLA-A*02:01	random	11805.5	17	0.504193
NLSQIENVH	9	9	HLA-A*01:01	random	22985.9	17	0.0190236
PPKACLKPC	9	4	HLA-B*07:02	random	17144.7	17	0.311184
PSNHHAVY	8	8	HLA-B*44:03	random	25275.2	17	0.85814
QLLELNLTLQH	11	4	HLA-B*44:03	random	25276.8	17	0.916047
QLWVDSTPP	9	8	HLA-A*02:01	random	10913.8	17	0.469442
RFLEEEELR	9	6	HLA-A*24:02	random	19669	17	0.472035
RFSSAPLI	8	1	HLA-B*07:02	random	18955.1	17	0.13809
RMFQKRWVK	9	4	HLA-A*02:01	random	11634.2	17	0.489318
RNFNPSYAI	9	1	HLA-A*02:01	random	11536.2	17	0.50304
RVIASNILGTG	11	1	HLA-A*11:01	random	16905.6	17	0.379359
SAPSGEWFTFY	11	2	HLA-B*44:02	random	24063.4	17	0.537621
SFKRLMIVKK	10	1	HLA-A*24:02	random	19913.7	17	0.00844192
SKIIVDML	8	5	HLA-B*44:02	random	24959.9	17	0.00355536
SLHQPIFYFLA	11	6	HLA-B*52:01	random	20293.4	17	0.712677
STVEERPL	8	1	HLA-A*02:01	random	11773.9	17	0.668637
SYLQDPIVSI	10	1	HLA-A*02:01	random	12198.8	17	0.731014
TQSTATLRIL	10	8	HLA-A*02:01	random	12122.6	17	0.235906
TSTPITTTT	9	2	HLA-A*01:01	random	23510.6	17	0.173804
VLQPHQQFLFQ	11	10	HLA-A*02:01	random	11073	17	0.542594
VPLFLVFL	8	5	HLA-A*02:01	random	12613	17	0.196997
VQPQVCEEV	9	6	HLA-B*52:01	random	20043.9	17	0.986226
VTELSVHH	8	1	HLA-A*03:01	random	19692	17	0.147215
AEKAFTRSI	9	6	HLA-B*15:01	random	9311.87	18	0.837807
ALPSISGNF	9	8	HLA-A*02:01	random	11918.1	18	0.519276
AVFFCFGTTHF	11	10	HLA-A*02:01	random	11989.3	18	0.390121
FFEPTVFTD	9	9	HLA-A*24:02	random	20916.2	18	0.0899537
FITNDALLQSS	11	3	HLA-A*02:01	random	12118.4	18	0.667378
FQTQQLLEMC	10	4	HLA-A*02:01	random	12944	18	0.280921
FSEEEQLSI	9	2	HLA-A*02:01	random	11806.7	18	0.545739
FVLSSKDGWV	10	2	HLA-B*07:02	random	18954.2	18	0.160461
GAPAAGAAPM	10	5	HLA-A*68:02	random	8623	18	0.722892
GIFRNFDDAFL	11	7	HLA-A*24:02	random	20453.1	18	0.232316
GLDHMLAME	9	1	HLA-A*02:01	random	12860.1	18	0.299675
GTIIRNEV	8	7	HLA-A*68:01	random	13174.9	18	0.019174
HAFFPPDL	8	3	HLA-A*02:01	random	13169.7	18	0.677006
HPNDDDVHFR	10	5	HLA-A*11:01	random	16820.4	18	0.132069
HQEEDNYNREL	11	9	HLA-B*44:02	random	24688.9	18	0.131829
IAYESLIL	8	3	HLA-A*01:01	random	24639.9	18	0.179692
IEMLLMRLPR	10	10	HLA-A*24:02	random	21340.7	18	0.192375
ILLHAQEPILF	11	8	HLA-A*01:01	random	24171.7	18	0.232527
ISTEDLPSQAL	11	3	HLA-A*02:01	random	11942.5	18	0.691556
KDWASQRC	8	5	HLA-B*44:03	random	26579	18	0.876523
KLARTQLSWLK	11	4	HLA-A*02:01	random	11763.5	18	0.652656
KLDHISESV	9	6	HLA-B*38:01	random	22694.8	18	0.909015
KVELSEDSPNL	11	11	HLA-A*02:01	random	12397.9	18	0.766033
LILPMTFYH	9	6	HLA-A*02:01	random	12167.7	18	0.249359
LLDGSPCARG	10	2	HLA-A*02:01	random	13144.7	18	0.305739
LLIIRVLL	8	5	HLA-C*14:03	random	5943.09	18	0.869059
LLTWQGLIVP	10	2	HLA-A*02:01	random	12958	18	0.715042
LSAARYAL	8	8	HLA-A*11:01	random	16739.7	18	0.278216
LSVVKWSKSL	10	7	HLA-C*06:02	random	19626.9	18	0.996187
LVQDPATAA	9	9	HLA-A*02:01	random	12007.3	18	0.767061
LWLICSEFMSL	11	1	HLA-A*02:01	random	12755.2	18	0.42337
NQVLQMEKAL	10	1	HLA-A*02:01	random	13835.8	18	0.379372
PLTFRTLSDL	10	5	HLA-A*02:01	random	13618.1	18	0.233778
QEFESWIDGCK	11	1	HLA-A*03:01	random	20363.1	18	0.126629
QIRSSVIII	9	5	HLA-A*02:01	random	12912	18	0.257664
QQQQLSRHR	9	4	HLA-B*44:02	random	25214.6	18	0.382196
QSLPVSPRL	9	4	HLA-A*02:01	random	12614.1	18	0.72347
RAQIGGKL	8	6	HLA-B*38:01	random	23144.3	18	0.981797
RTLLKAFGI	9	1	HLA-B*07:02	random	18384.7	18	0.128358
RTVDSYDPV	9	1	HLA-A*03:01	random	20459.1	18	0.370997
SNSEEYSISV	10	7	HLA-A*02:01	random	13390	18	0.694929
SPASSSSR	8	8	HLA-A*11:01	random	16472	18	0.273256
SQNLEIQPY	9	4	HLA-C*06:02	random	19213.2	18	0.991026
SSDSGIYEQA	10	5	HLA-A*02:01	random	13538	18	0.425361
SSPHCPLVV	9	3	HLA-A*02:01	random	12186.8	18	0.63287
STGKESPKV	9	5	HLA-A*02:01	random	12676.5	18	0.491941
SVGELLRKMI	10	9	HLA-A*24:02	random	21071.8	18	0.492372
TQEIFNCRI	9	8	HLA-A*24:02	random	21060.6	18	0.239793
TVAGILQT	8	5	HLA-A*02:01	random	12954.1	18	0.5983
VIVCALPCFSS	11	9	HLA-A*02:01	random	11963.8	18	0.384804
VIVDPGVIPI	10	6	HLA-A*03:01	random	20276.4	18	0.371123
YPSIISDSSA	10	6	HLA-B*38:01	random	23033.7	18	0.808773
YSIAFPLLC	9	1	HLA-A*68:01	random	12266.3	18	0.0512824
YVAICQPLYY	10	9	HLA-A*02:01	random	13666.6	18	0.358798
AAGCIPLIL	9	8	HLA-A*02:01	random	13225.3	19	0.618283
AFGNALSSL	9	3	HLA-A*02:01	random	14110.8	19	0.713927
ALAYLNGIL	9	7	HLA-A*03:01	random	21083.4	19	0.152913
ALSELKLVIDQ	11	3	HLA-A*02:01	random	12888.9	19	0.554317
CLGMGLPLPQ	10	3	HLA-A*02:01	random	14731.5	19	0.765557
ERYGAICKPL	10	9	HLA-B*44:03	random	26567.9	19	0.930749
ESRIKRLR	8	1	HLA-A*11:01	random	17936.5	19	0.319159
FSVRFRPHH	9	3	HLA-A*01:01	random	24563.5	19	0.027821
FTHLPFPKDAS	11	5	HLA-A*01:01	random	25029.1	19	0.309354
GGDWIDLVV	9	5	HLA-A*02:01	random	13124.9	19	0.434752
GIIAMSCF	8	5	HLA-A*02:01	random	14568.1	19	0.56009
GISILYRV	8	7	HLA-A*11:01	random	17776.8	19	0.262614
GLLFCGPN	8	3	HLA-A*02:01	random	14239.1	19	0.665821
GLPACTWP	8	1	HLA-A*02:01	random	14001.5	19	0.754964
GQLATIPV	8	1	HLA-C*06:02	random	20152.6	19	0.990675
GSDRPFTL	8	3	HLA-A*02:01	random	14051	19	0.406398
KALDFFLLILA	11	10	HLA-A*01:01	random	24416.6	19	0.0387854
KGFGFVTF	8	6	HLA-A*02:01	random	14499.4	19	0.630567
KIAAFIAES	9	9	HLA-B*15:01	random	10219.6	19	0.915165
KMPPAPSGPK	10	6	HLA-A*24:02	random	22271	19	0.644941
KVELHIQPSL	10	4	HLA-A*01:01	random	24527.6	19	0.189806
LEEAFIHF	8	8	HLA-A*24:02	random	21797.9	19	0.0789216
LELMVLNV	8	7	HLA-A*02:01	random	15071.5	19	0.616831
LFFRLPLL	8	3	HLA-A*03:01	random	21274.1	19	0.15103
LFKFLEELK	9	8	HLA-A*24:02	random	22061.9	19	0.111392
LTSSFRRHCWS	11	9	HLA-A*68:02	random	9960.83	19	0.644103
MAWPCTASAS	10	2	HLA-A*11:01	random	17282.9	19	0.261357
MPSVRFLL	8	6	HLA-A*02:01	random	14014.7	19	0.616365
MTTRRALCN	9	3	HLA-A*03:01	random	21084.1	19	0.136036
NIASNDGPR	9	3	HLA-A*03:01	random	21459.7	19	0.0945034
NNFFVDDYAR	10	10	HLA-A*03:01	random	20683	19	0.0375898
NWMMFVRPA	9	9	HLA-A*02:01	random	14231.6	19	0.506005
PTPQSLGEPM	10	10	HLA-A*01:01	random	24413.1	19	0.122797
QKENHFLIFVK	11	9	HLA-A*03:01	random	21335.5	19	0.0265768
QNITSIFFPAL	11	7	HLA-A*02:01	random	13762.1	19	0.708252
RTLNRTYVNM	10	5	HLA-B*38:01	random	24398.9	19	0.906327
SEVLERKISMR	11	6	HLA-B*27:05	random	19689.3	19	0.805796
SISFAWDKRSA	11	9	HLA-A*02:01	random	13251.3	19	0.359225
SIVQKTPL	8	5	HLA-A*03:01	random	21152	19	0.0364913
SLHFNKKIL	9	3	HLA-A*02:01	random	14118.3	19	0.424459
SPFTGEAEA	9	9	HLA-A*68:02	random	9641.27	19	0.590004
SSLTGQLADL	10	9	HLA-A*02:01	random	14396.6	19	0.434715
SSREGAITFTW	11	3	HLA-B*07:02	random	19534.2	19	0.434188
TASFRRFGHLI	11	9	HLA-A*02:01	random	13238.2	19	0.284564
TIIPAHPTF	9	9	HLA-A*02:01	random	14154.2	19	0.521436
TNEIMSTVNI	10	8	HLA-A*01:01	random	24623.8	19	0.0535747
TPPSLPNHIS	10	8	HLA-B*51:01	random	25827.8	19	0.00641388
TRLSRAYLPV	10	5	HLA-A*02:01	random	14578.2	19	0.456056
TVANTEKYF	9	6	HLA-B*07:02	random	19580.7	19	0.155018
VIVGLCLWLP	10	5	HLA-A*02:01	random	14213.3	19	0.550769
VVYYKPLVYK	10	10	HLA-A*02:01	random	14471.4	19	0.40638
WQQGSYILTVE	11	1	HLA-B*27:05	random	19264.1	19	0.484439
YDYLIKLLALR	11	11	HLA-A*24:02	random	21818.6	19	0.068763
YFFLSHLSFV	10	8	HLA-B*27:05	random	19309.8	19	0.877856
AICQKGIL	8	6	HLA-A*02:01	random	15766.5	20	0.416261
AITKSALQHLA	11	6	HLA-A*68:02	random	10503.7	20	0.673564
ALNTFGSHVCI	11	4	HLA-A*01:01	random	25260.4	20	0.0611747
ETCSSESPDF	10	7	HLA-B*44:02	random	26361.6	20	0.0218093
EYGRHLRS	8	2	HLA-A*24:02	random	22249	20	0.101264
FAGLNQLI	8	3	HLA-B*07:02	random	21536.5	20	0.176324
FVCKVYSDA	9	1	HLA-A*68:01	random	15049.6	20	0.022654
GVHGSLIALNE	11	10	HLA-A*03:01	random	22131.7	20	0.365512
HYFCKPGYQM	10	9	HLA-B*44:03	random	27578.8	20	0.947097
IMNVQSVDEAI	11	2	HLA-A*01:01	random	25720.6	20	0.0452037
IQRLYSGTA	9	6	HLA-A*02:01	random	15037.2	20	0.299815
IYTGEQPY	8	2	HLA-A*01:01	random	25682.2	20	0.206807
KFLYRVLS	8	5	HLA-A*11:01	random	19266.3	20	0.0940492
KKHCREKK	8	7	HLA-A*03:01	random	22027	20	0.0590593
LAKVRFPL	8	8	HLA-A*02:01	random	15395.1	20	0.525072
LAVDKTGRIV	10	10	HLA-A*02:01	random	15237.2	20	0.437607
LICFEVIATL	10	5	HLA-A*24:02	random	23022.5	20	0.170348
LIPTITLWRVL	11	7	HLA-A*01:01	random	25470.3	20	0.140506
LLDRRKQCF	9	8	HLA-A*02:01	random	14420.9	20	0.556733
LLMGKDLHTA	10	4	HLA-B*51:01	random	26949.7	20	0.630083
LLSYKPSG	8	3	HLA-A*02:01	random	15234.1	20	0.564955
LQKLSLQVA	9	3	HLA-A*02:01	random	15252.4	20	0.585926
LRLFPVVSI	9	9	HLA-A*02:01	random	15335.8	20	0.55084
MLNPLIYTLRN	11	5	HLA-B*15:01	random	11387.3	20	0.829988
NILVILSIAC	10	8	HLA-A*02:01	random	15076.2	20	0.145015
NQTILSSPA	9	6	HLA-B*44:03	random	26983.9	20	0.912682
NVAKINREVL	10	2	HLA-A*02:01	random	14916.8	20	0.493103
QGSNTAAENI	10	10	HLA-B*44:03	random	27655.8	20	0.964847
QLEKELVER	9	1	HLA-A*03:01	random	22179.4	20	0.0727435
QPADQPTEGS	10	2	HLA-B*07:02	random	20793.7	20	0.480458
RTKISLEALGI	11	1	HLA-A*02:01	random	13868	20	0.330386
SAASEDDIFR	10	2	HLA-A*01:01	random	25482.7	20	0.0604867
SFFLNVTVL	9	3	HLA-B*44:03	random	27644.1	20	0.980239
SLSSLLGPRTA	11	3	HLA-A*03:01	random	21902.2	20	0.190322
SLYQQIRFQ	9	8	HLA-A*02:01	random	14691.8	20	0.507189
SRSLYEHL	8	5	HLA-B*44:03	random	28026.8	20	0.982908
SSSSPKSHI	9	6	HLA-C*06:02	random	20769.4	20	0.990826
STFSAGLSKPF	11	2	HLA-A*02:01	random	13979	20	0.530097
SVDMGVVGST	10	9	HLA-B*07:02	random	20574	20	0.320299
TLNHVIYGVRT	11	4	HLA-A*03:01	random	21835.5	20	0.187058
TNALVFYA	8	2	HLA-A*02:01	random	15994	20	0.176568
TRAFSDLLSDL	11	4	HLA-B*07:02	random	21238.2	20	0.410948
TTRFILIGETI	11	4	HLA-A*02:01	random	14657.2	20	0.337402
VIMDNFEYLTQ	11	11	HLA-A*02:01	random	14855.8	20	0.571047
VNRLDLQQDLY	11	8	HLA-B*44:03	random	27525.3	20	0.930417
VRLFLRLPL	9	5	HLA-A*02:01	random	15079.3	20	0.562239
VSDSPARLQSL	11	7	HLA-A*02:01	random	14482.6	20	0.268986
VSIPQSCKQCL	11	8	HLA-A*24:02	random	22327.8	20	0.451706
VSSELHRLQ	9	7	HLA-A*01:01	random	24977.3	20	0.316202
VVSAPSAIAL	10	4	HLA-A*24:02	random	23330.4	20	0.398347
VYEAFNWHHGV	11	8	HLA-A*02:01	random	14929.1	20	0.386846
WLMNTKSN	8	7	HLA-A*02:01	random	15674.5	20	0.455733
ALKLGRQTLSS	11	7	HLA-B*07:02	random	21849.5	21	0.329233
ANYKPTFL	8	6	HLA-A*02:01	random	17050.7	21	0.712659
AQNSLLPLMS	10	9	HLA-A*02:01	random	15756	21	0.483092
AVFSGITVY	9	8	HLA-A*02:01	random	16418.1	21	0.3859
AVLWVVKS	8	6	HLA-A*02:01	random	16801.6	21	0.722491
CEEAEIRDYQL	11	6	HLA-B*52:01	random	23177.4	21	0.780074
CFPRMLMKLV	10	1	HLA-A*02:01	random	16221.4	21	0.173558
CIVWLAFIPI	10	9	HLA-A*01:01	random	25805.3	21	0.183862
CNQIVSHL	8	5	HLA-A*01:01	random	26347.2	21	0.0526924
EIGTWTEL	8	2	HLA-A*02:01	random	16479.2	21	0.411322
EIPVPSSPI	9	4	HLA-A*02:01	random	15824.3	21	0.448712
ELPTLLHF	8	8	HLA-A*02:01	random	16980.2	21	0.390627
ELYDHDTYG	9	4	HLA-A*02:01	random	16558.3	21	0.278984
EPVGNREEKI	10	6	HLA-B*38:01	random	25937.1	21	0.953928
FPQFFYSA	8	5	HLA-A*02:01	random	16781.9	21	0.230418
FRAALSKKVAV	11	11	HLA-A*02:01	random	15378.9	21	0.479789
FTRLQQITNSQ	11	10	HLA-A*01:01	random	26093.3	21	0.261329
GFLFLTSGMVI	11	10	HLA-B*44:03	random	28559	21	0.957612
GNFPTLEL	8	3	HLA-B*27:05	random	20835.9	21	0.857861
GTRVRVMAIYK	11	6	HLA-A*01:01	random	25993.3	21	0.0808555
HHHPGHVGSY	10	1	HLA-A*03:01	random	22380.3	21	0.791064
IKAELLSRL	9	1	HLA-A*02:01	random	16161.5	21	0.640854
ILKHTLNS	8	7	HLA-A*02:01	random	16973	21	0.547169
ILSPRINEE	9	8	HLA-A*02:01	random	16015.5	21	0.711174
IQVYHIFRNSW	11	7	HLA-A*02:01	random	15256.6	21	0.517135
IWLAFVPIYF	10	3	HLA-A*11:01	random	19473.5	21	0.0670149
KQQQWLLYLS	10	5	HLA-A*11:01	random	19000.3	21	0.0485639
LIQFSEIL	8	6	HLA-A*01:01	random	26087.7	21	0.0468831
LIVMLLFI	8	6	HLA-A*03:01	random	23015.8	21	0.0248529
LLPPKMKSEDM	11	9	HLA-A*24:02	random	23542.6	21	0.632223
LLVWLQLK	8	3	HLA-A*02:01	random	16309.4	21	0.506685
LMVELSKSQY	10	10	HLA-A*02:01	random	16642.9	21	0.420914
LSLEWASSPNF	11	8	HLA-A*02:01	random	15835.8	21	0.806754
MGSQVLQI	8	6	HLA-A*02:01	random	16982.8	21	0.27452
MTDGIEEDF	9	1	HLA-A*02:01	random	16371.1	21	0.399551
MWALVWTCSDL	11	10	HLA-A*02:01	random	15865.7	21	0.487744
NANTSSTQAA	10	10	HLA-A*01:01	random	25738.3	21	0.105331
NGYPDLIVGA	10	1	HLA-A*02:01	random	16170.5	21	0.448014
NLSRTDMH	8	7	HLA-A*11:01	random	19785.2	21	0.0662304
NSYNNEEFPDL	11	9	HLA-A*02:01	random	15993.8	21	0.701373
PAFFAEKL	8	3	HLA-B*52:01	random	23733.1	21	0.539531
PKARMALSF	9	8	HLA-A*24:02	random	23690.6	21	0.365586
PLFSGDVICVS	11	11	HLA-A*02:01	random	15769	21	0.113107
QAGSALLAKGR	11	11	HLA-A*03:01	random	23039.7	21	0.129001
QLNGFELAG	9	4	HLA-A*02:01	random	16224.8	21	0.672679
QLRKVTLIIFC	11	3	HLA-A*02:01	random	15811.2	21	0.373327
QLVHVGPSS	9	7	HLA-A*02:01	random	16438	21	0.534643
RIQVLTGNVQF	11	4	HLA-A*02:01	random	15635.5	21	0.421986
RLVLYFKSG	9	3	HLA-A*02:01	random	15435.3	21	0.296546
SLSAPFED	8	8	HLA-A*02:01	random	16758	21	0.695148
TIFYGTLSWVY	11	1	HLA-A*02:01	random	15955.1	21	0.414485
TSKTLYFTNM	10	7	HLA-B*44:02	random	27234.7	21	0.00435313
TVLQNPPKV	9	4	HLA-A*11:01	random	19570.5	21	0.235549
VKDMVRTGL	9	9	HLA-B*27:05	random	20428.4	21	0.709913
VQPMIDQSNR	10	4	HLA-A*03:01	random	22286.2	21	0.318281
VVCSVAPNL	9	9	HLA-A*11:01	random	18984	21	0.497893
VVNQLDMQV	9	3	HLA-A*03:01	random	22463.9	21	0.226618
WIDCCEYPH	9	8	HLA-A*03:01	random	23039.5	21	0.677809
WVLQFAEAENI	11	11	HLA-B*07:02	random	22022.4	21	0.197216
YMMIPGTVGC	10	2	HLA-B*44:02	random	26896	21	0.711742
YTPVGRSFF	9	8	HLA-A*02:01	random	16606.6	21	0.47857
AEQQDQFPL	9	8	HLA-A*24:02	random	24447.4	22	0.512843
AFLPLSPT	8	5	HLA-A*02:01	random	18348.3	22	0.740915
AIIDRGISP	9	8	HLA-A*03:01	random	23109.6	22	0.799337
AKLGLKPLEV	10	7	HLA-A*02:01	random	17371	22	0.742799
ASNETTNAL	9	1	HLA-B*44:03	random	28532.1	22	0.973782
CGKKNSPV	8	6	HLA-A*68:02	random	12892.4	22	0.409782
DILAILLT	8	3	HLA-A*02:01	random	18017.9	22	0.0648385
ELARRFAL	8	5	HLA-B*44:02	random	27833.7	22	0.267409
FCLGWRSY	8	2	HLA-B*07:02	random	23223.4	22	0.548942
FEGVGSSKI	9	1	HLA-A*24:02	random	24887.2	22	0.244721
FFCFASGTFQL	11	3	HLA-A*01:01	random	26814.7	22	0.270022
FILAFENAVCD	11	9	HLA-A*02:01	random	16778	22	0.289455
FLRGPARLQ	9	7	HLA-B*07:02	random	22274	22	0.301014
FQKSLSPSS	9	3	HLA-A*02:01	random	17339.2	22	0.281483
GRLRWGPAPLL	11	2	HLA-A*02:01	random	16722.2	22	0.627956
GTQRIWAAL	9	1	HLA-A*03:01	random	23145.4	22	0.484179
IIKTILRIPST	11	3	HLA-A*02:01	random	16081.9	22	0.423622
IKCHCKITSL	10	7	HLA-B*07:02	random	23026.3	22	0.163016
ILEYLDKWF	9	6	HLA-A*02:01	random	16887.1	22	0.335668
ILFKKVLKGEV	11	3	HLA-B*07:02	random	22603.6	22	0.243856
KALQHLHKLA	10	5	HLA-A*03:01	random	22876.9	22	0.15594
KSLVSRQEA	9	8	HLA-A*03:01	random	23217.9	22	0.237782
KYLKSIINSM	10	2	HLA-A*02:01	random	17516.7	22	0.335008
LAGCTGGFL	9	3	HLA-A*02:01	random	17162.1	22	0.739693
LATAFDPATSA	11	9	HLA-A*02:01	random	16232.4	22	0.69334
LFDQVRLL	8	3	HLA-B*07:02	random	23047.9	22	0.322002
LLLLFLLGPRL	11	10	HLA-A*03:01	random	23397.1	22	0.279708
LSLADVLVTI	10	5	HLA-C*14:03	random	8212.1	22	0.950143
LVFSILSILTL	11	3	HLA-A*01:01	random	26430.5	22	0.0322334
MNASVFLLVN	10	6	HLA-A*68:01	random	16423.8	22	0.0143547
NGFEAHHPTML	11	9	HLA-A*02:01	random	16531.9	22	0.64117
NGLIDFAI	8	7	HLA-A*02:01	random	17386.2	22	0.227726
NLFRTQMM	8	7	HLA-A*24:02	random	24143.7	22	0.147601
NTDIAFRL	8	4	HLA-B*07:02	random	22797.3	22	0.131061
NTYVMKVKVE	10	1	HLA-A*68:01	random	16291.7	22	0.00298729
PRMPRGWTAL	10	10	HLA-A*24:02	random	24894.8	22	0.694063
QHSRLLMMHRI	11	6	HLA-A*01:01	random	26810.1	22	0.0836435
QQSSYNTVS	9	4	HLA-B*44:03	random	28820	22	0.900533
QVDYTFDRNV	10	3	HLA-C*06:02	random	22952.6	22	0.993627
RAPESACVGNI	11	7	HLA-A*02:01	random	16099.2	22	0.412607
RLTLRKFN	8	3	HLA-A*03:01	random	23287.2	22	0.119427
RRSSSRRSGY	10	3	HLA-A*01:01	random	26336.6	22	0.260511
SISVIDFYL	9	9	HLA-B*52:01	random	23774.9	22	0.384962
SRGKSQAK	8	3	HLA-A*03:01	random	23287.4	22	0.0949276
SSHNISVIA	9	5	HLA-A*02:01	random	17025.4	22	0.595108
TAVTQLTVVPM	11	11	HLA-A*02:01	random	16453.6	22	0.238706
TLAALDALA	9	7	HLA-A*03:01	random	23233.5	22	0.4967
TMQLPFCVSW	10	3	HLA-A*03:01	random	22998.5	22	0.290544
TYVSWLIDA	9	1	HLA-A*02:01	random	17601.2	22	0.455379
VLDHWADMEK	10	3	HLA-A*02:01	random	17240.8	22	0.703626
VRVSKEARPAF	11	4	HLA-A*24:02	random	24147.8	22	0.230197
VSRMAMEL	8	4	HLA-A*03:01	random	23394.7	22	0.226861
VTQRHIQQVAL	11	1	HLA-A*03:01	random	23766.3	22	0.340228
WTRDVAFL	8	2	HLA-A*11:01	random	20570	22	0.460584
WVMSRIFED	9	7	HLA-B*07:02	random	22204.7	22	0.29226
ADMTYSII	8	1	HLA-A*02:01	random	19203.4	23	0.46041
AETPHSMFTKY	11	6	HLA-A*01:01	random	26924.4	23	0.12016
AVQGLRRHDIL	11	9	HLA-A*02:01	random	17584.6	23	0.255758
CLQVLCSLCVW	11	10	HLA-A*02:01	random	17385.7	23	0.695131
CSQSLAAAAA	10	1	HLA-B*44:03	random	29583.5	23	0.85592
CTFEITGNT	9	4	HLA-A*02:01	random	17688.5	23	0.464517
EAPPKGSA	8	1	HLA-B*07:02	random	24033.9	23	0.38736
FEMSRPIPSH	10	6	HLA-B*07:02	random	23498.3	23	0.206888
GQSSQEERI	9	9	HLA-A*02:01	random	18311.6	23	0.357543
GSFYLPSNCRA	11	7	HLA-A*02:01	random	17589.4	23	0.483488
GVSILVIGLIT	11	10	HLA-A*02:01	random	17070.4	23	0.274042
HALRAWLA	8	1	HLA-A*24:02	random	25167.9	23	0.80644
HFIDNQGQVHV	11	1	HLA-A*68:01	random	17910	23	0.386771
HGGEFGCTM	9	8	HLA-B*07:02	random	23500.4	23	0.579359
HRALLVFLA	9	3	HLA-A*02:01	random	18584.9	23	0.267342
IARAVLVDM	9	2	HLA-A*24:02	random	25072.9	23	0.370108
ISLKRKFL	8	4	HLA-A*02:01	random	18990.1	23	0.528959
ITPNMLGDFTT	11	7	HLA-A*02:01	random	17368	23	0.385609
IVSPSLLS	8	1	HLA-A*02:01	random	18994	23	0.489723
KIVDILEEE	9	4	HLA-A*02:01	random	17986.5	23	0.759753
KLKAKVVV	8	7	HLA-A*24:02	random	25589.6	23	0.199677
KTPRPNELKI	10	1	HLA-A*11:01	random	21033	23	0.0841578
LAATRPRAKEV	11	3	HLA-A*02:01	random	17759.9	23	0.416168
LATRGSAL	8	2	HLA-A*02:01	random	18375.7	23	0.394079
LLANMAVDW	9	9	HLA-B*27:05	random	21366.1	23	0.768152
LTSPESLSRDL	11	9	HLA-A*02:01	random	17388.7	23	0.44083
PIYAAYTFCS	10	7	HLA-A*11:01	random	20582.3	23	0.215959
PLALLYLSAL	10	1	HLA-B*07:02	random	23223.1	23	0.117138
PLIQDFFRGCT	11	11	HLA-A*02:01	random	17950.6	23	0.372548
QKQYQQQIHM	10	6	HLA-B*44:03	random	29270.2	23	0.888287
QSFSSALVA	9	4	HLA-A*02:01	random	17715.5	23	0.482797
QWFAGTDDYI	10	7	HLA-A*02:01	random	17711.7	23	0.249914
RMPPRDLSL	9	5	HLA-A*01:01	random	27203.5	23	0.100192
RNVSLSRSVTL	11	7	HLA-A*02:01	random	17878	23	0.646229
RQLITSFLDIS	11	10	HLA-A*02:01	random	17331.7	23	0.404695
SLFHLTSEGDL	11	5	HLA-B*52:01	random	24374.7	23	0.870494
SNNQFFHDV	9	1	HLA-A*02:01	random	18495.8	23	0.525394
SQEKTEEYPF	10	9	HLA-A*02:01	random	18452.2	23	0.655511
SQILQKKVSVV	11	1	HLA-B*07:02	random	23230.6	23	0.546947
SSTCSLPQGI	10	10	HLA-A*02:01	random	18294	23	0.31037
SYCISLEI	8	4	HLA-A*02:01	random	19148.5	23	0.575173
TETDIANFF	9	3	HLA-A*01:01	random	26900	23	0.151622
TIPEFFAK	8	4	HLA-A*02:01	random	18391.2	23	0.472119
TQRLLQEA	8	2	HLA-A*02:01	random	18872.6	23	0.430859
VQYQMILNGE	10	6	HLA-B*52:01	random	24838	23	0.874482
VTPQADTAL	9	6	HLA-A*02:01	random	18579.5	23	0.557428
VVPKMLMNF	9	7	HLA-A*02:01	random	18053.7	23	0.388896
YAAYAGSAFIC	11	1	HLA-A*02:01	random	17990.6	23	0.291736
YFRDIGVPMT	10	3	HLA-A*24:02	random	25523.6	23	0.116279
ADASLLDPRV	10	2	HLA-A*02:01	random	19065.6	24	0.716651
AIIKPDAV	8	5	HLA-A*03:01	random	24970.6	24	0.524124
ALQANHSVPD	10	8	HLA-A*02:01	random	19423.5	24	0.393721
ANSSFDLVLL	10	3	HLA-A*02:01	random	19573.2	24	0.585145
ARFFLSTLPA	10	10	HLA-A*03:01	random	24577.7	24	0.243985
ASQCKSSCSVM	11	4	HLA-B*44:02	random	29366.7	24	0.144671
CDCGTPAECV	10	2	HLA-B*52:01	random	25449.7	24	0.987754
DATPDNCEM	9	2	HLA-B*07:02	random	24034	24	0.427006
DLKPENLLYL	10	5	HLA-B*07:02	random	24121.4	24	0.0909683
EYFGLDNS	8	6	HLA-A*68:02	random	14835.1	24	0.547271
GMFRPCEDI	9	1	HLA-B*51:01	random	28266.9	24	0.606229
GQRLHLMQV	9	1	HLA-A*11:01	random	21631	24	0.120352
GTSKINDI	8	6	HLA-A*02:01	random	19336.2	24	0.419604
HFVRKDVVPK	10	1	HLA-A*24:02	random	26993.1	24	0.0734032
HTFPVVDC	8	6	HLA-A*02:01	random	20163.6	24	0.448068
ILVAVVLLLL	10	2	HLA-A*01:01	random	27494.1	24	0.0834292
KARKGVTL	8	3	HLA-A*02:01	random	19927.4	24	0.362591
KCHCKITSL	9	6	HLA-A*02:01	random	18954.5	24	0.51295
KLDPEASSIN	10	5	HLA-A*02:01	random	19269.5	24	0.716862
KLKAAHSYNP	10	6	HLA-A*02:01	random	18790.9	24	0.713731
KMSGLRYN	8	5	HLA-A*02:01	random	19880.5	24	0.579161
KTAGLKAEEGI	11	4	HLA-B*38:01	random	27301.3	24	0.988176
KTAGLKAEEGI	11	4	HLA-B*38:01	random	27301.3	24	0.988176
LEDSLLKFNLL	11	5	HLA-A*02:01	random	18137.3	24	0.603718
LFVTEELFQRL	11	1	HLA-A*02:01	random	18450.4	24	0.547927
LIGVSFFALPA	11	6	HLA-B*07:02	random	24016	24	0.427092
LLNSFSNEEK	10	10	HLA-A*02:01	random	19384.4	24	0.48197
LLSLFFEDLFK	11	5	HLA-A*02:01	random	18495.5	24	0.737476
LNASETLVEI	10	2	HLA-A*02:01	random	19198.8	24	0.495743
LPRLTILPYLL	11	5	HLA-B*27:05	random	22634.5	24	0.582894
LVDDHFEG	8	4	HLA-A*02:01	random	19541.8	24	0.670107
LVEEELDRA	9	2	HLA-A*02:01	random	19521.2	24	0.699211
MLLNPYRVEEA	11	5	HLA-B*52:01	random	24715.3	24	0.938818
NQSLPVSPRLQ	11	5	HLA-B*44:02	random	29265.6	24	0.519334
PMNLPPPL	8	6	HLA-B*38:01	random	28322.7	24	0.939728
PMYFFLAI	8	4	HLA-A*01:01	random	27447.1	24	0.00917656
QKAYIATHGPL	11	8	HLA-C*14:03	random	8509.1	24	0.949281
QMSFDSMKNWA	11	2	HLA-A*03:01	random	24771.2	24	0.165411
QYIIHGGKT	9	6	HLA-A*24:02	random	26273.8	24	0.419908
QYLTLSGAH	9	7	HLA-A*24:02	random	26094.4	24	0.475083
RAGGTQSI	8	6	HLA-A*02:01	random	19397.1	24	0.30144
RDRGDAYY	8	4	HLA-A*01:01	random	27670.9	24	0.0509761
RGSSFLIL	8	1	HLA-A*11:01	random	21830.7	24	0.466417
RLSFYQTGE	9	6	HLA-B*15:01	random	13151.1	24	0.96747
RQKNSSADQII	11	4	HLA-A*02:01	random	18720.3	24	0.15876
RQQRFVDGALC	11	11	HLA-A*02:01	random	18523.6	24	0.244399
RQQRFVDGALC	11	11	HLA-A*02:01	random	18523.6	24	0.244399
RQTVYELCF	9	9	HLA-A*02:01	random	19524.6	24	0.403978
RVTSAFDL	8	4	HLA-A*01:01	random	27731.4	24	0.143768
SENNTAVV	8	4	HLA-B*51:01	random	28922.4	24	0.579595
SFLIHVKAA	9	9	HLA-A*24:02	random	25914.1	24	0.118717
SFNTDMSA	8	1	HLA-A*01:01	random	27773.5	24	0.269035
SHHSNTRDTV	10	7	HLA-A*24:02	random	26705.4	24	0.170023
SLEELSKL	8	2	HLA-A*24:02	random	26402.5	24	0.420837
SLNIPYGIRNL	11	8	HLA-B*44:03	random	30555.4	24	0.924724
SLNLLRQKWES	11	9	HLA-A*03:01	random	24551.9	24	0.330521
STQASTPGAA	10	8	HLA-A*02:01	random	18880	24	0.560384
TSLTPGHQYKI	11	7	HLA-A*03:01	random	24788.3	24	0.0227478
TVNSVEEKI	9	7	HLA-A*02:01	random	19303.8	24	0.591451
TYIRAVHV	8	8	HLA-A*02:01	random	19991.5	24	0.345211
VIEAVLVAAV	10	9	HLA-A*03:01	random	24303.4	24	0.618213
WFHILGMVMF	10	8	HLA-B*07:02	random	24384	24	0.237787
WVAEAQARTSQ	11	1	HLA-B*15:01	random	13788.6	24	0.748663
YSGVILGI	8	5	HLA-B*44:03	random	30474.3	24	0.859139
AINASCVV	8	7	HLA-B*44:03	random	31132.9	25	0.946392
ALMTQRTY	8	6	HLA-A*24:02	random	26806.5	25	0.139779
AMEINVIRVRR	11	2	HLA-A*24:02	random	26502.2	25	0.351606
ATNSVDPADS	10	3	HLA-A*01:01	random	27979	25	0.0309743
AVGTFCMRHM	10	6	HLA-B*44:02	random	29130.3	25	0.354154
AVQAGIFVE	9	9	HLA-A*03:01	random	25617.5	25	0.461352
AVTFTTFVTE	10	2	HLA-A*03:01	random	25099.1	25	0.135319
CHCKITSL	8	5	HLA-B*44:02	random	29770.9	25	0.0403726
CTKSQPNL	8	2	HLA-B*38:01	random	29002	25	0.956511
DDSPVDLLCA	10	5	HLA-A*01:01	random	28194.2	25	0.28367
DELQFGYEV	9	6	HLA-A*24:02	random	27090.1	25	0.68271
DFLDPFLLL	9	6	HLA-A*02:01	random	19838.1	25	0.238139
DQGPRRAEI	9	5	HLA-B*07:02	random	24400	25	0.650383
FPTSHLDK	8	2	HLA-A*03:01	random	25718.9	25	0.101477
FQIMPGAG	8	2	HLA-A*02:01	random	21197.2	25	0.788189
GAWVLVLS	8	4	HLA-A*02:01	random	21006.4	25	0.621665
GIESDEEI	8	4	HLA-A*02:01	random	20399.2	25	0.574294
GIHLRTQSF	9	7	HLA-A*02:01	random	19625.4	25	0.386121
GLAPLQHLIR	10	5	HLA-A*02:01	random	19852.4	25	0.584319
GNVLTLLLFV	10	5	HLA-A*24:02	random	27790.1	25	0.308373
GQSTCALF	8	5	HLA-A*11:01	random	22289.6	25	0.547182
GSQLQMDV	8	4	HLA-A*02:01	random	20470.5	25	0.399989
HAGAYHCF	8	4	HLA-C*06:02	random	24838.9	25	0.997992
HKADLQQH	8	3	HLA-B*44:03	random	30914.5	25	0.944982
HLRHLDLSK	9	5	HLA-A*01:01	random	27998.4	25	0.0984974
IFQSPLMSV	9	3	HLA-B*07:02	random	24449.2	25	0.253696
IKLLDTLPL	9	3	HLA-A*02:01	random	19798.4	25	0.651867
IMVMRYLKSQW	11	5	HLA-A*68:01	random	19179.2	25	0.275941
IPDILADL	8	2	HLA-A*02:01	random	21171.2	25	0.516152
IVEIAVGDKVL	11	11	HLA-A*02:01	random	19581.1	25	0.388593
IVRSVLFVS	9	3	HLA-A*02:01	random	19917	25	0.474002
KDDRFFNI	8	1	HLA-A*02:01	random	20671.1	25	0.250167
KSSNFRRYEV	10	9	HLA-B*15:01	random	14235.9	25	0.869602
KVSLDRIQLF	10	6	HLA-A*02:01	random	19798.8	25	0.497658
LFFGPFIFIYM	11	6	HLA-A*01:01	random	28230.3	25	0.0611415
LFSKGSDV	8	1	HLA-A*02:01	random	20834.1	25	0.356798
LKLIPMWLPM	10	1	HLA-A*02:01	random	20514	25	0.715049
LLDCVATVLFI	11	3	HLA-A*11:01	random	23122.1	25	0.198218
LLVRTYPEL	9	7	HLA-C*06:02	random	23646.1	25	0.996705
LPHLPLFLVGL	11	5	HLA-A*02:01	random	19129.9	25	0.171096
LWNKHQAV	8	7	HLA-A*02:01	random	20379.1	25	0.553552
MTPVPFSC	8	2	HLA-A*11:01	random	22332.4	25	0.209073
NCFAWPKI	8	2	HLA-A*02:01	random	20297	25	0.523248
NRHSTGSYI	9	2	HLA-B*44:03	random	30400.3	25	0.849395
NVSKRTEYW	9	5	HLA-B*07:02	random	24744.9	25	0.110456
PRYKHSHFI	9	3	HLA-B*51:01	random	29198.5	25	0.00582729
QALLNEHGAA	10	2	HLA-A*02:01	random	20104.3	25	0.174243
QRSSLIYLT	9	4	HLA-B*44:03	random	30517.7	25	0.953578
QVLRKGSASA	10	6	HLA-A*03:01	random	25181.5	25	0.283815
RAIDMDWGA	9	5	HLA-B*07:02	random	24496.9	25	0.502698
RFLLHREG	8	4	HLA-C*14:03	random	9967.96	25	0.980016
RFTTDVQL	8	4	HLA-A*02:01	random	20906.3	25	0.543715
RLQEKTFK	8	7	HLA-A*02:01	random	20761.5	25	0.678486
RNTCFPHGL	9	9	HLA-A*02:01	random	19632.4	25	0.747217
RSGSFARSI	9	4	HLA-A*02:01	random	20410.5	25	0.588722
RSSQLTEHL	9	4	HLA-A*02:01	random	20399	25	0.362162
SAAQSTVLH	9	9	HLA-B*07:02	random	24541.2	25	0.280232
SDDETSPRDK	10	6	HLA-A*01:01	random	28151.2	25	0.0934091
SLMKTSVPEP	10	4	HLA-B*44:03	random	30639	25	0.973604
SMASNYTGR	9	9	HLA-A*02:01	random	19868.8	25	0.42788
SQPASQGLDLL	11	7	HLA-A*68:02	random	14820.6	25	0.125706
SRELALVI	8	5	HLA-A*24:02	random	27520.8	25	0.0815315
SSNGDTKL	8	6	HLA-B*15:01	random	15260.2	25	0.61148
SVAMMMVGSL	10	5	HLA-B*52:01	random	25780.9	25	0.948515
TATESAPGPL	10	10	HLA-A*02:01	random	20532.8	25	0.502943
TGLIRLQELI	10	5	HLA-B*44:03	random	30246	25	0.89433
TGNNACYMEEM	11	3	HLA-A*01:01	random	28035.2	25	0.24474
TSLSVAPTF	9	8	HLA-A*03:01	random	25384.6	25	0.131854
VCSILLGA	8	8	HLA-A*02:01	random	20510	25	0.627009
VGDKKGKIV	9	1	HLA-A*01:01	random	28029.9	25	0.133102
VHAGVRSY	8	5	HLA-A*11:01	random	22549.9	25	0.541485
VIVGLCLW	8	5	HLA-A*03:01	random	25857.2	25	0.763372
VLDMERYHHLE	11	9	HLA-A*02:01	random	19150.5	25	0.593033
VTDRMTENMAT	11	5	HLA-A*11:01	random	23032.2	25	0.272638
WQKAERGDI	9	6	HLA-B*07:02	random	24512.5	25	0.139478
YCENFKQL	8	2	HLA-B*07:02	random	25464.6	25	0.0397113
YKLQKVSQSPH	11	10	HLA-B*44:02	random	29664.5	25	0.577138
AIPPESLTRGV	11	10	HLA-A*01:01	random	28338.5	26	0.123486
ALSTCGSH	8	4	HLA-B*44:02	random	30135.1	26	0.180402
AMDLELSKNM	10	1	HLA-A*03:01	random	25723.2	26	0.0848657
ASFGCAVS	8	6	HLA-A*68:02	random	15972.4	26	0.599918
CREHFVLGAM	10	2	HLA-B*44:03	random	30873.5	26	0.951225
DGAQQVLTNYA	11	5	HLA-A*68:01	random	20503.8	26	0.265324
DTYSPNEHFWA	11	6	HLA-A*03:01	random	26190.1	26	0.408672
EEAEIRDY	8	5	HLA-A*01:01	random	28953.6	26	0.0796067
FDHNGKII	8	8	HLA-A*24:02	random	27896.4	26	0.00606509
FLPPPPPTPPP	11	8	HLA-A*24:02	random	27553.9	26	0.833598
FQTSPSTES	9	1	HLA-A*02:01	random	20631.8	26	0.4848
FSFSQPFVN	9	7	HLA-A*03:01	random	26269.2	26	0.0284747
FWAKLKNLFF	10	4	HLA-A*02:01	random	21018.7	26	0.71435
GNYGSPLEF	9	9	HLA-B*07:02	random	24997.8	26	0.196888
GQHSQGLG	8	8	HLA-B*44:02	random	30307.9	26	0.367377
GRLPGLKVR	9	7	HLA-C*06:02	random	24548.9	26	0.997233
GYYSRSPARQE	11	3	HLA-A*24:02	random	27180.5	26	0.6163
HLNENLAK	8	2	HLA-A*02:01	random	21863.5	26	0.49892
HMFPTGCFD	9	2	HLA-A*02:01	random	20776.5	26	0.416959
HPVPFPEPWT	10	6	HLA-A*68:02	random	16021.1	26	0.81133
ILALTAGTKTL	11	2	HLA-A*03:01	random	26152	26	0.510483
INFISFFSALA	11	9	HLA-A*24:02	random	27442.9	26	0.0625326
KAVYRLFGK	9	8	HLA-A*02:01	random	21096.2	26	0.414491
KQLLYQLP	8	4	HLA-A*02:01	random	21397.3	26	0.440512
LIEELLEES	9	1	HLA-A*02:01	random	20747.8	26	0.535503
LLSVGHQSL	9	6	HLA-A*03:01	random	26209	26	0.164745
LMAMEINVIRV	11	4	HLA-B*07:02	random	25266.2	26	0.17787
LNLVLGVL	8	1	HLA-A*24:02	random	27525.9	26	0.406125
LVHAKEGF	8	5	HLA-B*44:03	random	31466.6	26	0.992894
MLTKDLKNGM	10	7	HLA-B*44:02	random	29692.2	26	0.212318
MLTLGISFCSL	11	6	HLA-B*44:03	random	31319.8	26	0.966751
NLFLIKVNTE	10	9	HLA-A*02:01	random	21214.2	26	0.230419
NWLQDNGVML	10	9	HLA-B*51:01	random	30118.8	26	0.750601
QIRKDYTSGA	10	8	HLA-A*03:01	random	25388.7	26	0.4414
RFKGEGVR	8	8	HLA-A*24:02	random	28061.6	26	0.421617
RFVDGALCLD	10	8	HLA-A*24:02	random	27843.5	26	0.602459
RGDRVAVVL	9	1	HLA-A*02:01	random	20948.6	26	0.455889
RKLCEGSFAKV	11	4	HLA-A*02:01	random	19966.3	26	0.78054
RNALSLQAGL	10	3	HLA-A*02:01	random	20895.6	26	0.759796
RTRDANVI	8	5	HLA-A*11:01	random	23324.8	26	0.316537
SMRVCAHR	8	1	HLA-B*44:02	random	30193.5	26	0.276807
TLRVKARKGV	10	7	HLA-A*02:01	random	20814.5	26	0.30942
TYMLGPDWQF	10	5	HLA-A*02:01	random	21207.6	26	0.76396
TYVIPPPV	8	1	HLA-A*11:01	random	23132.3	26	0.43731
VFRFLKSEAV	10	10	HLA-A*02:01	random	21399.9	26	0.5572
VLDRDPPMNIL	11	11	HLA-A*03:01	random	25822.1	26	0.11218
VQTRHVTWAL	10	6	HLA-A*01:01	random	28693	26	0.202294
WLVCVAVWL	9	7	HLA-B*44:02	random	29646.4	26	0.72842
YQTLYEISVA	10	7	HLA-A*68:02	random	16579.2	26	0.514141
ALNMSAALTA	10	7	HLA-C*06:02	random	25759.8	27	0.992212
ARFAEGLEKL	10	6	HLA-A*24:02	random	29154.6	27	0.455647
ASAGTPWPSP	10	8	HLA-A*11:01	random	23511.8	27	0.465609
DLDYGDNGF	9	8	HLA-A*02:01	random	22005.7	27	0.257034
EHHARDMRLKI	11	2	HLA-B*44:03	random	31847.6	27	0.787182
EQKDCVGIF	9	1	HLA-C*06:02	random	25294.9	27	0.985134
ESDRVIGSV	9	2	HLA-A*02:01	random	22148	27	0.148709
EVFCFGRKSSI	11	8	HLA-B*15:01	random	15756.7	27	0.782927
FLRQRRAA	8	6	HLA-A*03:01	random	26879.4	27	0.225141
FRMRQVNIV	9	4	HLA-B*44:02	random	30145.8	27	0.0138386
FVINHMLKNN	10	2	HLA-A*02:01	random	22202.2	27	0.253319
GGSGVVSTVV	10	5	HLA-B*38:01	random	29942.6	27	0.964848
GQHYHGMCL	9	1	HLA-A*24:02	random	28552.4	27	0.515417
GSKVKFTV	8	3	HLA-A*02:01	random	22303.6	27	0.562887
GTINVHDVET	10	7	HLA-A*11:01	random	23752.9	27	0.285732
HLNSHDEKL	9	5	HLA-A*01:01	random	29364.2	27	0.0543127
HLTNRMLSMG	10	2	HLA-A*02:01	random	21620	27	0.389515
HSLESQVTF	9	7	HLA-A*02:01	random	21942.2	27	0.715529
IFNAPDIQRQL	11	6	HLA-A*02:01	random	20991.1	27	0.51862
KSHSRRGAGH	10	3	HLA-B*27:05	random	23992	27	0.711929
LALAYDTAL	9	5	HLA-A*24:02	random	28399.3	27	0.183057
LECVILEL	8	3	HLA-A*02:01	random	22582.6	27	0.720134
LEDVTGEEFV	10	9	HLA-A*02:01	random	22357.1	27	0.791295
LKEVSRSYELL	11	5	HLA-B*07:02	random	25787.3	27	0.457876
LLPHSSGQ	8	8	HLA-A*02:01	random	22508.3	27	0.342209
LLQVNNWF	8	8	HLA-C*06:02	random	25650.4	27	0.997317
LSPRINEEA	9	7	HLA-A*02:01	random	22047.6	27	0.665606
LTRLKAAVGEL	11	3	HLA-A*02:01	random	20999.6	27	0.634048
MQNNSSLSISP	11	7	HLA-A*11:01	random	24010	27	0.0950063
QVIKLACNDTF	11	8	HLA-A*01:01	random	28663.8	27	0.157038
SFISGIHYWEV	11	6	HLA-B*07:02	random	26074.3	27	0.585693
SLIWDIAIALA	11	3	HLA-A*24:02	random	27983.1	27	0.293008
SSSGSCSPG	9	3	HLA-A*01:01	random	29014.3	27	0.400883
SSWRRIER	8	3	HLA-A*24:02	random	29132	27	0.151582
SVRDEPDNDSS	11	8	HLA-B*07:02	random	26127.2	27	0.11218
TGDYLFEPHS	10	2	HLA-A*01:01	random	29199.3	27	0.252526
TVLRPAGF	8	3	HLA-B*38:01	random	30117.5	27	0.977532
VLSGGTTLL	9	5	HLA-A*11:01	random	23685	27	0.413246
VQSTIPQPMI	10	5	HLA-A*68:02	random	16736.5	27	0.264592
YITLIRENVLQ	11	8	HLA-A*68:02	random	16931.5	27	0.384481
YKYMYMSCG	9	2	HLA-B*44:03	random	31368	27	0.932584
ALGILNER	8	8	HLA-A*02:01	random	23487.8	28	0.631364
AQPLPMAH	8	7	HLA-B*44:03	random	32731.1	28	0.989533
AVKRLPLVYC	10	4	HLA-A*02:01	random	22898.9	28	0.467258
AWARAFHGTVD	11	4	HLA-A*24:02	random	29003.4	28	0.394871
AYPPGPGLYRD	11	10	HLA-C*14:03	random	10692.8	28	0.97899
CIILLIRTNS	10	2	HLA-A*02:01	random	22459.4	28	0.16003
DDGKSCVAKI	10	9	HLA-A*24:02	random	29865.5	28	0.142772
DSYLAAVMGI	10	3	HLA-A*02:01	random	22392.3	28	0.543936
DTVPAEFPTVL	11	10	HLA-A*02:01	random	21481.8	28	0.487388
EAYTQPQAKGV	11	9	HLA-A*01:01	random	29532.2	28	0.368442
ESQEGLCE	8	3	HLA-A*01:01	random	29384.8	28	0.209593
ETISEDISV	9	6	HLA-B*52:01	random	27700.7	28	0.86769
FDHEHHTTI	9	5	HLA-A*02:01	random	23133.1	28	0.440462
FLYGAGFSSED	11	4	HLA-A*03:01	random	27470	28	0.286306
FSQYPPLGRF	10	4	HLA-A*02:01	random	22919.1	28	0.507381
GAFCWSGT	8	4	HLA-A*11:01	random	24770.2	28	0.689798
GDRVNVTGIY	10	3	HLA-A*01:01	random	29703.2	28	0.0876837
GFMVRQRSR	9	1	HLA-C*06:02	random	25786.5	28	0.9886
GSHMIVVSL	9	2	HLA-B*44:03	random	32079.8	28	0.9387
GVREGKPFC	9	3	HLA-B*07:02	random	26563.9	28	0.461084
HEILREAYAL	10	9	HLA-A*02:01	random	22477.1	28	0.473779
HPKRAMHIL	9	5	HLA-A*24:02	random	29257.7	28	0.370086
HPVFKETEIEV	11	8	HLA-A*02:01	random	21912.7	28	0.650844
HSSTRFHSA	9	6	HLA-B*44:02	random	30820.6	28	0.0967733
IDFQHAHGL	9	6	HLA-A*02:01	random	22319.1	28	0.601402
IKSNLTSPQTV	11	1	HLA-B*44:03	random	32085.5	28	0.950295
ITRTITKLSF	10	9	HLA-B*38:01	random	30926.5	28	0.680482
KAASVHTVGE	10	6	HLA-A*03:01	random	26931.4	28	0.343922
KDTQEGIITV	10	4	HLA-A*02:01	random	22534.6	28	0.653969
KMLRKSINQD	10	3	HLA-A*02:01	random	22496.7	28	0.574062
LGWIWGPERG	10	4	HLA-B*52:01	random	27692.9	28	0.978858
LLFRGGKK	8	4	HLA-A*02:01	random	23463.8	28	0.452025
LTRMSQLIE	9	2	HLA-B*07:02	random	26693.5	28	0.235723
MGDPASSDL	9	5	HLA-A*02:01	random	22994.9	28	0.532336
MMQAEETPKT	10	4	HLA-B*44:03	random	31948.7	28	0.956493
NSFWFGVG	8	7	HLA-A*01:01	random	29658.3	28	0.17502
PLHPQSPLA	9	1	HLA-A*01:01	random	29391.5	28	0.266929
QLPVLGKC	8	8	HLA-A*02:01	random	23415	28	0.51126
RCMNGGLCV	9	1	HLA-B*44:03	random	32024.4	28	0.960047
RIDSMVPK	8	4	HLA-A*02:01	random	23377.6	28	0.446036
RLRRREERE	9	1	HLA-B*07:02	random	26420.6	28	0.342682
RPCEDQKVR	9	7	HLA-A*68:01	random	21292.2	28	0.365562
RPCLQVIEAV	10	1	HLA-A*02:01	random	22460.5	28	0.285208
RREDYGFSV	9	2	HLA-B*44:03	random	31829.5	28	0.925461
RSDRLAIGF	9	2	HLA-A*02:01	random	22901.8	28	0.336011
RSSLIYLTN	9	3	HLA-A*24:02	random	28766.4	28	0.105719
RYFINYNVKDD	11	9	HLA-C*14:03	random	11111.2	28	0.851729
SHYEYKTKVV	10	4	HLA-A*02:01	random	22990.6	28	0.74243
SIFELKTR	8	6	HLA-A*02:01	random	23570.1	28	0.599427
SLGQTSAA	8	2	HLA-B*44:02	random	31274.9	28	0.429899
SLNRQNHLPED	11	11	HLA-A*02:01	random	22175.3	28	0.785823
SQFTDHQR	8	4	HLA-A*02:01	random	23181.9	28	0.323479
SWFYIQPFYK	10	10	HLA-A*02:01	random	23208.4	28	0.366274
SYQSAFTPA	9	7	HLA-A*02:01	random	22755.5	28	0.5715
WFIAVCYA	8	4	HLA-B*51:01	random	30806.5	28	0.486588
YASSADHA	8	1	HLA-B*44:02	random	31300.7	28	0.0613661
AALDGYRCYR	10	4	HLA-C*14:03	random	12360.7	29	0.965215
ATFPYIIL	8	8	HLA-B*44:03	random	32933.1	29	0.909306
DIESDQWSTV	10	9	HLA-A*02:01	random	23770.3	29	0.558168
DRCISVLYPV	10	9	HLA-B*44:03	random	32464.4	29	0.922828
DSLAEKLQL	9	2	HLA-A*01:01	random	29804.3	29	0.119088
EACLSLEV	8	8	HLA-B*44:02	random	31551.3	29	0.189157
EAIADQSAA	9	3	HLA-B*44:03	random	32439	29	0.948151
ENIANETV	8	4	HLA-B*44:03	random	32771.8	29	0.968778
FAHFLEILDPP	11	10	HLA-A*02:01	random	22886.1	29	0.36481
FILVGLTDD	9	1	HLA-A*02:01	random	23337.8	29	0.339076
FISSSKFR	8	3	HLA-A*02:01	random	24644	29	0.188608
FPHKCEVCDK	10	3	HLA-A*03:01	random	27409	29	0.0569457
FQHLNSPLVLT	11	11	HLA-B*44:02	random	31417.7	29	0.299159
FTYLKPRK	8	1	HLA-A*02:01	random	24146	29	0.384035
GEKPYNCK	8	4	HLA-A*11:01	random	25246.2	29	0.067005
GMVHQLLK	8	5	HLA-A*02:01	random	23893	29	0.340856
GPETGVPQSR	10	1	HLA-B*07:02	random	27489.6	29	0.659708
HKNIINLLGA	10	6	HLA-B*38:01	random	31401.2	29	0.97461
HTPLLPST	8	4	HLA-A*02:01	random	23947	29	0.50101
HTVDAVELEPS	11	9	HLA-A*02:01	random	22925.8	29	0.340749
HYCHVFTA	8	2	HLA-A*02:01	random	24414.9	29	0.475858
IAVSVIANV	9	8	HLA-A*03:01	random	27735.2	29	0.393938
ICQRIGPM	8	3	HLA-A*24:02	random	30106.4	29	0.33656
IEIGSSRLTKL	11	4	HLA-A*02:01	random	22453.8	29	0.36652
ILHKFVLRRR	10	3	HLA-A*02:01	random	23507.8	29	0.649246
KATGVFTT	8	2	HLA-A*11:01	random	25035.1	29	0.247503
KFYSVARKDI	10	5	HLA-A*02:01	random	23388.7	29	0.127186
KQYLDTAP	8	2	HLA-B*52:01	random	28285.5	29	0.945062
KVLLPFIA	8	5	HLA-B*07:02	random	27583.6	29	0.11011
LSRTIRRA	8	4	HLA-A*03:01	random	28342.8	29	0.0257413
MDPGYDWL	8	5	HLA-A*02:01	random	24726	29	0.614315
MNRRPILTI	9	4	HLA-A*01:01	random	29917.1	29	0.0239063
MVTAVAYQ	8	8	HLA-A*02:01	random	24309.8	29	0.421271
NLQSPYAQ	8	8	HLA-A*02:01	random	24020.2	29	0.747856
NQGMIWMGFFY	11	9	HLA-A*02:01	random	22912.9	29	0.365526
QTLRKSNSFF	10	9	HLA-A*02:01	random	23765.1	29	0.599099
QYNGFLFGLM	10	8	HLA-A*03:01	random	27764.3	29	0.165914
RALSMQAKEY	10	9	HLA-A*24:02	random	30320	29	0.0695943
RKIVEFTCH	9	9	HLA-B*44:02	random	30907.8	29	0.222271
RLSKEKADF	9	1	HLA-A*02:01	random	23594.5	29	0.501638
RMPAILDGE	9	8	HLA-A*02:01	random	23272.2	29	0.296733
RRNRLMRDM	9	7	HLA-B*44:02	random	31119.8	29	0.0196537
RSDILSGKFT	10	3	HLA-A*11:01	random	24727.6	29	0.540854
RVNAWSCCP	9	2	HLA-B*15:01	random	16590.3	29	0.864402
SIEAPVTPNT	10	2	HLA-A*03:01	random	27542.6	29	0.202275
SLNLHRDPQRS	11	8	HLA-A*02:01	random	22892.8	29	0.667818
SLPKNRSWPR	10	10	HLA-A*02:01	random	23411.9	29	0.683387
SSVYLNGQLLF	11	4	HLA-A*02:01	random	22716.8	29	0.478092
STLDFVVGFFT	11	9	HLA-C*06:02	random	26099.7	29	0.996608
SVRQNSANESA	11	8	HLA-A*02:01	random	22925.2	29	0.303194
TAAHCNLNKM	10	10	HLA-A*03:01	random	27353	29	0.397126
TMVRNLGL	8	4	HLA-A*01:01	random	29871.1	29	0.0416623
TVLISVSY	8	2	HLA-A*02:01	random	24616	29	0.185508
VAGHSGTL	8	4	HLA-A*24:02	random	30131	29	0.56602
VLVESHEKNL	10	9	HLA-B*07:02	random	27377.4	29	0.560651
WNRKINHFL	9	5	HLA-A*02:01	random	23777.9	29	0.644769
YFELNLTDPYT	11	5	HLA-A*02:01	random	22556.3	29	0.552535
YILSNYVTEAE	11	3	HLA-A*68:01	random	22345.2	29	0.00376739
AAIKAKIAHL	10	10	HLA-A*11:01	random	25449.8	30	0.555396
AFLRLVRKL	9	4	HLA-B*07:02	random	27733.7	30	0.393218
AFYLRDRI	8	7	HLA-A*03:01	random	28464.2	30	0.0601272
AQMFGSFKRD	10	2	HLA-B*27:05	random	25057.6	30	0.612011
ASVMDNNELA	10	8	HLA-A*02:01	random	24821.2	30	0.597946
AVVPIILVPDL	11	6	HLA-B*44:02	random	31831.9	30	0.459529
CKDKLQGIEV	10	7	HLA-A*02:01	random	24342.5	30	0.589507
CSCTFREICL	10	6	HLA-A*02:01	random	24746.5	30	0.23141
CSPAVSSC	8	7	HLA-A*02:01	random	25149.5	30	0.454048
DLLGLTFRIS	10	8	HLA-A*02:01	random	24136	30	0.38893
EDALAEAQRV	10	1	HLA-A*01:01	random	30237.2	30	0.423204
ELSSLARLP	9	7	HLA-A*68:02	random	19463.9	30	0.646616
ESHKNCDLR	9	8	HLA-A*24:02	random	30518	30	0.114949
ETDSSEEI	8	8	HLA-A*02:01	random	24937.1	30	0.353311
FSLPNTSP	8	8	HLA-B*52:01	random	28901.6	30	0.958909
FTVYLCSISE	10	4	HLA-A*02:01	random	24119.4	30	0.224173
GDYPLKNLNVV	11	9	HLA-A*02:01	random	23733.8	30	0.481459
GYIDRSQL	8	5	HLA-A*02:01	random	24825.3	30	0.574258
HEITSGLEVI	10	2	HLA-A*02:01	random	24860.1	30	0.519238
HLRIRECTAPP	11	8	HLA-A*02:01	random	23903.4	30	0.565307
HMVPPHHTLH	10	7	HLA-A*24:02	random	30832.1	30	0.20644
HTELMEQYKGI	11	2	HLA-A*24:02	random	29937.6	30	0.0856548
IVFPLPMN	8	7	HLA-A*02:01	random	25225.4	30	0.293255
KQVFTRYGK	9	6	HLA-A*02:01	random	24180.1	30	0.181183
LAEGPGAE	8	3	HLA-B*07:02	random	28512.6	30	0.292357
LARLMRRNSL	10	2	HLA-A*02:01	random	24477.7	30	0.627587
LHAEDPLSI	9	4	HLA-A*02:01	random	24464.3	30	0.607135
LHETLLDMRAK	11	8	HLA-A*11:01	random	25463.9	30	0.297011
LPASFFSSSCI	11	11	HLA-A*02:01	random	23813.9	30	0.216359
LYFKVSKA	8	6	HLA-A*02:01	random	25077.9	30	0.21762
MEYFKQNA	8	1	HLA-A*02:01	random	24995.9	30	0.495737
MIAADKLAQC	10	2	HLA-A*03:01	random	27881.2	30	0.412948
MQNISFFD	8	4	HLA-A*03:01	random	28470.1	30	0.0317927
MQSLRFEHK	9	2	HLA-A*24:02	random	30511.7	30	0.102229
NKLAQPLPMA	10	10	HLA-B*44:03	random	33048.1	30	0.934788
NQIFISWA	8	4	HLA-A*24:02	random	30775	30	0.210187
NTIAGRTYN	9	2	HLA-A*11:01	random	25320.7	30	0.076678
NVAKTEPVSI	10	2	HLA-B*44:03	random	32624.2	30	0.965449
NYVTEDFTTYI	11	6	HLA-A*02:01	random	23480	30	0.393353
QIRAKHGGK	9	7	HLA-B*07:02	random	27734.6	30	0.256275
REAERQLVLWL	11	10	HLA-A*01:01	random	30157.2	30	0.196099
RFSPKEHPV	9	2	HLA-A*01:01	random	30575.5	30	0.153891
RGARILSAT	9	4	HLA-B*15:01	random	17610.2	30	0.770492
RVYLTDPVLLT	11	10	HLA-A*68:02	random	18798.8	30	0.885556
SLGQTSAANGL	11	2	HLA-A*03:01	random	28443.3	30	0.296666
SPVIRFSFTH	10	6	HLA-B*44:03	random	32682.1	30	0.91955
SSKIQKPKV	9	8	HLA-A*03:01	random	28325.7	30	0.0535735
STEPCVLNF	9	8	HLA-A*02:01	random	24331.5	30	0.769029
STIFLKLIP	9	5	HLA-A*68:02	random	19405.6	30	0.482191
SVLPESAHWLK	11	9	HLA-A*02:01	random	24113	30	0.567415
SYSLFTALRV	10	3	HLA-B*07:02	random	28206	30	0.443631
TLPLEDSVF	9	3	HLA-A*02:01	random	24022.8	30	0.697892
VASIEIGPV	9	5	HLA-A*11:01	random	25359.6	30	0.354375
VFLDYKAGDVS	11	6	HLA-A*24:02	random	29886.4	30	0.526051
VFSGITVYC	9	7	HLA-A*02:01	random	24481.5	30	0.367276
VLEETEAQ	8	5	HLA-A*02:01	random	24940.2	30	0.733685
VMRAVPLE	8	5	HLA-A*02:01	random	24993.3	30	0.449236
VSHASLLAQC	10	4	HLA-A*02:01	random	24498.9	30	0.622308
WSLSIHSYH	9	7	HLA-A*24:02	random	30625.5	30	0.0254377
YFQHLDHIG	9	1	HLA-A*01:01	random	30245.5	30	0.0261619
YKPRPKHTCI	10	7	HLA-B*07:02	random	27919.2	30	0.128793
ADNRSLDDRS	10	8	HLA-B*44:02	random	31981.3	31	0.104044
AGNATISTV	9	1	HLA-A*11:01	random	26390	31	0.630079
ALMFPFQWQ	9	9	HLA-A*24:02	random	31379.9	31	0.833231
AQSSEFFRR	9	9	HLA-B*15:01	random	17875.7	31	0.844553
ARASCVAQRQ	10	6	HLA-B*44:03	random	33332.9	31	0.794484
ARIKGDAMGRV	11	7	HLA-B*07:02	random	28506.8	31	0.51829
ATAQALYQLS	10	5	HLA-A*02:01	random	25301.5	31	0.312988
ATPTWKECPIC	11	5	HLA-A*24:02	random	30846.6	31	0.351747
DLNPSLNF	8	1	HLA-A*11:01	random	26175.4	31	0.0824053
DVICVNSYYS	10	5	HLA-A*02:01	random	25205.7	31	0.150145
ELLRSQLYPE	10	9	HLA-A*02:01	random	25587.3	31	0.629208
EMIDHRLTNR	10	9	HLA-A*02:01	random	25591.4	31	0.536211
EQTRPSCSA	9	5	HLA-B*52:01	random	29015.2	31	0.849986
EVFDGRDAK	9	4	HLA-A*01:01	random	30636.8	31	0.105879
EVPRSPVL	8	8	HLA-A*02:01	random	26212.4	31	0.403431
FFHLSALKGY	10	5	HLA-B*07:02	random	28962.1	31	0.106837
FLCYSITFLM	10	10	HLA-B*44:02	random	31782.8	31	0.00712772
GKTVIIMIV	9	2	HLA-A*02:01	random	24938.4	31	0.248936
GLPGLPVD	8	7	HLA-A*02:01	random	26253.9	31	0.781068
GMRGLSAP	8	3	HLA-A*03:01	random	29224.5	31	0.388887
GTAARRDAASE	11	11	HLA-A*03:01	random	28787.7	31	0.537149
GTKHYGLI	8	1	HLA-A*02:01	random	25582.6	31	0.17247
GTNHPDVAKQL	11	5	HLA-A*02:01	random	24547	31	0.243122
HEAPSSPI	8	5	HLA-A*02:01	random	26119.1	31	0.689605
HSVERFPQALQ	11	7	HLA-A*01:01	random	30539.9	31	0.412329
IAQSKEDDVVI	11	9	HLA-A*02:01	random	24188.6	31	0.312146
ILPMTFYHV	9	5	HLA-B*07:02	random	28288.6	31	0.244344
KHAPDYRPSVH	11	1	HLA-A*03:01	random	28964.4	31	0.627147
KPFEEHWRKH	10	6	HLA-A*03:01	random	28345.8	31	0.0617726
KTKNATVLIWI	11	2	HLA-B*44:03	random	33442.4	31	0.958731
KTTLLAVKQ	9	3	HLA-A*68:01	random	23701.1	31	0.0246196
KYGGRHTMTMI	11	8	HLA-B*51:01	random	32338.9	31	0.174669
LFKRLRAV	8	2	HLA-A*02:01	random	25568.1	31	0.601125
LGQTQPAV	8	2	HLA-A*01:01	random	30777.4	31	0.29703
LKEVYQERIAL	11	5	HLA-B*44:03	random	33304.2	31	0.95014
LLIILGCYFA	10	7	HLA-A*01:01	random	30563.9	31	0.055747
LPSTEPDLHVV	11	8	HLA-A*02:01	random	24608.6	31	0.717918
LQIFRKLWCQQ	11	10	HLA-A*03:01	random	28937	31	0.361654
LSKKVAVLIHF	11	7	HLA-B*07:02	random	28287.6	31	0.114684
LVSSDSPL	8	7	HLA-C*06:02	random	28432.2	31	0.996253
MIVKILLTDMH	11	5	HLA-A*02:01	random	24452.7	31	0.492655
MLERSFFA	8	7	HLA-A*24:02	random	31415.4	31	0.175933
MMSSRMGPSQ	10	3	HLA-A*01:01	random	30517	31	0.0278061
MVIQAIEP	8	3	HLA-B*44:03	random	33632.7	31	0.954125
MVPPHHTLH	9	6	HLA-A*02:01	random	25191.1	31	0.495064
NGQSLFHLT	9	8	HLA-A*24:02	random	31304.9	31	0.406835
NIFQCVSVR	9	9	HLA-A*02:01	random	25415.1	31	0.836348
NVFLEHTTGRI	11	2	HLA-A*11:01	random	26003.3	31	0.131812
NYKCNVCSR	9	6	HLA-A*11:01	random	25825.3	31	0.19507
PLHVTRPSSA	10	6	HLA-A*02:01	random	25651.5	31	0.137084
PVPEIDNI	8	3	HLA-A*02:01	random	25731.5	31	0.465447
PVYYEQLVL	9	3	HLA-A*24:02	random	30917.2	31	0.319455
QEQFNEWIL	9	5	HLA-A*02:01	random	24916	31	0.385849
QSSSNICM	8	8	HLA-A*03:01	random	29087.9	31	0.0826017
RDALVMAQML	10	9	HLA-A*02:01	random	25099.1	31	0.644095
RFSAERPEGS	10	5	HLA-A*24:02	random	31516.1	31	0.425932
RGEDYVMTM	9	4	HLA-A*02:01	random	25129.6	31	0.478935
RGEKHLEV	8	7	HLA-A*02:01	random	26093.5	31	0.665077
RGQSDIAI	8	8	HLA-A*02:01	random	25695.7	31	0.165386
RTMRRKKQEVF	11	3	HLA-A*02:01	random	24337.6	31	0.34769
RYTRLRLI	8	1	HLA-A*03:01	random	29225.4	31	0.0554273
SFFSALAVYFQ	11	11	HLA-A*02:01	random	24394.6	31	0.533633
SGRSIMRSTSV	11	7	HLA-A*02:01	random	24673.8	31	0.613
SIIDGRFREQ	10	10	HLA-A*02:01	random	25403.2	31	0.2473
SILASYLLK	9	7	HLA-A*02:01	random	25197.7	31	0.338725
SLASPSTSRAS	11	11	HLA-B*44:03	random	33439.6	31	0.973787
SLSSIKQSPLK	11	11	HLA-A*02:01	random	24526.3	31	0.420995
SNYGNPRPA	9	5	HLA-A*02:01	random	25196	31	0.351416
SVLSALWN	8	6	HLA-A*02:01	random	25758.9	31	0.667762
SYKERYLFV	9	7	HLA-A*01:01	random	30621.5	31	0.0436103
TFWFFFQW	8	8	HLA-A*02:01	random	25979.9	31	0.836417
TGDESTTGGE	10	6	HLA-A*01:01	random	30706.9	31	0.164944
TLSASMLRNMP	11	3	HLA-A*02:01	random	24665.4	31	0.646713
TQERRPPK	8	7	HLA-B*44:02	random	32398.2	31	0.0133713
VLREDWKQ	8	4	HLA-A*02:01	random	26020.6	31	0.223937
VQVVHEKH	8	7	HLA-A*03:01	random	29218.5	31	0.1612
VSLALLSCE	9	8	HLA-A*03:01	random	29274.4	31	0.39644
VSPAVVVPY	9	8	HLA-A*02:01	random	25400.8	31	0.402568
YEHCFTAAEA	10	9	HLA-B*07:02	random	28583.9	31	0.300746
AGDFHGLQV	9	5	HLA-B*38:01	random	32954.8	32	0.995294
AGDFHGLQVLV	11	5	HLA-A*03:01	random	29241	32	0.829196
AGGTQSIVAAM	11	5	HLA-B*44:03	random	33867.8	32	0.910874
AGLPTTLGPA	10	8	HLA-A*03:01	random	28867.2	32	0.607755
ATVNIQLK	8	8	HLA-A*68:02	random	21143.1	32	0.277679
AYPSHIPSVVV	11	2	HLA-A*02:01	random	25277.4	32	0.51829
CTMKGTTYQE	10	9	HLA-A*24:02	random	31741.7	32	0.587004
DGNPRENSPF	10	9	HLA-A*24:02	random	32062.8	32	0.180236
DMEVASNRIYW	11	2	HLA-B*52:01	random	29629.8	32	0.820038
DVSGFMWGVKM	11	5	HLA-A*24:02	random	31380.2	32	0.769023
ENILYKLLGAI	11	5	HLA-A*01:01	random	30895	32	0.0355533
FDAAPQPA	8	4	HLA-B*07:02	random	29370.8	32	0.357272
FHAFISYSEH	10	3	HLA-B*52:01	random	30127	32	0.790488
FSSLTKQF	8	6	HLA-A*02:01	random	26717.6	32	0.501901
FTHVIFQNVAK	11	2	HLA-A*02:01	random	25045.7	32	0.427242
FTVNNKGEV	9	6	HLA-A*24:02	random	31720.5	32	0.068233
GQPLTKNK	8	3	HLA-A*68:01	random	24608	32	0.000714394
GSICKGQQL	9	9	HLA-A*02:01	random	25529.5	32	0.224298
GVRYRHTAAS	10	5	HLA-A*11:01	random	26411.4	32	0.271385
GVSVLYTVT	9	1	HLA-A*02:01	random	25959.3	32	0.604637
GYWKQVGPIAV	11	7	HLA-A*03:01	random	29720.8	32	0.646615
HAERQLLA	8	1	HLA-B*38:01	random	33041.4	32	0.875164
HSLFELRSCI	10	3	HLA-A*03:01	random	28885.1	32	0.209229
HTKDFPHKC	9	8	HLA-A*01:01	random	31004.2	32	0.191206
IEIVSVQVPA	10	5	HLA-A*02:01	random	26249	32	0.493763
IIIFLPVLA	9	7	HLA-B*52:01	random	29476.9	32	0.8752
KIEDCKGCK	9	1	HLA-A*01:01	random	31170.4	32	0.121783
KIMAKKIS	8	7	HLA-B*07:02	random	29577.8	32	0.134808
KLVPRSVGAGH	11	4	HLA-A*68:01	random	24356.4	32	0.453132
KQHWMIRT	8	4	HLA-A*11:01	random	26739.1	32	0.115686
LLQPEHPRE	9	7	HLA-A*02:01	random	25980.3	32	0.835071
LNGTTLHELL	10	6	HLA-A*02:01	random	25943.3	32	0.516967
LSQESKGSG	9	1	HLA-B*15:01	random	18822.7	32	0.761561
LVLSVFSTIK	10	9	HLA-A*02:01	random	26270.4	32	0.360904
NSPYHDACPA	10	6	HLA-A*02:01	random	25978.1	32	0.475033
NYSSTLTT	8	1	HLA-A*01:01	random	31299.9	32	0.0146932
QDPFLIGSSK	10	6	HLA-A*03:01	random	29162	32	0.0132555
QFPVYIHA	8	3	HLA-A*02:01	random	26776.7	32	0.492978
QLDPKEEEVS	10	8	HLA-A*02:01	random	26131.6	32	0.490286
QLIWNHEVLS	10	4	HLA-A*24:02	random	31812.9	32	0.176802
RFHDIGTEM	9	5	HLA-B*44:02	random	32051	32	0.101893
SAELSAGPPA	10	6	HLA-A*02:01	random	25922.8	32	0.380696
SDNARIGRVVT	11	10	HLA-B*44:02	random	32443.7	32	0.254206
SILKISQPQ	9	3	HLA-A*02:01	random	25574.3	32	0.429736
SKVSTPLT	8	2	HLA-B*27:05	random	25913.3	32	0.864152
SPSLRQLQ	8	6	HLA-B*51:01	random	32536	32	0.0790563
SSATLPITFRC	11	2	HLA-A*24:02	random	31272.2	32	0.47751
SSLSWHINKLR	11	2	HLA-A*68:02	random	20334.1	32	0.404366
TFLGQLSELT	10	2	HLA-A*02:01	random	26230.6	32	0.707869
TVAVMSYSGY	10	7	HLA-B*38:01	random	33316.7	32	0.926975
VFTGIFTAEM	10	10	HLA-A*03:01	random	29162.2	32	0.261809
VKVYQQFFSIL	11	2	HLA-B*44:03	random	33895.4	32	0.881016
VLCGIFTS	8	3	HLA-A*24:02	random	32172.5	32	0.526243
VLLFLVASADW	11	3	HLA-A*11:01	random	26988	32	0.156198
VSRKDEEL	8	2	HLA-A*01:01	random	31168.1	32	0.322094
WYKYTSTV	8	4	HLA-A*02:01	random	26937.5	32	0.591426
YAVGGCDGSSC	11	6	HLA-A*02:01	random	25030	32	0.488971
YIRSERSII	9	3	HLA-A*03:01	random	29536.3	32	0.0770708
YRGIFPVLCKD	11	2	HLA-C*06:02	random	28141.8	32	0.98937
YYMCVPGFRSS	11	2	HLA-A*02:01	random	24779.1	32	0.572219
AACSKYQNYIM	11	2	HLA-A*03:01	random	30170.4	33	0.412775
ALKPELARKEY	11	9	HLA-A*24:02	random	31844.8	33	0.229515
ALRPLQAEA	9	9	HLA-A*11:01	random	27135.3	33	0.483513
ASLGLLYAS	9	8	HLA-B*44:03	random	34163.1	33	0.943349
CGNPICMA	8	6	HLA-A*02:01	random	27522.3	33	0.507923
DYKSFKATW	9	9	HLA-B*44:03	random	33967.4	33	0.986997
EARLKKRK	8	2	HLA-B*07:02	random	30312.4	33	0.0955127
ETVSTQELYSI	11	7	HLA-C*14:03	random	14164.2	33	0.920983
FAQVVIEANS	10	8	HLA-A*02:01	random	27037.5	33	0.500916
FMIMKSNFD	9	2	HLA-A*68:02	random	21345.5	33	0.905832
FPVVDCTA	8	4	HLA-A*02:01	random	27292.1	33	0.497998
FSLWNGVKTSG	11	5	HLA-A*02:01	random	25610.1	33	0.279454
FSTSSVWRSY	10	8	HLA-A*02:01	random	26974.5	33	0.553057
GFPGSRGL	8	8	HLA-B*07:02	random	30211.4	33	0.491272
GSFPAGGP	8	4	HLA-A*03:01	random	30392.8	33	0.615554
GVIMSYGL	8	4	HLA-A*01:01	random	31563.9	33	0.0821519
IIIKCKDF	8	3	HLA-A*03:01	random	30360	33	0.173878
IREIRISL	8	2	HLA-A*24:02	random	32426.6	33	0.0234125
ISRKTGNV	8	5	HLA-A*02:01	random	27739.4	33	0.438399
ITKPAIRRLTR	11	10	HLA-A*68:02	random	21546.9	33	0.624384
KELQATLH	8	1	HLA-A*11:01	random	27428.8	33	0.127846
KGEIFLDEK	9	2	HLA-A*01:01	random	31657.8	33	0.223835
KRDGRNPTI	9	1	HLA-A*02:01	random	26832.8	33	0.351908
LDLQQDLY	8	5	HLA-B*27:05	random	26463.2	33	0.82584
LEILTFNNNNI	11	6	HLA-A*02:01	random	25533.4	33	0.236398
LIFLPVLLSYI	11	4	HLA-B*07:02	random	29252.6	33	0.321062
LMDNADVA	8	4	HLA-C*14:03	random	15108.5	33	0.97944
LSIDTLYP	8	3	HLA-A*02:01	random	27301.2	33	0.352144
LWATNHVQEM	10	8	HLA-A*02:01	random	27117.3	33	0.668528
LYPVMMFF	8	8	HLA-A*02:01	random	27218.5	33	0.234813
NLGKEVWGMEN	11	3	HLA-A*02:01	random	25963.9	33	0.732224
PQCGSCLNI	9	3	HLA-A*02:01	random	26798.3	33	0.600271
QAGRIKQV	8	4	HLA-A*02:01	random	27499.1	33	0.387873
QGVHSNGHPL	10	4	HLA-A*02:01	random	26627	33	0.28356
QIQVLIDKLV	10	6	HLA-A*24:02	random	32280.4	33	0.0700918
RCRSPLNPF	9	9	HLA-B*44:02	random	32823.8	33	0.270883
RDSGSFVLFLK	11	2	HLA-A*24:02	random	32140.1	33	0.468297
RFSLHRPDNL	10	4	HLA-A*03:01	random	29602.6	33	0.321761
RSDKPGVY	8	7	HLA-A*68:01	random	25565.3	33	0.0280843
SLSTLSLLVSS	11	5	HLA-B*44:03	random	34125.9	33	0.931322
SMKQKYTVNQC	11	1	HLA-A*24:02	random	31755.5	33	0.374788
SYVLPSCFS	9	4	HLA-C*06:02	random	29003.9	33	0.996492
TEANYDFL	8	5	HLA-A*02:01	random	27424.3	33	0.407092
TPSSLWPSL	9	6	HLA-A*02:01	random	26540.9	33	0.500792
TRQDAWQV	8	6	HLA-B*07:02	random	30000.5	33	0.49491
VFKILDLEDL	10	6	HLA-A*02:01	random	27020.9	33	0.79269
VFTHLPFPKDA	11	6	HLA-A*02:01	random	25679.1	33	0.642612
VGKVKINSKSI	11	7	HLA-B*07:02	random	29537.2	33	0.123496
VLVLSLWGAV	10	1	HLA-A*11:01	random	27132.3	33	0.501976
WPDPHEEALMI	11	1	HLA-A*24:02	random	32215.7	33	0.379717
YLSTENAS	8	7	HLA-B*07:02	random	30336.8	33	0.255507
YLSTENASMK	10	7	HLA-A*24:02	random	32210.2	33	0.122474
YYGLVLLTTKL	11	10	HLA-B*44:03	random	34163.1	33	0.972608
ARVRDITIATR	11	7	HLA-A*11:01	random	27817.3	34	0.207302
ASACPGWICY	10	2	HLA-A*24:02	random	33129.6	34	0.181948
DSQSEDCETR	10	5	HLA-A*01:01	random	31642.4	34	0.178489
DVVDVRPLIQ	10	5	HLA-A*68:02	random	21911	34	0.494351
EDMNASAQGAF	11	11	HLA-A*01:01	random	31789.5	34	0.159227
EILVGRLNM	9	3	HLA-A*24:02	random	32503.7	34	0.272853
EQPVVFNHV	9	3	HLA-B*44:03	random	34462.3	34	0.898562
FEMSMGYS	8	7	HLA-A*02:01	random	28327.7	34	0.340827
FFVGFAQVW	9	3	HLA-A*02:01	random	27045.6	34	0.761921
FISFILYL	8	5	HLA-B*44:03	random	34688.2	34	0.864086
FMETHGIVD	9	2	HLA-B*15:01	random	19843.2	34	0.792909
GATQSSPA	8	4	HLA-A*02:01	random	27977.4	34	0.400533
GKMIMNSL	8	1	HLA-A*24:02	random	33264.5	34	0.0614124
GLWGAFFI	8	6	HLA-A*68:01	random	26114.2	34	0.30353
GMTQGMAWTGQ	11	3	HLA-A*02:01	random	26297.8	34	0.217642
GTILKALME	9	3	HLA-A*01:01	random	32004.3	34	0.0847167
GVASCEACKA	10	10	HLA-B*44:03	random	34335.9	34	0.931988
HSLLLHCN	8	8	HLA-A*01:01	random	31972.1	34	0.192937
IIDAKTLAVVH	11	8	HLA-B*07:02	random	29775.5	34	0.193877
ITELKTQMW	9	9	HLA-A*11:01	random	27781.8	34	0.169176
IVLIIVTRI	9	4	HLA-C*14:03	random	15153.2	34	0.918554
KEYSDIINT	9	2	HLA-A*02:01	random	27104.2	34	0.555682
KFEIYIVA	8	5	HLA-A*03:01	random	30531.2	34	0.0603648
KLLSSIPMW	9	8	HLA-B*07:02	random	29894.4	34	0.14249
KNKSISCLGCA	11	7	HLA-B*15:01	random	20112.7	34	0.600405
KNLVAMKEIL	10	9	HLA-A*02:01	random	27725.3	34	0.668721
KNNYQQLLGAL	11	6	HLA-A*02:01	random	26924	34	0.732404
KVPPTSPS	8	1	HLA-A*02:01	random	28058.9	34	0.369285
LAAAARGQEM	10	6	HLA-A*24:02	random	33264.2	34	0.859568
LDTITVFVG	9	1	HLA-B*52:01	random	30672.3	34	0.960043
LQKVSQSSHGS	11	8	HLA-B*27:05	random	26905.1	34	0.396344
NGTRYIAVSFI	11	8	HLA-A*02:01	random	26770.1	34	0.247073
NIRCEGMTL	9	7	HLA-B*44:02	random	33018.3	34	0.190133
NLRNLPWFD	9	6	HLA-A*02:01	random	27254.2	34	0.571381
PELRDILL	8	2	HLA-A*24:02	random	33052.9	34	0.0958141
PITGRCITVMA	11	9	HLA-A*02:01	random	26679.9	34	0.190156
PNYPGFVV	8	3	HLA-A*01:01	random	31920.1	34	0.302546
PSQESKLL	8	1	HLA-A*24:02	random	33137.5	34	0.202957
QNIGCRFSYL	10	8	HLA-A*03:01	random	29963.5	34	0.146011
QTKADRLAQM	10	6	HLA-A*24:02	random	33090.4	34	0.684156
SGLKKFTEYF	10	7	HLA-A*01:01	random	31929.1	34	0.190884
SMLPPPKN	8	1	HLA-A*02:01	random	28090.8	34	0.690695
SSESHNIVI	9	1	HLA-A*02:01	random	27219.7	34	0.58946
STSWHTALSLR	11	9	HLA-A*02:01	random	26418.7	34	0.438622
SVWGSLKQR	9	8	HLA-A*02:01	random	27617.2	34	0.573497
TGMKPLPVFQ	10	3	HLA-A*03:01	random	29934	34	0.618664
TNSCQYQDLLS	11	3	HLA-A*01:01	random	31805.2	34	0.059387
TVILTAFKPH	10	4	HLA-A*01:01	random	31633.3	34	0.129119
TYCTSCGA	8	2	HLA-C*06:02	random	29677.9	34	0.984956
VQMIAADK	8	4	HLA-A*24:02	random	33197.9	34	0.292736
WCRGPVHGV	9	3	HLA-A*02:01	random	27302.3	34	0.69401
YFMKQMKDAHH	11	7	HLA-B*44:03	random	34483.8	34	0.912151
YIGDSPDSSTP	11	1	HLA-A*02:01	random	26340.3	34	0.505196
YIQQLVQIH	9	4	HLA-A*02:01	random	27000	34	0.275241
AAGGYNREECL	11	10	HLA-A*02:01	random	27542.7	35	0.506331
APDLNAAGA	9	3	HLA-A*02:01	random	28115	35	0.664211
AVSMKQNL	8	2	HLA-B*44:03	random	34988.8	35	0.953739
CFLIRSLTPT	10	2	HLA-A*03:01	random	30384.7	35	0.326828
DLYCDLINIFD	11	4	HLA-A*02:01	random	27530.8	35	0.181168
EAGFLMDAL	9	6	HLA-A*02:01	random	27986.6	35	0.595844
EIDQLQEEMA	10	5	HLA-A*02:01	random	28159.3	35	0.589869
ELNNRMSLC	9	5	HLA-A*02:01	random	28067.3	35	0.437722
ELNRRKNHKEM	11	10	HLA-A*01:01	random	32069.3	35	0.0696419
FFSALAVYFQH	11	10	HLA-A*02:01	random	27159.9	35	0.459582
FQRRVDGSV	9	2	HLA-A*24:02	random	33384.4	35	0.189831
FSSIFPGIR	9	8	HLA-A*24:02	random	33203.6	35	0.0537553
FVYLCSVT	8	5	HLA-A*01:01	random	32186.8	35	0.124059
GCADKGKINPA	11	10	HLA-A*02:01	random	27131	35	0.374367
GKAYSRSSH	9	4	HLA-B*07:02	random	30405	35	0.195587
GVLPRATPD	9	5	HLA-A*03:01	random	30974.8	35	0.573117
[truncated: 4,466 more rows]
