# Supplementary material for: DeepHLApan: A Deep Learning Approach for Neoantigen Prediction Considering Both HLA-Peptide Binding and Immunogenicity
Source: Front Immunol. 2019 Nov 1;10:2559. doi: 10.3389/fimmu.2019.02559 (PMC6838785; doi:10.3389/fimmu.2019.02559)
Supplement: Table S9 — HLA-A02:01-restricted validated neoantigens retrieved from Koşaloǧlu-Yalçın et al. and the immunogenic scores predicted by the HLA-A02:01-restricted model. [file Table_9.XLSX]

## Sheet: Table S9
Table S9. HLA-A02:01-restricted validated neoantigens retrieved from Koşaloğlu-Yalçın Z et al. and the immunogenic scores predicted by the HLA-A02:01-restricted model.
Mutant peptide	Length	Mutant position	HLA	Classification	Mutant IC50	Mutant rank	Immunogenic score
AAATGFVK	8	8	HLA-A*02:01	random	35704.2	49	0.550647
AADIVNFLTV	10	8	HLA-A*02:01	random	1031.84	5.2	0.68184
AADLVIFQFP	10	2	HLA-A*02:01	random	32068.3	42	0.565779
AAGCIPLIL	9	8	HLA-A*02:01	random	13225.3	19	0.528885
AAGGYNREECL	11	10	HLA-A*02:01	random	27542.7	35	0.468566
AALYWLDE	8	3	HLA-A*02:01	random	37116.5	53	0.557088
AAMAYDCY	8	7	HLA-A*02:01	random	30000.1	37	0.428137
AARKEEERIM	10	8	HLA-A*02:01	random	40687.8	67	0.459243
AASQAFKIE	9	9	HLA-A*02:01	random	43630.1	79	0.44298
AAYPIPVQN	9	8	HLA-A*02:01	random	34634.6	47	0.569287
ACAVAEQKS	9	8	HLA-A*02:01	random	46190.7	92	0.313325
ACDLMTQG	8	7	HLA-A*02:01	random	43597.8	79	0.482821
ACDPHSGHFV	10	2	HLA-A*02:01	positive	12243.5	17	0.524453
ACGCSFAYQPS	11	10	HLA-A*02:01	random	41150.3	68	0.430861
ACPCASSA	8	5	HLA-A*02:01	random	33758.9	44	0.524587
ADAAQEHEEVE	11	1	HLA-A*02:01	random	47465.5	99	0.543526
ADAFSSASVDN	11	6	HLA-A*02:01	random	46405.8	94	0.41511
ADASLLDPRV	10	2	HLA-A*02:01	random	19065.6	24	0.620056
ADKAEWPQNS	10	8	HLA-A*02:01	random	45890.2	92	0.561469
ADLEALQR	8	4	HLA-A*02:01	random	40626.5	65	0.626642
ADMTYSII	8	1	HLA-A*02:01	random	19203.4	23	0.363077
ADPGSLPEE	9	4	HLA-A*02:01	random	44505.5	83	0.487029
ADPTLKCF	8	2	HLA-A*02:01	random	42688.3	74	0.427753
ADRLEAAE	8	3	HLA-A*02:01	random	46222.2	93	0.563306
ADRVGEGR	8	5	HLA-A*02:01	random	45635.3	90	0.363251
ADSVIMDLLED	11	3	HLA-A*02:01	random	45380	89	0.411321
ADTLRLELD	9	9	HLA-A*02:01	random	45769.3	90	0.53343
ADVCQLCLLA	10	3	HLA-A*02:01	random	29253	37	0.383641
AEDPVSEVP	9	7	HLA-A*02:01	random	45458.9	88	0.435055
AEDRDSGR	8	2	HLA-A*02:01	random	46359.2	94	0.352114
AEGKEPDLFLS	11	7	HLA-A*02:01	random	43457.8	79	0.280749
AEKILETWGEL	11	5	HLA-A*02:01	random	38130.9	58	0.524478
AEMRAKWEE	9	7	HLA-A*02:01	random	40735.4	66	0.458371
AENILQMG	8	4	HLA-A*02:01	random	42458.9	73	0.537145
AEQSQLGLEEP	11	9	HLA-A*02:01	random	45613.1	90	0.401302
AEREKTPSAE	10	7	HLA-A*02:01	random	46146.9	93	0.325265
AERGWKESLLG	11	3	HLA-A*02:01	random	44141.7	82	0.375185
AESAVAKAL	9	3	HLA-A*02:01	random	32143.1	42	0.489577
AETLAGVK	8	2	HLA-A*02:01	random	44252	83	0.488739
AFGNALSSL	9	3	HLA-A*02:01	random	14110.8	19	0.596217
AFKHHVRRY	9	7	HLA-A*02:01	random	39012.9	59	0.451641
AFLNLVVLLFL	11	9	HLA-A*02:01	random	3217.95	8	0.416089
AFLPLSPT	8	5	HLA-A*02:01	random	18348.3	22	0.648664
AFRLLNKYRN	10	9	HLA-A*02:01	random	43801.5	81	0.567361
AFSSLVEQRG	10	8	HLA-A*02:01	random	41953.2	72	0.39997
AGAGAGAKNKG	11	9	HLA-A*02:01	random	46521	95	0.308474
AGAQKASGGS	10	5	HLA-A*02:01	random	44509.3	85	0.29473
AGDLHFHRS	9	6	HLA-A*02:01	random	41657.6	70	0.491625
AGKFITKEKR	10	2	HLA-A*02:01	random	44186.3	83	0.322443
AGLPPILMH	9	8	HLA-A*02:01	random	41609.8	69	0.626625
AGQPLPKG	8	7	HLA-A*02:01	random	45281.3	88	0.389573
AGRDAIWTER	10	10	HLA-A*02:01	random	40977.2	68	0.441741
AGRPIHCRVP	10	8	HLA-A*02:01	random	46061.4	93	0.58304
AHRATFLAHSS	11	3	HLA-A*02:01	random	41525.4	70	0.444271
AICQKGIL	8	6	HLA-A*02:01	random	15766.5	20	0.471407
AIIQRNFRCYL	11	5	HLA-A*02:01	random	524.41	3.8	0.564731
AIQEMAKDVNI	11	10	HLA-A*02:01	random	2447.73	7	0.362549
AKALSTLTAHI	11	4	HLA-A*02:01	random	28684	37	0.582174
AKEVLLLDS	9	8	HLA-A*02:01	random	45458.9	88	0.501793
AKGAWTAP	8	5	HLA-A*02:01	random	45885.2	92	0.579239
AKHTLGYGRVN	11	5	HLA-A*02:01	random	47472.3	99	0.544288
AKLGLKPLEV	10	7	HLA-A*02:01	random	17371	22	0.666919
AKNFVQTDLP	10	1	HLA-A*02:01	random	46078.6	93	0.414129
AKSVTCTCSPA	11	8	HLA-A*02:01	random	34136.3	47	0.498927
AKVKHNPTNT	10	2	HLA-A*02:01	random	44741.2	86	0.554604
AKVVKEAV	8	2	HLA-A*02:01	random	34608.1	46	0.452448
ALAKLLYVLGQ	11	6	HLA-A*02:01	random	6264.75	13	0.409734
ALDGPNALTPP	11	2	HLA-A*02:01	random	8444.33	15	0.598504
ALDPHSGHFV	10	2	HLA-A*02:01	positive	22.14	0.8	0.603603
ALEGSRVRRV	10	8	HLA-A*02:01	random	4894.22	9.4	0.580278
ALELDDSALYL	11	7	HLA-A*02:01	random	1121.74	5	0.510052
ALGIIIWA	8	1	HLA-A*02:01	random	260.65	2.8	0.510985
ALGILNER	8	8	HLA-A*02:01	random	23487.8	28	0.628482
ALIDKTCMKWS	11	4	HLA-A*02:01	random	1705.83	6.1	0.497468
ALIDRNIQAT	10	4	HLA-A*02:01	random	212.26	2.5	0.61721
ALLETPSLLL	10	6	HLA-A*02:01	positive	27.81	0.9	0.650961
ALLHLAQPA	9	9	HLA-A*02:01	random	70.17	1.7	0.690129
ALMELKILEGL	11	10	HLA-A*02:01	random	6.7	0.3	0.520157
ALNKMFCQL	9	7	HLA-A*02:01	random	101.59	2.1	0.614633
ALPSISGNF	9	8	HLA-A*02:01	random	11918.1	18	0.538984
ALQANHSVPD	10	8	HLA-A*02:01	random	19423.5	24	0.549688
ALRGVTGPN	9	3	HLA-A*02:01	random	28966.6	37	0.424722
ALSELKLVIDQ	11	3	HLA-A*02:01	random	12888.9	19	0.483352
ALYGFVPVL	9	5	HLA-A*02:01	positive	9.53	0.5	0.755964
AMLDLLVIR	9	2	HLA-A*02:01	random	7335.41	13	0.545885
ANIDVVDVR	9	8	HLA-A*02:01	random	40303.5	64	0.448328
ANSSFDLVLL	10	3	HLA-A*02:01	random	19573.2	24	0.541512
ANYKPTFL	8	6	HLA-A*02:01	random	17050.7	21	0.512672
APACPYAPP	9	1	HLA-A*02:01	random	40263.4	64	0.578107
APDLNAAGA	9	3	HLA-A*02:01	random	28115	35	0.577712
APDSACVI	8	4	HLA-A*02:01	random	30261.5	38	0.460974
APDSTWVQ	8	2	HLA-A*02:01	random	43007.2	76	0.467361
APIRGPLF	8	5	HLA-A*02:01	random	33769.5	44	0.525016
APLENLGLVW	10	7	HLA-A*02:01	random	34944.5	48	0.736251
APSPQHTD	8	8	HLA-A*02:01	random	44480.6	84	0.400408
APTPRPKILRC	11	8	HLA-A*02:01	random	42167.2	72	0.269238
AQCPALACVM	10	2	HLA-A*02:01	random	10350.6	15	0.48442
AQEEEIVHRFL	11	10	HLA-A*02:01	random	4952.93	11	0.483661
AQGVVKDLE	9	8	HLA-A*02:01	random	44680.7	84	0.391911
AQKDLQSAD	9	1	HLA-A*02:01	random	42656.9	74	0.346819
AQKITELRS	9	9	HLA-A*02:01	random	39426.2	61	0.428382
AQNSLLPLMS	10	9	HLA-A*02:01	random	15756	21	0.465785
AQVDFRERSK	10	7	HLA-A*02:01	random	30975.1	40	0.32993
ARAAAAAAE	9	3	HLA-A*02:01	random	44285	82	0.587216
ARARHKMTI	9	2	HLA-A*02:01	random	34964.4	48	0.34867
ARARLSLD	8	6	HLA-A*02:01	random	44927.7	86	0.489829
ARDQRSRA	8	5	HLA-A*02:01	random	42784.1	75	0.371368
ARENGSKSP	9	8	HLA-A*02:01	random	48284.9	100	0.325761
ARGQAKPS	8	5	HLA-A*02:01	random	46398.6	94	0.334383
ARKTEVLLKI	10	10	HLA-A*02:01	random	38243.5	58	0.332834
ARKTLANI	8	2	HLA-A*02:01	random	38012.7	56	0.503275
ARQDVDLC	8	6	HLA-A*02:01	random	42890.2	76	0.34399
ARSPEADLSLE	11	5	HLA-A*02:01	random	45969.1	92	0.462251
ASDLGKEK	8	1	HLA-A*02:01	random	44217.7	83	0.448975
ASEVHIRLH	9	3	HLA-A*02:01	random	43076.2	76	0.489489
ASLKFSESLHW	11	11	HLA-A*02:01	random	32003.6	43	0.618804
ASLTSDLPW	9	1	HLA-A*02:01	random	31148.5	40	0.554414
ASSVALSN	8	7	HLA-A*02:01	random	42102	72	0.540715
ASVMDNNELA	10	8	HLA-A*02:01	random	24821.2	30	0.504223
ASWGNDSG	8	4	HLA-A*02:01	random	35347.6	48	0.415607
ATAQALYQLS	10	5	HLA-A*02:01	random	25301.5	31	0.464572
ATCGLPAEYA	10	4	HLA-A*02:01	random	10142.8	15	0.602704
ATDDYGKG	8	3	HLA-A*02:01	random	43196.6	77	0.38355
ATHSSNFLYGT	11	3	HLA-A*02:01	random	10408	16	0.48934
ATLGQTQPA	9	4	HLA-A*02:01	random	4727.1	9.9	0.435053
ATVELKALRLL	11	2	HLA-A*02:01	random	5252.03	12	0.424354
AVDSYSSEGRY	11	6	HLA-A*02:01	random	28399.8	37	0.456116
AVEEPSIC	8	7	HLA-A*02:01	random	30539	38	0.403302
AVFFCFGTTHF	11	10	HLA-A*02:01	random	11989.3	18	0.314419
AVFSGITVY	9	8	HLA-A*02:01	random	16418.1	21	0.501997
AVGVVVATGVN	11	2	HLA-A*02:01	random	39006.2	60	0.455584
AVHPQLDVVFK	11	2	HLA-A*02:01	random	29605.9	38	0.361268
AVKRLPLVYC	10	4	HLA-A*02:01	random	22898.9	28	0.484699
AVLIDEVCTMN	11	6	HLA-A*02:01	random	36637.2	53	0.655218
AVLLIMIAI	9	6	HLA-A*02:01	random	723.8	4.8	0.184048
AVLTFSCMD	9	5	HLA-A*02:01	random	33060.5	44	0.405804
AVLWVVKS	8	6	HLA-A*02:01	random	16801.6	21	0.606325
AVQGLRRHDIL	11	9	HLA-A*02:01	random	17584.6	23	0.292797
AVRLREQGG	9	4	HLA-A*02:01	random	41370.1	68	0.450296
AVSQEEREAEK	11	4	HLA-A*02:01	random	42194.1	72	0.33252
AWFVVDPESE	10	10	HLA-A*02:01	random	42287.3	73	0.437846
AYDALPST	8	1	HLA-A*02:01	random	33196.7	43	0.563594
AYGQDSPSCY	10	10	HLA-A*02:01	random	42283.3	73	0.375369
AYPLVEGI	8	8	HLA-A*02:01	random	33785.6	44	0.520247
AYPSHIPSVVV	11	2	HLA-A*02:01	random	25277.4	32	0.686051
AYREERERR	9	9	HLA-A*02:01	random	45410.3	88	0.383091
CAAGAGTFQD	10	6	HLA-A*02:01	random	39711.9	63	0.307647
CALQRKVRKEY	11	5	HLA-A*02:01	random	38153.7	58	0.430931
CASLGLLYA	9	9	HLA-A*02:01	random	6734.75	13	0.541687
CATYVKVN	8	6	HLA-A*02:01	random	43528	79	0.529793
CCQRSENPTG	10	4	HLA-A*02:01	random	45484.9	90	0.445855
CDMSALQR	8	5	HLA-A*02:01	random	39880.8	63	0.577181
CDRSTASG	8	1	HLA-A*02:01	random	44762.6	86	0.443647
CDSGQPRRPGQ	11	8	HLA-A*02:01	random	46778	96	0.396786
CDVNNDKSI	9	6	HLA-A*02:01	random	41170.5	67	0.41305
CEECGNAFNRS	11	6	HLA-A*02:01	random	44520.1	84	0.535013
CEFLPIQP	8	1	HLA-A*02:01	random	41497.4	69	0.585943
CEQKDYLAS	9	6	HLA-A*02:01	random	44257.2	82	0.339343
CFPRMLMKLV	10	1	HLA-A*02:01	random	16221.4	21	0.504695
CGGSLISKQ	9	8	HLA-A*02:01	random	45681.3	90	0.39369
CGNPICMA	8	6	HLA-A*02:01	random	27522.3	33	0.520755
CGPSPRAAWW	10	3	HLA-A*02:01	random	38619.4	59	0.597332
CGTSVPQGLL	10	8	HLA-A*02:01	random	31621.7	41	0.301241
CGTVLDQI	8	2	HLA-A*02:01	random	32971.1	43	0.423868
CGTVLDQIFP	10	2	HLA-A*02:01	random	44627	85	0.437983
CHMKPSER	8	8	HLA-A*02:01	random	40921.2	67	0.512595
CIAASTLKSGI	11	1	HLA-A*02:01	random	2708.96	7.4	0.332515
CIFGDVSSA	9	5	HLA-A*02:01	random	728.46	4.8	0.414431
CIILLIRTNS	10	2	HLA-A*02:01	random	22459.4	28	0.297115
CIKEIQSEI	9	8	HLA-A*02:01	random	5235.1	12	0.474677
CIKLTSNGGT	10	8	HLA-A*02:01	random	30888.3	40	0.429128
CIPTDVRD	8	2	HLA-A*02:01	random	42428	73	0.410468
CITHWWEDLER	11	4	HLA-A*02:01	random	35281.8	50	0.515021
CITLLHARKQV	11	10	HLA-A*02:01	random	7243.94	14	0.511767
CKCNRCQC	8	7	HLA-A*02:01	random	44659.1	85	0.659239
CKDCQQQI	8	4	HLA-A*02:01	random	34417.8	46	0.494856
CKDKLQGIEV	10	7	HLA-A*02:01	random	24342.5	30	0.632378
CKLARGGP	8	7	HLA-A*02:01	random	45798.8	91	0.550777
CKPPPQES	8	3	HLA-A*02:01	random	45266.1	88	0.530363
CLAGQLLCYSF	11	8	HLA-A*02:01	random	2578.87	7.2	0.520505
CLALTVLLDL	10	6	HLA-A*02:01	random	744.88	4.6	0.533791
CLGMGLPLPQ	10	3	HLA-A*02:01	random	14731.5	19	0.550727
CLLAMYCNG	9	4	HLA-A*02:01	random	8341.67	14	0.296472
CLNEYHLFL	9	9	HLA-A*02:01	positive	21.28	0.9	0.627875
CLQVLCSLCVW	11	10	HLA-A*02:01	random	17385.7	23	0.484439
CMWGRLWQL	9	2	HLA-A*02:01	positive	7.98	0.5	0.59339
CNDESFWFR	9	9	HLA-A*02:01	random	37554.2	55	0.59008
CNISGASS	8	8	HLA-A*02:01	random	40248.1	64	0.4833
CNKIYEKVVEK	11	7	HLA-A*02:01	random	43893	81	0.493914
CNMIQPVN	8	4	HLA-A*02:01	random	41932.4	71	0.618364
CNPLHYPVLIS	11	5	HLA-A*02:01	random	39672.9	63	0.468228
CPGGEAPRVRK	11	9	HLA-A*02:01	random	45605.9	90	0.461544
CPNVIVTYKGT	11	3	HLA-A*02:01	random	39629	62	0.49402
CRDENDRL	8	4	HLA-A*02:01	random	33503.9	44	0.49073
CREKSTGLQ	9	2	HLA-A*02:01	random	46788.8	95	0.40195
CSCTFREICL	10	6	HLA-A*02:01	random	24746.5	30	0.428114
CSHLPPENLS	10	3	HLA-A*02:01	random	38899	60	0.654061
CSPAVSSC	8	7	HLA-A*02:01	random	25149.5	30	0.594406
CSPGFQLA	8	8	HLA-A*02:01	random	12416.7	17	0.566791
CSQIHLKAT	9	4	HLA-A*02:01	random	31427.8	41	0.496837
CTFEITGNT	9	4	HLA-A*02:01	random	17688.5	23	0.422275
CTMEVEGGEK	10	9	HLA-A*02:01	random	34307.7	47	0.332962
CTQALWKFIKP	11	4	HLA-A*02:01	random	36743.7	54	0.427731
CTYSPALNN	9	9	HLA-A*02:01	random	35280.2	48	0.591763
CVCVLSECYML	11	5	HLA-A*02:01	random	8629.94	15	0.350182
CWRSFSLKHY	10	9	HLA-A*02:01	random	36389.6	52	0.544854
CYFMHVND	8	8	HLA-A*02:01	random	40955.1	67	0.383037
DAAHHRHWPG	10	6	HLA-A*02:01	random	41659.1	71	0.426417
DAAVDLISF	9	7	HLA-A*02:01	random	36902.5	53	0.367557
DAVAHPLIL	9	4	HLA-A*02:01	random	30463.9	39	0.427908
DAVMGLGDPRS	11	1	HLA-A*02:01	random	43664.1	80	0.403678
DCGLTEAR	8	5	HLA-A*02:01	random	47486	99	0.565398
DDFLAVSES	9	9	HLA-A*02:01	random	44979	86	0.46229
DDGDESADED	10	4	HLA-A*02:01	random	49069.2	100	0.391924
DDKCGFPESV	10	2	HLA-A*02:01	random	42162.4	73	0.59479
DDKKKKYT	8	7	HLA-A*02:01	random	48032.5	100	0.419196
DDNCNPQTVA	10	5	HLA-A*02:01	random	45752.4	92	0.657486
DDSASISS	8	2	HLA-A*02:01	random	46179.3	93	0.407882
DDSIQQSQ	8	3	HLA-A*02:01	random	47275.5	98	0.448598
DDWQTYYDILA	11	6	HLA-A*02:01	random	36515.7	53	0.388213
DEDKHHTTDPA	11	10	HLA-A*02:01	random	43883.2	81	0.357751
DEDSPSSPE	9	7	HLA-A*02:01	random	47336.7	98	0.413689
DEERAQKLL	9	3	HLA-A*02:01	random	46007.2	91	0.328717
DEGQNEED	8	8	HLA-A*02:01	random	48865.5	100	0.356299
DERSYVCVAR	10	3	HLA-A*02:01	random	44740.4	86	0.479592
DETASENCFPW	11	2	HLA-A*02:01	random	43108.7	77	0.612513
DETDSSSAP	9	6	HLA-A*02:01	random	48023.8	100	0.381775
DETQDSFQMN	10	2	HLA-A*02:01	random	48047.4	100	0.367168
DEVARRWGER	10	8	HLA-A*02:01	random	45264.6	89	0.400439
DEWNRPLDYTK	11	4	HLA-A*02:01	random	41628.5	70	0.434187
DEYRRNIWK	9	4	HLA-A*02:01	random	41764.5	70	0.438213
DFELEPYDWTT	11	7	HLA-A*02:01	random	41771.9	71	0.560882
DFFTGEKSS	9	7	HLA-A*02:01	random	42980.7	76	0.382667
DFLDPFLLL	9	6	HLA-A*02:01	random	19838.1	25	0.602747
DFNGCAWGP	9	5	HLA-A*02:01	random	43676.9	79	0.553726
DFPSILRRVF	10	7	HLA-A*02:01	random	41458.8	70	0.617266
DGANALLPANR	11	6	HLA-A*02:01	random	44677.7	85	0.644298
DGLGKVYYQED	11	9	HLA-A*02:01	random	46316.3	94	0.363077
DGTLYNKGFK	10	10	HLA-A*02:01	random	46501.6	95	0.422875
DGVVSKGDKI	10	5	HLA-A*02:01	random	46272	94	0.304293
DGYYMRPCV	9	1	HLA-A*02:01	random	33909.3	46	0.602628
DHEEASVLT	9	9	HLA-A*02:01	random	44420.8	83	0.606793
DHKLCRVYL	9	2	HLA-A*02:01	random	41051.3	67	0.524571
DHQDPYSV	8	7	HLA-A*02:01	random	38726.9	58	0.412184
DHRGKMET	8	5	HLA-A*02:01	random	46027.4	92	0.416413
DIAGFEIFE	9	3	HLA-A*02:01	random	37574.1	55	0.550921
DIESDQWSTV	10	9	HLA-A*02:01	random	23770.3	29	0.531957
DIFEEDDE	8	6	HLA-A*02:01	random	45389.3	89	0.401644
DIHSQASLTTQ	11	3	HLA-A*02:01	random	43375.5	78	0.452759
DILAILLT	8	3	HLA-A*02:01	random	18017.9	22	0.404618
DILENQAMDN	10	7	HLA-A*02:01	random	44070.7	82	0.627653
DIPRYLLFTA	10	6	HLA-A*02:01	random	8076.15	13	0.430412
DKELRRVIL	9	5	HLA-A*02:01	random	43213.9	77	0.569928
DKHYLSDICHL	11	4	HLA-A*02:01	random	43866.1	81	0.48786
DKVNKRNE	8	6	HLA-A*02:01	random	48652.2	100	0.449701
DLAESIMK	8	6	HLA-A*02:01	random	35118.5	48	0.513826
DLASVGLPI	9	4	HLA-A*02:01	random	4119.44	9.4	0.529115
DLCFGGLR	8	7	HLA-A*02:01	random	40204.1	64	0.571529
DLDYGDNGF	9	8	HLA-A*02:01	random	22005.7	27	0.506969
DLESHMIHQCK	11	9	HLA-A*02:01	random	42458.7	74	0.511455
DLETKDLGSE	10	4	HLA-A*02:01	random	44276.1	83	0.456682
DLLGLTFRIS	10	8	HLA-A*02:01	random	24136	30	0.642116
DLRTKIAE	8	2	HLA-A*02:01	random	42621.2	74	0.490772
DLYCDLINIFD	11	4	HLA-A*02:01	random	27530.8	35	0.450117
DMANQRKT	8	2	HLA-A*02:01	random	39219.1	60	0.510607
DMLAKPHQRL	10	6	HLA-A*02:01	random	7668.71	13	0.621667
DMNAPLGV	8	1	HLA-A*02:01	random	3929.66	8.5	0.633903
DNALADKHPIF	11	7	HLA-A*02:01	random	43323.5	78	0.46333
DNCDTTSQP	9	4	HLA-A*02:01	random	47764.2	99	0.40152
DNLLTGAQNE	10	10	HLA-A*02:01	random	46861.4	97	0.586391
DNLSEIFFVK	10	1	HLA-A*02:01	random	40438.4	66	0.609354
DNQQANGHVSQ	11	1	HLA-A*02:01	random	46738.9	96	0.440612
DNVPLLVP	8	1	HLA-A*02:01	random	45157.7	88	0.584166
DPDSNNSL	8	5	HLA-A*02:01	random	38791.3	59	0.529263
DPELLMDLST	10	2	HLA-A*02:01	random	44621.6	85	0.477363
DPGFPGRYEET	11	9	HLA-A*02:01	random	44810.8	86	0.450033
DPISELHLA	9	2	HLA-A*02:01	random	35249.3	48	0.593128
DPMISKLI	8	1	HLA-A*02:01	random	35918.3	50	0.382367
DPQEVTYAQ	9	4	HLA-A*02:01	random	44424.2	83	0.431499
DPSAPCVSCP	10	4	HLA-A*02:01	random	46364.1	95	0.645991
DPSDCRDLK	9	6	HLA-A*02:01	random	46423.7	93	0.434607
DPWTLQSE	8	2	HLA-A*02:01	random	45369.6	89	0.481365
DQGKDVLMNN	10	8	HLA-A*02:01	random	45631.9	91	0.398686
DQGQDVEVDE	10	1	HLA-A*02:01	random	46626.4	96	0.319537
DQHYSFYIE	9	7	HLA-A*02:01	random	38840.2	59	0.32209
DQKDGNVR	8	2	HLA-A*02:01	random	44044.8	82	0.445329
DQLRPSDESTP	11	6	HLA-A*02:01	random	44914.1	87	0.367556
DRAPESACVG	10	8	HLA-A*02:01	random	47556.8	99	0.601714
DRDTDHRPQNH	11	7	HLA-A*02:01	random	48146.4	100	0.5308
DRETLSLYNIT	11	3	HLA-A*02:01	random	46346.2	94	0.474133
DRIPAWTFDM	10	2	HLA-A*02:01	random	35567.4	50	0.586457
DRLDQRRSKLG	11	11	HLA-A*02:01	random	48004.3	100	0.488588
DRLRINCFAWP	11	7	HLA-A*02:01	random	46366.6	94	0.558968
DSCFSKDFCT	10	1	HLA-A*02:01	random	43474.4	79	0.492643
DSCTNSEGS	9	5	HLA-A*02:01	random	45994.7	91	0.42844
DSDSGNYLKR	10	10	HLA-A*02:01	random	44918.1	87	0.501904
DSEQESAGME	10	2	HLA-A*02:01	random	47646.6	99	0.434209
DSESVSSN	8	3	HLA-A*02:01	random	46841.9	97	0.431208
DSRSLRTD	8	5	HLA-A*02:01	random	47099	98	0.454352
DSSGNLLGR	9	9	HLA-A*02:01	random	43580.6	78	0.537377
DSVMVSWSPP	10	10	HLA-A*02:01	random	42225.2	73	0.430864
DSYLAAVMGI	10	3	HLA-A*02:01	random	22392.3	28	0.490187
DSYPNLQMC	9	1	HLA-A*02:01	random	36059.4	50	0.616844
DTCVKKCP	8	1	HLA-A*02:01	random	48196.7	100	0.454288
DTFHSLEE	8	1	HLA-A*02:01	random	40246.8	64	0.46739
DTQNIIADSL	10	4	HLA-A*02:01	random	29234.3	37	0.370077
DTVPAEFPTV	10	10	HLA-A*02:01	random	7979.97	13	0.637373
DTVPAEFPTVL	11	10	HLA-A*02:01	random	21481.8	28	0.675034
DVICVNSYYS	10	5	HLA-A*02:01	random	25205.7	31	0.303668
DVIRGCLLQ	9	2	HLA-A*02:01	random	39166.9	60	0.514934
DVKNPSVP	8	8	HLA-A*02:01	random	46627.4	96	0.487196
DVRSCLGHLG	10	3	HLA-A*02:01	random	42266.5	73	0.494141
DVSERAKKVSA	11	9	HLA-A*02:01	random	37766.9	57	0.345903
DYDKLGKNE	9	9	HLA-A*02:01	random	48395.8	100	0.488706
DYDVVINDYE	10	8	HLA-A*02:01	random	46677.6	96	0.377971
DYEQEDIRVSI	11	4	HLA-A*02:01	random	41213	68	0.40779
DYGDISSRV	9	7	HLA-A*02:01	random	36197.4	51	0.460301
DYLNEEVS	8	4	HLA-A*02:01	random	45689.3	90	0.660817
DYRSILSIS	9	6	HLA-A*02:01	random	43620.2	79	0.361105
DYSGSGFVS	9	8	HLA-A*02:01	random	43373.2	77	0.480964
DYSKGDRNF	9	5	HLA-A*02:01	random	42284.2	72	0.451134
DYSPKLKRMCE	11	7	HLA-A*02:01	random	47397.8	99	0.487776
EAALGSEVQI	10	9	HLA-A*02:01	random	29128.3	37	0.437878
EAAPPAPDS	9	7	HLA-A*02:01	random	42454.3	73	0.434828
EAEVARAS	8	3	HLA-A*02:01	random	45534.1	90	0.513247
EAFLDWGD	8	7	HLA-A*02:01	random	41752.4	70	0.466585
EAFPLRHK	8	8	HLA-A*02:01	random	39497.3	61	0.562741
EAFVKLPR	8	4	HLA-A*02:01	random	35772.7	50	0.519632
EAGFLMDAL	9	6	HLA-A*02:01	random	27986.6	35	0.493232
EAIKMGRYTE	10	6	HLA-A*02:01	random	42549.1	75	0.388913
EANNDIFLYE	10	4	HLA-A*02:01	random	40578.6	66	0.355468
EAPELPDGGD	10	5	HLA-A*02:01	random	45739.9	92	0.295611
EATSGEAGRP	10	6	HLA-A*02:01	random	46891.5	97	0.313682
EAYQENGIHH	10	1	HLA-A*02:01	random	42412.1	74	0.437784
ECGKTFSSRR	10	9	HLA-A*02:01	random	46295.7	94	0.383729
ECKECGKA	8	3	HLA-A*02:01	random	45617.4	90	0.432602
EDCGACSTC	9	6	HLA-A*02:01	random	45939	91	0.574518
EDEPGRCD	8	8	HLA-A*02:01	random	48538.4	100	0.401097
EDGSLFHKQS	10	8	HLA-A*02:01	random	46724.4	96	0.37272
EDKALVYIIRY	11	4	HLA-A*02:01	random	43944	81	0.253381
EDNYVPMNPGS	11	2	HLA-A*02:01	random	45446.6	89	0.416119
EDPGVLGI	8	7	HLA-A*02:01	random	38542.5	58	0.395844
EDQNSLLKMIR	11	11	HLA-A*02:01	random	45644.5	91	0.272045
EDSLLKFN	8	4	HLA-A*02:01	random	46770.1	96	0.529322
EDTFGEHLKVG	11	6	HLA-A*02:01	random	46960.8	97	0.382001
EDTQTTLED	9	6	HLA-A*02:01	random	47467.5	98	0.308408
EDVNKCVI	8	2	HLA-A*02:01	random	43637.1	79	0.340137
EEALKNCNFTV	11	7	HLA-A*02:01	random	29369.5	38	0.71527
EEALYKLYTFN	11	7	HLA-A*02:01	random	46328.3	94	0.439053
EEDDEPKGIY	10	3	HLA-A*02:01	random	46617.8	96	0.300408
EEDKEWRAEL	10	5	HLA-A*02:01	random	38742.5	60	0.411224
EEEARLKKRKR	11	4	HLA-A*02:01	random	48052.2	100	0.307118
EEEEEVTPTP	10	2	HLA-A*02:01	random	47592.3	99	0.329898
EEEEEYIHEEE	11	1	HLA-A*02:01	random	48016.8	100	0.350536
EEEGSSHLS	9	7	HLA-A*02:01	random	45643.2	90	0.37125
EEEPVITHGF	10	3	HLA-A*02:01	random	42372.5	74	0.393752
EEFVDRFFDSL	11	5	HLA-A*02:01	random	33955.1	47	0.356832
EEGEFTDKVQ	10	3	HLA-A*02:01	random	48033.7	100	0.260109
EEGSPTPV	8	7	HLA-A*02:01	random	38896.3	59	0.412315
EELEKKIVTAT	11	6	HLA-A*02:01	random	42385.8	73	0.399466
EELVKLTN	8	7	HLA-A*02:01	random	46654.5	96	0.530817
EEPVRYHEA	9	2	HLA-A*02:01	random	43537.2	78	0.424538
EEQTTFTN	8	8	HLA-A*02:01	random	46920	97	0.46782
EEREEYSQYA	10	10	HLA-A*02:01	random	44767.5	86	0.289881
EESSQEPQSAC	11	10	HLA-A*02:01	random	47068	98	0.323416
EESYDLEPFLQ	11	11	HLA-A*02:01	random	45764.5	91	0.494402
EETNSILQ	8	2	HLA-A*02:01	random	45671.7	90	0.397284
EFARTQFED	9	9	HLA-A*02:01	random	44092.8	81	0.325152
EFEASHIWI	9	1	HLA-A*02:01	random	30269	39	0.477179
EGCEVGHWSE	10	2	HLA-A*02:01	random	45431	90	0.387156
EGEATWEEMV	10	3	HLA-A*02:01	random	37521.2	56	0.482052
EGLLQGNHSTK	11	7	HLA-A*02:01	random	45400.6	89	0.512867
EGPMRLSRT	9	4	HLA-A*02:01	random	43876.3	80	0.455781
EGVSKRDILLI	11	5	HLA-A*02:01	random	39097	61	0.261313
EGWQCPCQ	8	3	HLA-A*02:01	random	45138.4	88	0.557174
EGYTGRRFQK	10	8	HLA-A*02:01	random	41291.6	69	0.265882
EHALKCLQR	9	7	HLA-A*02:01	random	45615.1	89	0.552488
EHIYNLWCS	9	9	HLA-A*02:01	random	37036.5	53	0.544149
EHLQDEER	8	3	HLA-A*02:01	random	46328.1	94	0.435394
EHLYKQAWEA	10	4	HLA-A*02:01	random	32599.9	43	0.554035
EHSLISSPS	9	3	HLA-A*02:01	random	42349.2	72	0.434979
EIDQLQEEMA	10	5	HLA-A*02:01	random	28159.3	35	0.534543
EIGADTIQ	8	4	HLA-A*02:01	random	44530.4	84	0.310381
EIGTWTEL	8	2	HLA-A*02:01	random	16479.2	21	0.460502
EIHGRDDYSF	10	6	HLA-A*02:01	random	28774.8	36	0.296885
EIKRKIRKK	9	9	HLA-A*02:01	random	46372.5	93	0.330519
EIPVPSSPI	9	4	HLA-A*02:01	random	15824.3	21	0.399001
EIQVEMKMP	9	3	HLA-A*02:01	random	46031.6	91	0.42374
EIRDGNQV	8	7	HLA-A*02:01	random	29838.1	37	0.392903
EIRKEYLE	8	3	HLA-A*02:01	random	43201.6	77	0.438659
EISQRFKAHP	10	5	HLA-A*02:01	random	44446.2	84	0.366471
EISSIRRVP	9	7	HLA-A*02:01	random	44712.1	84	0.498379
EITASPDYLE	10	8	HLA-A*02:01	random	42085.3	73	0.396066
EITITKANGE	10	1	HLA-A*02:01	random	45586.7	91	0.41579
EIVERQLQ	8	2	HLA-A*02:01	random	42736.4	75	0.292658
EKCCVVGT	8	3	HLA-A*02:01	random	43300.7	78	0.513733
EKDSNMPHFQ	10	7	HLA-A*02:01	random	45812.7	92	0.493471
EKEEQYIAQF	10	4	HLA-A*02:01	random	44672.9	86	0.383129
EKETSESSGI	10	8	HLA-A*02:01	random	45681.5	91	0.301625
EKFLQNKE	8	6	HLA-A*02:01	random	46792.8	96	0.511893
EKHKKYRC	8	2	HLA-A*02:01	random	47445.9	99	0.370942
EKIDPLPLEGH	11	4	HLA-A*02:01	random	43503.2	79	0.503886
EKIHTGEKPF	10	2	HLA-A*02:01	random	43828.7	81	0.31358
EKIHTGNKP	9	3	HLA-A*02:01	random	47997.4	100	0.323037
EKKEELPPPPP	11	2	HLA-A*02:01	random	47825.3	100	0.527055
EKKSSDILSV	10	1	HLA-A*02:01	random	41566.7	70	0.44608
EKNLVINLT	9	5	HLA-A*02:01	random	41969.7	71	0.541026
EKSRWSGSHQF	11	1	HLA-A*02:01	random	42876.7	76	0.383771
EKVRDIED	8	4	HLA-A*02:01	random	48172.4	100	0.33403
ELAICLRV	8	5	HLA-A*02:01	random	1842.62	6.3	0.4602
ELANQVVKD	9	7	HLA-A*02:01	random	41525.2	69	0.525195
ELGMGKVK	8	8	HLA-A*02:01	random	42854.2	75	0.418521
ELGVRFEDHE	10	9	HLA-A*02:01	random	43461.9	79	0.38178
ELIDQLEC	8	4	HLA-A*02:01	random	11401.7	16	0.567635
ELLRSQLYPE	10	9	HLA-A*02:01	random	25587.3	31	0.565847
ELLSLKLK	8	4	HLA-A*02:01	random	35618.2	49	0.557224
ELNNRMSLC	9	5	HLA-A*02:01	random	28067.3	35	0.519682
ELNTLANPFL	10	8	HLA-A*02:01	random	2420.49	7.1	0.654356
ELPTLLHF	8	8	HLA-A*02:01	random	16980.2	21	0.599448
ELQLLNVTSAM	11	11	HLA-A*02:01	random	9394.46	15	0.623884
ELQTGLEI	8	7	HLA-A*02:01	random	6534.79	12	0.47051
ELYDHDTYG	9	4	HLA-A*02:01	random	16558.3	21	0.399829
ELYTNDTE	8	6	HLA-A*02:01	random	36252.3	51	0.452239
EMEGNDRYEGF	11	6	HLA-A*02:01	random	31932.9	43	0.335367
EMIDHRLTNR	10	9	HLA-A*02:01	random	25591.4	31	0.484821
ENETSVLPPT	10	10	HLA-A*02:01	random	43321.8	78	0.482168
ENKKEYIR	8	4	HLA-A*02:01	random	46874.4	97	0.368453
ENKMTWPPR	9	7	HLA-A*02:01	random	44668.6	84	0.472174
ENLDLSCFTE	10	4	HLA-A*02:01	random	43192.4	78	0.45696
ENLLDAVYSF	10	9	HLA-A*02:01	random	38299.8	58	0.482084
ENLREPKRKR	10	5	HLA-A*02:01	random	47736.8	100	0.33236
ENMPPQSII	9	1	HLA-A*02:01	random	36140.3	51	0.28605
ENNRVKTRIF	10	10	HLA-A*02:01	random	45431.1	90	0.270992
ENSYQCEECN	10	10	HLA-A*02:01	random	47627.6	99	0.56439
ENVTSIMF	8	5	HLA-A*02:01	random	40587.7	65	0.330686
EPLRSDILSGK	11	6	HLA-A*02:01	random	44530.5	84	0.371049
EPMSCDLD	8	7	HLA-A*02:01	random	45082.8	87	0.460743
EPMVRPGDRV	10	5	HLA-A*02:01	random	37136.4	54	0.35231
EPPAILPAG	9	9	HLA-A*02:01	random	41804.3	70	0.521134
EPRERAVT	8	1	HLA-A*02:01	random	45148.9	88	0.517748
EQGKRNFSK	9	8	HLA-A*02:01	random	41234.2	68	0.296251
EQPRRRVQRK	10	9	HLA-A*02:01	random	44368.6	84	0.278953
EQRCFNSYGT	10	3	HLA-A*02:01	random	31617.3	41	0.40439
EQVSPRDRVR	10	6	HLA-A*02:01	random	43131.3	77	0.302041
ERENEDSM	8	2	HLA-A*02:01	random	46217.7	93	0.3348
ERKSLFLKEKS	11	4	HLA-A*02:01	random	46729.3	96	0.406232
ERMCMALGGR	10	2	HLA-A*02:01	random	40873.3	68	0.378374
ERPFSCCECGK	11	5	HLA-A*02:01	random	45383.9	89	0.355479
ERPWADGGSGE	11	2	HLA-A*02:01	random	47179.6	98	0.302679
ERQRRQEEKQ	10	2	HLA-A*02:01	random	47953.9	100	0.246016
ERREAEMRAKW	11	11	HLA-A*02:01	random	45321.5	89	0.419515
ERRLNKMQNHG	11	3	HLA-A*02:01	random	48140.3	100	0.500274
ERSFLLASRYD	11	4	HLA-A*02:01	random	45880.1	92	0.367644
ESDRVIGSV	9	2	HLA-A*02:01	random	22148	27	0.346087
ESFGRSTRLM	10	8	HLA-A*02:01	random	31506.3	41	0.387032
ESGHPVSWT	9	1	HLA-A*02:01	random	40781.7	66	0.45958
ESGNSQAAAIC	11	5	HLA-A*02:01	random	43125.9	77	0.257247
ESHCDMING	9	1	HLA-A*02:01	random	44825.9	85	0.417584
ESMYHSLT	8	7	HLA-A*02:01	random	29744.6	37	0.514733
ESPHKRNLYYF	11	3	HLA-A*02:01	random	30043.5	39	0.256385
ESRPLMVQTE	10	3	HLA-A*02:01	random	44254.5	83	0.471977
ESSDSEGP	8	2	HLA-A*02:01	random	46107.9	93	0.389464
ESSLRQRPM	9	1	HLA-A*02:01	random	40651.3	65	0.51366
ESTRTRQALSD	11	7	HLA-A*02:01	random	46803.8	97	0.277967
ESYEIYVED	9	7	HLA-A*02:01	random	39669.3	62	0.374231
ETAKDDSQA	9	3	HLA-A*02:01	random	37696.3	55	0.34639
ETDSSEEI	8	8	HLA-A*02:01	random	24937.1	30	0.386613
ETTTSRNMKCN	11	4	HLA-A*02:01	random	47139.8	98	0.389615
EVDKAHSD	8	7	HLA-A*02:01	random	44828.8	86	0.335923
EVIECITQGR	10	1	HLA-A*02:01	random	31801.5	41	0.313416
EVLKWKYEMF	10	6	HLA-A*02:01	random	28573.8	36	0.494127
EVPPEKEY	8	6	HLA-A*02:01	random	41580.6	69	0.334403
EVPRSPVL	8	8	HLA-A*02:01	random	26212.4	31	0.428217
EVQRTWSH	8	4	HLA-A*02:01	random	39879.2	63	0.367054
EVQVIEKQR	9	1	HLA-A*02:01	random	43116.7	76	0.262704
EVSVIPKYFSG	11	7	HLA-A*02:01	random	39631.4	62	0.348281
EVTLECGL	8	1	HLA-A*02:01	random	29925.2	37	0.579714
EWSWSELET	9	9	HLA-A*02:01	random	39130.9	60	0.571899
EWVNLEPQS	9	2	HLA-A*02:01	random	44565.7	83	0.428191
EWYQLQIQAS	10	4	HLA-A*02:01	random	40076.7	64	0.458456
EYAVVNFVSR	10	4	HLA-A*02:01	random	41882.7	72	0.532893
EYFIAPSVN	9	9	HLA-A*02:01	random	45258.7	87	0.622414
FAHFLEILDPP	11	10	HLA-A*02:01	random	22886.1	29	0.467926
FAQVVIEANS	10	8	HLA-A*02:01	random	27037.5	33	0.499915
FAVFRRVYI	9	6	HLA-A*02:01	random	2902.45	8.1	0.447859
FAYLNYHVPR	10	6	HLA-A*02:01	random	5851.49	11	0.585357
FCVSDTENN	9	3	HLA-A*02:01	random	45988.8	91	0.382114
FDDQGREYDK	10	6	HLA-A*02:01	random	44358.8	84	0.409958
FDHEHHTTI	9	5	HLA-A*02:01	random	23133.1	28	0.474573
FDINECKDPS	10	10	HLA-A*02:01	random	42598.4	75	0.419016
FDLVLTYIYPN	11	4	HLA-A*02:01	random	34098.4	47	0.46771
FDQNMAAKVF	10	8	HLA-A*02:01	random	38350.3	58	0.586011
FDTVFGPESK	10	3	HLA-A*02:01	random	42343	74	0.399484
FECHNIRVYDE	11	3	HLA-A*02:01	random	44035.4	82	0.475999
FEDLDWDTE	9	4	HLA-A*02:01	random	44661.8	84	0.493781
FEGKSKAI	8	1	HLA-A*02:01	random	35408.6	49	0.34233
FEKDKLTF	8	4	HLA-A*02:01	random	34665.6	47	0.443676
FEMSMGYS	8	7	HLA-A*02:01	random	28327.7	34	0.460373
FEPLTEEN	8	3	HLA-A*02:01	random	45022.7	87	0.542464
FERGSTTTY	9	2	HLA-A*02:01	random	38221.2	57	0.415013
FESLLQES	8	4	HLA-A*02:01	random	38038.1	56	0.589772
FEVRAETD	8	4	HLA-A*02:01	random	45039.4	87	0.402973
FEVRVCACPG	10	2	HLA-A*02:01	random	38409.5	58	0.570832
FFFSFLIA	8	2	HLA-A*02:01	random	2483.8	7	0.288659
FFMKPKLG	8	4	HLA-A*02:01	random	33433.7	44	0.477189
FFSALAVYFQH	11	10	HLA-A*02:01	random	27159.9	35	0.489668
FFSWGWKI	8	7	HLA-A*02:01	random	2390.46	6.9	0.513234
FFVGFAQVW	9	3	HLA-A*02:01	random	27045.6	34	0.604455
FGDFACRLV	9	7	HLA-A*02:01	random	7657.12	14	0.64769
FGGPYPFGI	9	4	HLA-A*02:01	random	3548.49	8.8	0.440149
FGLDSAKLVHY	11	7	HLA-A*02:01	random	31517.6	42	0.61365
FGQGIATG	8	5	HLA-A*02:01	random	36460.5	51	0.441536
FGQNYPGEAD	10	7	HLA-A*02:01	random	44937.4	87	0.350001
FGTFPVNYV	9	6	HLA-A*02:01	random	4476.13	9.7	0.639695
FHGANSASLLH	11	10	HLA-A*02:01	random	38174.9	58	0.558466
FHKLRKDY	8	5	HLA-A*02:01	random	44228.1	83	0.453177
FHYCVVSNYF	10	10	HLA-A*02:01	random	11062.7	16	0.371707
FIAAFVGAAA	10	9	HLA-A*02:01	random	44.97	1.3	0.475423
FIASNGVKLV	10	5	HLA-A*02:01	positive	58.06	1.5	0.601015
FIFGPFNL	8	8	HLA-A*02:01	random	13.66	0.5	0.631057
FIKEGEDV	8	3	HLA-A*02:01	random	2061.97	6.6	0.438242
FILAFENAVCD	11	9	HLA-A*02:01	random	16778	22	0.650241
FILVGLTDD	9	1	HLA-A*02:01	random	23337.8	29	0.351369
FISSSKFR	8	3	HLA-A*02:01	random	24644	29	0.410019
FITNDALLQSS	11	3	HLA-A*02:01	random	12118.4	18	0.49155
FKEEQKLKAE	10	9	HLA-A*02:01	random	46658.5	96	0.377451
FKQINNCISCF	11	7	HLA-A*02:01	random	33196.4	45	0.459158
FLDEFMEGV	9	8	HLA-A*02:01	positive	2.7	0.2	0.640064
FLEPYLRNKLA	11	9	HLA-A*02:01	random	455.68	3.6	0.557163
FLIKTFSDPHG	11	3	HLA-A*02:01	random	2039.93	6.5	0.36327
FLKRFMPNF	9	4	HLA-A*02:01	random	2916.62	8.1	0.623541
FLLLLLVPL	9	9	HLA-A*02:01	random	7.79	0.5	0.453675
FLNAGSFP	8	8	HLA-A*02:01	random	1216.21	5.4	0.619243
FLNILAFAAL	10	6	HLA-A*02:01	random	17.97	0.7	0.388841
FLPQKPFFTD	10	2	HLA-A*02:01	random	5419.98	9.7	0.594587
FLTRLLEEI	9	8	HLA-A*02:01	random	15.32	0.8	0.612576
FLYNLLTRV	9	5	HLA-A*02:01	positive	3.14	0.2	0.642556
FNADYQAS	8	6	HLA-A*02:01	random	34057.8	45	0.456318
FNMVIVETFDY	11	2	HLA-A*02:01	random	29743.1	39	0.394416
FPAMLVEI	8	2	HLA-A*02:01	random	7434.18	13	0.537387
FPGEAERVA	9	6	HLA-A*02:01	random	36867.8	53	0.631316
FPIENRGV	8	7	HLA-A*02:01	random	10539.2	16	0.59921
FPKGPAVA	8	3	HLA-A*02:01	random	34835.4	47	0.60632
FPKKPLTPY	9	8	HLA-A*02:01	random	35423.7	49	0.549233
FPLFWRNFP	9	6	HLA-A*02:01	random	35055.7	48	0.688971
FPPLPTMPR	9	3	HLA-A*02:01	random	30800.6	40	0.663546
FPPPTYVIP	9	5	HLA-A*02:01	random	36643.9	52	0.607592
FPQFFYSA	8	5	HLA-A*02:01	random	16781.9	21	0.489916
FPQLEGKVE	9	6	HLA-A*02:01	random	45179.4	87	0.505379
FPVLSQWIK	9	4	HLA-A*02:01	random	36962	53	0.474537
FPVVDCTA	8	4	HLA-A*02:01	random	27292.1	33	0.601172
FQFLQAQYHS	10	9	HLA-A*02:01	random	3986.54	8.7	0.612669
FQGDWGSD	8	2	HLA-A*02:01	random	31325.2	40	0.351117
FQIMPGAG	8	2	HLA-A*02:01	random	21197.2	25	0.418739
FQKSLSPSS	9	3	HLA-A*02:01	random	17339.2	22	0.441234
FQKSLSPSSSA	11	3	HLA-A*02:01	random	3409.59	8.3	0.453496
FQTQQLLEMC	10	4	HLA-A*02:01	random	12944	18	0.327836
FQTSPSTES	9	1	HLA-A*02:01	random	20631.8	26	0.378844
FRAALSKKVAV	11	11	HLA-A*02:01	random	15378.9	21	0.577326
FRFDAEIR	8	7	HLA-A*02:01	random	37284.5	54	0.517686
FRNQAECIKKR	11	3	HLA-A*02:01	random	44630.5	85	0.435072
FRNWMNSLGV	10	4	HLA-A*02:01	random	9871.98	15	0.624561
FRRFFQDR	8	2	HLA-A*02:01	random	41362.7	68	0.466171
FRSDDTKGHP	10	7	HLA-A*02:01	random	46826.6	97	0.41286
FSEEEQLSI	9	2	HLA-A*02:01	random	11806.7	18	0.426256
FSGTIQEGLQ	10	7	HLA-A*02:01	random	38360.2	58	0.337508
FSLWNGVKTSG	11	5	HLA-A*02:01	random	25610.1	33	0.535893
FSQEEWACLN	10	4	HLA-A*02:01	random	34831.7	48	0.70908
FSQYPPLGRF	10	4	HLA-A*02:01	random	22919.1	28	0.547731
FSSLKEKH	8	6	HLA-A*02:01	random	40643	66	0.508401
FSSLTKQF	8	6	HLA-A*02:01	random	26717.6	32	0.4825
FSTSSVWRSY	10	8	HLA-A*02:01	random	26974.5	33	0.458483
FSVIYGENY	9	6	HLA-A*02:01	random	32624.2	43	0.38751
FTAYEMKIGVI	11	10	HLA-A*02:01	random	3670.63	8.6	0.411442
FTEGKDME	8	4	HLA-A*02:01	random	42612.1	74	0.383495
FTHVIFQNVAK	11	2	HLA-A*02:01	random	25045.7	32	0.551987
FTVYLCSISE	10	4	HLA-A*02:01	random	24119.4	30	0.29415
FTYLKPRK	8	1	HLA-A*02:01	random	24146	29	0.509567
FVANRQKD	8	8	HLA-A*02:01	random	40447.7	65	0.319038
FVDRRGTAE	9	4	HLA-A*02:01	random	32075	42	0.432665
FVEIVGHYSL	10	3	HLA-A*02:01	random	959.2	5.1	0.394824
FVGLYPRTTYS	11	7	HLA-A*02:01	random	10180.5	16	0.534848
FVGRSTGTR	9	4	HLA-A*02:01	random	31782.4	41	0.359958
FVINHMLKNN	10	2	HLA-A*02:01	random	22202.2	27	0.508779
FVLPEEIIQ	9	2	HLA-A*02:01	random	31074.5	40	0.528306
FWAKLKNLFF	10	4	HLA-A*02:01	random	21018.7	26	0.564858
FYGGSHKQ	8	1	HLA-A*02:01	random	41806.2	70	0.305517
FYNQEQRQAF	10	3	HLA-A*02:01	random	34729.2	48	0.414857
FYPQPLLN	8	7	HLA-A*02:01	random	42559.5	74	0.607042
GAAGTCKET	9	3	HLA-A*02:01	random	38810.8	59	0.448586
GAGGTRNISG	10	10	HLA-A*02:01	random	44171.6	83	0.325792
GAPRGDKEELT	11	8	HLA-A*02:01	random	42755.4	75	0.361673
GAPTVRQVP	9	2	HLA-A*02:01	random	45913.2	91	0.349764
GARMPWKG	8	3	HLA-A*02:01	random	42908.3	76	0.423668
GATQSSPA	8	4	HLA-A*02:01	random	27977.4	34	0.350503
GAVLGVGLS	9	9	HLA-A*02:01	random	34400.8	47	0.485786
GAVVLTPL	8	3	HLA-A*02:01	random	8039.49	14	0.590264
GAWVLVLS	8	4	HLA-A*02:01	random	21006.4	25	0.596132
GCADKGKINPA	11	10	HLA-A*02:01	random	27131	35	0.46372
GCKHFLIDA	9	8	HLA-A*02:01	random	32600.2	43	0.44218
GDAPQTSQGR	10	6	HLA-A*02:01	random	45291.6	89	0.300808
GDCTVATHAS	10	8	HLA-A*02:01	random	45386.7	89	0.439833
GDIKMGAP	8	5	HLA-A*02:01	random	45431.3	89	0.420347
GDLGLGRFFS	10	7	HLA-A*02:01	random	38431.1	59	0.570012
GDNCRYSH	8	4	HLA-A*02:01	random	44076.2	82	0.483742
GDNVTLQPL	9	2	HLA-A*02:01	random	33650.2	45	0.43116
GDTIALNIIK	10	8	HLA-A*02:01	random	42054.2	72	0.423141
GDTLKTAVL	9	8	HLA-A*02:01	random	38092.4	56	0.477775
GDTTEHGHP	9	1	HLA-A*02:01	random	48246.2	100	0.327571
GDVICVSDYGH	11	7	HLA-A*02:01	random	43907.8	81	0.298169
GDVLFVGKH	9	7	HLA-A*02:01	random	43873.9	80	0.383618
GDYPLKNLNVV	11	9	HLA-A*02:01	random	23733.8	30	0.703039
GEEDIRRAREA	11	6	HLA-A*02:01	random	44889.4	86	0.363191
GEEEKEYTCKS	11	1	HLA-A*02:01	random	46044.2	93	0.339089
GEILVNGISA	10	9	HLA-A*02:01	random	32804.2	44	0.448489
GELFLVKET	9	7	HLA-A*02:01	random	36684	52	0.495138
GERRICSHHGV	11	1	HLA-A*02:01	random	37281.7	55	0.382415
GESAGAAS	8	7	HLA-A*02:01	random	44007.2	81	0.445296
GETGKRVS	8	1	HLA-A*02:01	random	46948.9	97	0.292095
GFASVIMQ	8	7	HLA-A*02:01	random	38548.6	58	0.454935
GFFGIYKG	8	7	HLA-A*02:01	random	32218.2	41	0.36532
GFSPRDITLKW	11	2	HLA-A*02:01	random	35360.9	50	0.428865
GFTDSPHY	8	4	HLA-A*02:01	random	38739.7	59	0.384217
GFVMNFSNG	9	7	HLA-A*02:01	random	40742.4	66	0.463289
GFWPFGFD	8	4	HLA-A*02:01	random	34116.6	45	0.528283
GGDLMKRIN	9	4	HLA-A*02:01	random	48143	100	0.432821
GGDTPGSSKL	10	8	HLA-A*02:01	random	38037.8	57	0.327717
GGDWIDLVV	9	5	HLA-A*02:01	random	13124.9	19	0.499213
GGETKCVFWNF	11	4	HLA-A*02:01	random	38534.9	59	0.47022
GGGNVQHRA	9	5	HLA-A*02:01	random	40150.3	64	0.308803
GGGNVQHRAG	10	5	HLA-A*02:01	random	47283.4	98	0.288814
GGKDCTAP	8	8	HLA-A*02:01	random	46926.5	97	0.412988
GGKTPNNE	8	1	HLA-A*02:01	random	47552.3	99	0.410287
GGLQGISMKDS	11	7	HLA-A*02:01	random	43820.7	81	0.352949
GGPPALDGS	9	1	HLA-A*02:01	random	43172.3	77	0.358901
GGQHHTNPN	9	5	HLA-A*02:01	random	46501.6	94	0.355955
GGRPNKGPNVF	11	4	HLA-A*02:01	random	42791.2	75	0.487596
GGRRIRLY	8	4	HLA-A*02:01	random	40341.8	64	0.321344
GGSHVSRCFYW	11	4	HLA-A*02:01	random	38272.6	58	0.393512
GGSVEPAHACR	11	4	HLA-A*02:01	random	45687.6	91	0.461643
GGVPIQPSVRT	11	8	HLA-A*02:01	random	40100.9	64	0.44811
GHATDEEKLA	10	1	HLA-A*02:01	random	44250.1	83	0.344519
GHLAAPARAWA	11	2	HLA-A*02:01	random	31961.3	43	0.701891
GHPHMNSICID	11	9	HLA-A*02:01	random	46820.4	97	0.2799
GHQRRQARITH	11	5	HLA-A*02:01	random	45562.2	90	0.344507
GHRYCDPVV	9	2	HLA-A*02:01	random	33777.1	45	0.542308
GHYPKSGFR	9	3	HLA-A*02:01	random	40877.5	66	0.370145
GIESDEEI	8	4	HLA-A*02:01	random	20399.2	25	0.363462
GIGCPKCDTV	10	3	HLA-A*02:01	random	5161.64	9.6	0.475303
GIHLRTQSF	9	7	HLA-A*02:01	random	19625.4	25	0.435196
GIIAMSCF	8	5	HLA-A*02:01	random	14568.1	19	0.29421
GIQELEDRRS	10	7	HLA-A*02:01	random	38654.7	59	0.34353
GIQKYFVDIN	10	8	HLA-A*02:01	random	34953.8	48	0.31578
GISASTVAK	9	8	HLA-A*02:01	random	35044	48	0.479676
GISYTTLR	8	1	HLA-A*02:01	random	32765.5	42	0.483297
GIVEGLITTV	10	7	HLA-A*02:01	positive	17.86	0.7	0.559768
GKETSVTID	9	5	HLA-A*02:01	random	48090.4	100	0.320624
GKGGGKIRKV	10	1	HLA-A*02:01	random	39755.9	63	0.352789
GKQHMSSMKEE	11	8	HLA-A*02:01	random	47498.3	99	0.307473
GKQRSKQL	8	4	HLA-A*02:01	random	42153.7	72	0.315899
GKRLNIQLKK	10	8	HLA-A*02:01	random	46398.5	95	0.485809
GKSELRINK	9	8	HLA-A*02:01	random	44572	83	0.474195
GKSFSWAPC	9	6	HLA-A*02:01	random	38978.8	59	0.610395
GKSMLIIHQLT	11	10	HLA-A*02:01	random	38604.4	59	0.572514
GKTVIIMIV	9	2	HLA-A*02:01	random	24938.4	31	0.186994
GKVISSYEHV	10	1	HLA-A*02:01	random	29679.3	38	0.526412
GKVNVKTLHLG	11	9	HLA-A*02:01	random	44598.1	85	0.413225
GLAGDNIYL	9	9	HLA-A*02:01	random	14.52	0.7	0.509704
GLAPLQHLIR	10	5	HLA-A*02:01	random	19852.4	25	0.63566
GLAPRSRPT	9	9	HLA-A*02:01	random	6792.78	13	0.536862
GLDHMLAME	9	1	HLA-A*02:01	random	12860.1	18	0.47309
GLFGDIYLA	9	2	HLA-A*02:01	positive	5.75	0.3	0.486093
GLHDKAPL	8	8	HLA-A*02:01	random	191.6	2.4	0.488134
GLLFCGPN	8	3	HLA-A*02:01	random	14239.1	19	0.546088
GLLLCFLAG	9	1	HLA-A*02:01	random	8815.96	15	0.342009
GLLSSFTC	8	7	HLA-A*02:01	random	485.1	3.7	0.547875
GLMDCYLKLL	10	4	HLA-A*02:01	random	8.08	0.3	0.45583
GLPAAAAPAST	11	3	HLA-A*02:01	random	3947.38	9	0.66934
GLPACTWP	8	1	HLA-A*02:01	random	14001.5	19	0.682418
GLPGLPVD	8	7	HLA-A*02:01	random	26253.9	31	0.576988
GLRGRGSLS	9	5	HLA-A*02:01	random	29417	37	0.434867
GLSRSRSQPCV	11	9	HLA-A*02:01	random	577.37	4	0.558444
GLSTILGRENT	11	8	HLA-A*02:01	random	4826.68	10	0.550908
GLVQWTKSGL	10	10	HLA-A*02:01	random	724.39	4.6	0.394453
GLYKPRRR	8	5	HLA-A*02:01	random	30447.1	38	0.510621
GMAALNMS	8	1	HLA-A*02:01	random	5249.86	9.7	0.552893
GMRALLDTV	9	4	HLA-A*02:01	random	163.16	2.7	0.57079
GMTQGMAWTGQ	11	3	HLA-A*02:01	random	26297.8	34	0.339905
GMVHQLLK	8	5	HLA-A*02:01	random	23893	29	0.385505
GMVISLLQVVS	11	4	HLA-A*02:01	random	10332.8	16	0.687832
GNAASDKNI	9	6	HLA-A*02:01	random	42533.4	73	0.34078
GNAVSLVPP	9	1	HLA-A*02:01	random	41456.6	69	0.529881
GNGGTRSVVE	10	5	HLA-A*02:01	random	47104.5	98	0.380533
GPDADISVS	9	6	HLA-A*02:01	random	43990.4	80	0.361821
GPDMTGFR	8	4	HLA-A*02:01	random	44257.6	83	0.407169
GPGPDGDR	8	8	HLA-A*02:01	random	46666	96	0.305169
GPKGERGEK	9	9	HLA-A*02:01	random	46951.1	96	0.304959
GPLDQDQQEA	10	1	HLA-A*02:01	random	39596.6	63	0.426337
GPLFPVDA	8	1	HLA-A*02:01	random	34448.1	46	0.569639
GPNMLCLDH	9	4	HLA-A*02:01	random	43163.9	76	0.490284
GPQECLVRIY	10	8	HLA-A*02:01	random	40947.1	68	0.450642
GPVSSGFSE	9	6	HLA-A*02:01	random	44417	83	0.374807
GQNGQQAMSLA	11	7	HLA-A*02:01	random	6836.47	13	0.259623
GQRGNGPQAIS	11	2	HLA-A*02:01	random	37951.7	57	0.303492
GQRKTFSTCGS	11	2	HLA-A*02:01	random	33986.8	47	0.29211
GQSSQEERI	9	9	HLA-A*02:01	random	18311.6	23	0.349314
GRADTAAR	8	4	HLA-A*02:01	random	42877.2	75	0.404321
GRCYPLDKG	9	2	HLA-A*02:01	random	46760.9	95	0.424302
GREVGRTFD	9	3	HLA-A*02:01	random	47980.8	100	0.301965
GRGGRGRGSR	10	5	HLA-A*02:01	random	46320	94	0.300069
GRGRGSRGRG	10	2	HLA-A*02:01	random	48396.9	100	0.28657
GRLRWGPAPLL	11	2	HLA-A*02:01	random	16722.2	22	0.605037
GRPSPMQRLL	10	5	HLA-A*02:01	random	35249.8	49	0.440709
GRTGAGKSS	9	4	HLA-A*02:01	random	46767	95	0.317319
GRTVTLVT	8	1	HLA-A*02:01	random	41210.6	68	0.483114
GSDRPFTL	8	3	HLA-A*02:01	random	14051	19	0.483519
GSEGSAISGMA	11	10	HLA-A*02:01	random	34134.7	47	0.400616
GSFYLPSNCRA	11	7	HLA-A*02:01	random	17589.4	23	0.651741
GSICKGQQL	9	9	HLA-A*02:01	random	25529.5	32	0.386184
GSIMATVLV	9	6	HLA-A*02:01	random	3380.44	8.7	0.655838
GSKVKFTV	8	3	HLA-A*02:01	random	22303.6	27	0.416796
GSLDSDNDDSD	11	2	HLA-A*02:01	random	46514.9	95	0.396291
GSLFLSQWPQ	10	2	HLA-A*02:01	random	32581.6	43	0.61913
GSNMFNHLSAI	11	11	HLA-A*02:01	random	10488.3	16	0.462812
GSPGSVGYP	9	9	HLA-A*02:01	random	43590.9	79	0.362079
GSPKPPPAASP	11	3	HLA-A*02:01	random	44249.5	83	0.517401
GSQLQMDV	8	4	HLA-A*02:01	random	20470.5	25	0.425407
GSVASGSTLQ	10	5	HLA-A*02:01	random	42851.9	76	0.359569
GSYSLVEAQ	9	6	HLA-A*02:01	random	35828.8	50	0.503667
GTKHYGLI	8	1	HLA-A*02:01	random	25582.6	31	0.346083
GTKSSKMSKE	10	4	HLA-A*02:01	random	46043.9	93	0.352575
GTLSRDAS	8	7	HLA-A*02:01	random	37217.7	54	0.413501
GTNHPDVAKQL	11	5	HLA-A*02:01	random	24547	31	0.310061
GTSKINDI	8	6	HLA-A*02:01	random	19336.2	24	0.361204
GVAMVTAVA	9	8	HLA-A*02:01	random	4238.8	9.6	0.499609
GVCNTLDGTCT	11	2	HLA-A*02:01	random	32631.1	44	0.5609
GVDQQPVQNH	10	8	HLA-A*02:01	random	41579.2	70	0.378489
GVGIGGESADK	11	4	HLA-A*02:01	random	42673.1	75	0.299817
GVHIADVSH	9	3	HLA-A*02:01	random	37688.1	55	0.381569
GVIYSIRTNGV	11	10	HLA-A*02:01	random	631.92	4.1	0.460102
GVSILVIGLIT	11	10	HLA-A*02:01	random	17070.4	23	0.338908
GVSVLYTVT	9	1	HLA-A*02:01	random	25959.3	32	0.511698
GVTMKFHSFPN	11	4	HLA-A*02:01	random	33720.4	46	0.471224
GVTMKVMDEVT	11	11	HLA-A*02:01	random	32266.8	43	0.488908
GWLSYILPFGG	11	11	HLA-A*02:01	random	32583.5	44	0.449304
GYIDRSQL	8	5	HLA-A*02:01	random	24825.3	30	0.401448
GYPVVPAEKR	10	3	HLA-A*02:01	random	46296.3	94	0.363161
GYTRGSVLIRE	11	5	HLA-A*02:01	random	44904.2	86	0.36019
HADLTCTTTLN	11	11	HLA-A*02:01	random	39926.6	63	0.616838
HAFFPPDL	8	3	HLA-A*02:01	random	13169.7	18	0.571695
HAGENSLRT	9	1	HLA-A*02:01	random	34512.7	47	0.521308
HAGQGRENSEN	11	3	HLA-A*02:01	random	46691.9	96	0.363527
HAPAPPAS	8	6	HLA-A*02:01	random	37941.2	56	0.587584
HCSDGEGAS	9	9	HLA-A*02:01	random	45709.5	90	0.477935
HDKGQQYRN	9	8	HLA-A*02:01	random	46973.9	96	0.423104
HDLLGCRPCD	10	7	HLA-A*02:01	random	45851.6	92	0.634219
HDVLQLLVA	9	1	HLA-A*02:01	random	33778.2	45	0.514638
HEAPSSPI	8	5	HLA-A*02:01	random	26119.1	31	0.419883
HECYHPNMP	9	4	HLA-A*02:01	random	46708.9	95	0.507277
HEILREAYAL	10	9	HLA-A*02:01	random	22477.1	28	0.599996
HEITSGLEVI	10	2	HLA-A*02:01	random	24860.1	30	0.469217
HFTATTMMPR	10	5	HLA-A*02:01	random	37046.9	54	0.500794
HFVKGVWKK	9	8	HLA-A*02:01	random	38409.8	57	0.37507
HFVKGVWKKTV	11	8	HLA-A*02:01	random	11407.5	17	0.404636
HFVMFFAPWRG	11	10	HLA-A*02:01	random	34502.6	48	0.43012
HGGQYRCYGAH	11	8	HLA-A*02:01	random	44571.2	85	0.390018
HGKNWRHVYK	10	9	HLA-A*02:01	random	40620.5	67	0.494865
HGNMHGIIGPS	11	3	HLA-A*02:01	random	40653.9	66	0.371766
HGNRFNLVQ	9	6	HLA-A*02:01	random	44119.6	81	0.576634
HHNEDITL	8	1	HLA-A*02:01	random	29476	36	0.428295
HHSSLFETQRQ	11	3	HLA-A*02:01	random	44787.3	86	0.475665
HHTNPNLLSPA	11	2	HLA-A*02:01	random	33098.3	45	0.483102
HIDFIYLAL	9	2	HLA-A*02:01	random	391.26	3.8	0.300373
HIKSNLTSPQT	11	2	HLA-A*02:01	random	27988.6	36	0.561061
HITLHHEEANN	11	11	HLA-A*02:01	random	41434	69	0.585521
HKDARVKLV	9	2	HLA-A*02:01	random	33963.7	46	0.49893
HKGWKEWSIKT	11	9	HLA-A*02:01	random	40589.3	66	0.451725
HKLRKPQNGSR	11	7	HLA-A*02:01	random	45522.9	90	0.542951
HKQQVVKFL	9	1	HLA-A*02:01	random	33570.6	45	0.356975
HLNENLAK	8	2	HLA-A*02:01	random	21863.5	26	0.638189
HLPADVYPKT	10	7	HLA-A*02:01	random	1532.25	6.1	0.484863
HLPPESVDVVM	11	2	HLA-A*02:01	random	5832.3	12	0.67504
HLRIRECTAPP	11	8	HLA-A*02:01	random	23903.4	30	0.475188
HLTNRMLSMG	10	2	HLA-A*02:01	random	21620	27	0.464042
HLVKSQEP	8	2	HLA-A*02:01	random	29737.7	37	0.462133
HMFPTGCFD	9	2	HLA-A*02:01	random	20776.5	26	0.553769
HMIVVSMTYGS	11	2	HLA-A*02:01	random	4093.84	9.1	0.240884
HMKVYDKEAQ	10	10	HLA-A*02:01	random	39726.1	63	0.441543
HMRVHTGEKP	10	1	HLA-A*02:01	random	38666	59	0.361623
HMVPPHHTL	9	7	HLA-A*02:01	random	299.75	3.4	0.502385
HNFVGTFSR	9	8	HLA-A*02:01	random	33532.4	45	0.462115
HNIQREKEFL	10	5	HLA-A*02:01	random	35002.7	48	0.392643
HNKLHFPMDIH	11	1	HLA-A*02:01	random	42874.6	76	0.501003
HPEDDWMENID	11	5	HLA-A*02:01	random	46543.2	95	0.399811
HPLTGSDSQSR	11	4	HLA-A*02:01	random	42994	76	0.360963
HPSVGSAR	8	3	HLA-A*02:01	random	41269.4	68	0.389158
HPVFKETEIEV	11	8	HLA-A*02:01	random	21912.7	28	0.509348
HQDDTKHR	8	7	HLA-A*02:01	random	40668.3	66	0.329933
HQRPSVFQQLV	11	10	HLA-A*02:01	random	4644.83	9.7	0.47249
HRALLVFLA	9	3	HLA-A*02:01	random	18584.9	23	0.313111
HRECAGGCSG	10	5	HLA-A*02:01	random	47253.2	98	0.412585
HRSDLIEHQRF	11	11	HLA-A*02:01	random	39117.1	61	0.595082
HSCHKMKYKGQ	11	4	HLA-A*02:01	random	45370.4	89	0.40128
HSLESQVTF	9	7	HLA-A*02:01	random	21942.2	27	0.663028
HTCKEFVD	8	2	HLA-A*02:01	random	42757.2	75	0.460387
HTFPVVDC	8	6	HLA-A*02:01	random	20163.6	24	0.546922
HTHQTVDF	8	5	HLA-A*02:01	random	31712.1	40	0.280171
HTPLLPST	8	4	HLA-A*02:01	random	23947	29	0.558861
HTVDAVELEPS	11	9	HLA-A*02:01	random	22925.8	29	0.459956
HVIFGNLEKL	10	1	HLA-A*02:01	random	2867.5	7.6	0.513174
HVLGVPLD	8	3	HLA-A*02:01	random	32271.8	41	0.500496
HVSRCFYWLMQ	11	1	HLA-A*02:01	random	32140.9	43	0.44476
HWRIHTGAR	9	8	HLA-A*02:01	random	42343.3	72	0.397068
HYCHVFTA	8	2	HLA-A*02:01	random	24414.9	29	0.530507
HYDVKNPS	8	6	HLA-A*02:01	random	43887.4	81	0.423828
HYHPSKVAA	9	9	HLA-A*02:01	random	38636.6	58	0.427558
HYLSDICHLIR	11	2	HLA-A*02:01	random	39909.9	63	0.516728
HYNHELYTNDT	11	10	HLA-A*02:01	random	40854.2	67	0.44435
HYNLHVKPLLE	11	3	HLA-A*02:01	random	44489.2	84	0.518097
HYQNGQAPP	9	5	HLA-A*02:01	random	44236.7	81	0.489867
IAATLFVVI	9	2	HLA-A*02:01	random	3803.58	9	0.523693
IADPTLKCFDE	11	3	HLA-A*02:01	random	39163.6	61	0.46681
IAIYFSQD	8	2	HLA-A*02:01	random	35560.5	49	0.328425
IAKAQMCPGKA	11	1	HLA-A*02:01	random	29538.7	38	0.490711
IALNENFD	8	4	HLA-A*02:01	random	40751.5	66	0.601312
IAPALISSGL	10	2	HLA-A*02:01	random	4137.76	8.8	0.460206
IAQSKEDDVVI	11	9	HLA-A*02:01	random	24188.6	31	0.313283
IARPTEKKI	9	1	HLA-A*02:01	random	38206.3	56	0.303921
IAYESGVN	8	3	HLA-A*02:01	random	38134.7	56	0.536329
ICIAFQET	8	7	HLA-A*02:01	random	28786.4	35	0.506155
ICLLANMAVDW	11	11	HLA-A*02:01	random	37266.5	55	0.415101
ICSPLHYPV	9	9	HLA-A*02:01	random	2416.32	7.5	0.648641
ICTKSSGGKL	10	4	HLA-A*02:01	random	38970.5	60	0.377482
IDAMNFPTSN	10	7	HLA-A*02:01	random	44043.1	82	0.631705
IDFLRRLYEE	10	10	HLA-A*02:01	random	37582	56	0.538824
IDFQHAHGL	9	6	HLA-A*02:01	random	22319.1	28	0.548735
IEIGSSRLTKL	11	4	HLA-A*02:01	random	22453.8	29	0.417776
IEIVSVQVPA	10	5	HLA-A*02:01	random	26249	32	0.354647
IEKDLIPY	8	1	HLA-A*02:01	random	39135.9	60	0.469588
IEKLALEKS	9	7	HLA-A*02:01	random	44485.8	83	0.542343
IEPRTLQYK	9	6	HLA-A*02:01	random	41642.2	70	0.365006
IETVTSLSLSN	11	10	HLA-A*02:01	random	44752.3	86	0.484942
IFEEVIFIC	9	1	HLA-A*02:01	random	28427.9	36	0.466083
IFISWASEIGK	11	2	HLA-A*02:01	random	34342.6	48	0.301555
IFNAPDIQRQL	11	6	HLA-A*02:01	random	20991.1	27	0.38304
IGKSHQLVV	9	8	HLA-A*02:01	random	28439	36	0.564106
IGPALRNNTA	10	6	HLA-A*02:01	random	35567.2	50	0.65376
IGPSGPQGPA	10	4	HLA-A*02:01	random	35825.8	51	0.376803
IGVPKTSPRQ	10	1	HLA-A*02:01	random	44954.9	87	0.315348
IHNGKKSR	8	8	HLA-A*02:01	random	46102.6	93	0.355743
IHQKFGSGLT	10	7	HLA-A*02:01	random	39876.9	64	0.3815
IHTGEKPYE	9	4	HLA-A*02:01	random	47539.4	99	0.350572
IIKTILRIPST	11	3	HLA-A*02:01	random	16081.9	22	0.502282
IILPHLGYGEA	11	3	HLA-A*02:01	random	748.16	4.3	0.490221
IILVAVPHV	9	7	HLA-A*02:01	positive	47.47	1.5	0.625364
IKAELLSRL	9	1	HLA-A*02:01	random	16161.5	21	0.647523
IKESSTDYSNV	11	8	HLA-A*02:01	random	37257.9	55	0.436157
IKHDHIVST	9	7	HLA-A*02:01	random	34106.2	46	0.426435
IKLLDTLPL	9	3	HLA-A*02:01	random	19798.4	25	0.637169
IKQLEEDKHR	10	10	HLA-A*02:01	random	47387.9	99	0.411377
IKSADKMPPM	10	5	HLA-A*02:01	random	32864.9	44	0.503472
IKVLRSRI	8	1	HLA-A*02:01	random	33921.9	45	0.485592
ILAAVEAV	8	5	HLA-A*02:01	random	13.69	0.5	0.700265
ILATDYENYAL	11	5	HLA-A*02:01	random	34.8	1	0.511856
ILCVAGGWA	9	2	HLA-A*02:01	random	9018.85	15	0.320831
ILDKVLVHL	9	9	HLA-A*02:01	positive	24.98	1	0.684646
ILERVKSEGL	10	7	HLA-A*02:01	random	3370.33	8.1	0.423
ILETIDKA	8	3	HLA-A*02:01	random	6057.07	12	0.427815
ILEYLDKWF	9	6	HLA-A*02:01	random	16887.1	22	0.538295
ILFTMHNNGIF	11	7	HLA-A*02:01	random	6534.04	13	0.338157
ILHKFVLRRR	10	3	HLA-A*02:01	random	23507.8	29	0.57296
ILHLLVSLAM	10	6	HLA-A*02:01	random	1076.16	5.3	0.330081
ILISSRHFWT	10	4	HLA-A*02:01	random	387.4	3.4	0.559114
ILKHTLNS	8	7	HLA-A*02:01	random	16973	21	0.589283
ILNAMIAKI	9	7	HLA-A*02:01	positive	45.62	1.4	0.389991
ILNRTAGA	8	3	HLA-A*02:01	random	1423.27	5.8	0.601296
ILPEELQA	8	8	HLA-A*02:01	random	247.34	2.8	0.689018
ILQDMWRLLDL	11	1	HLA-A*02:01	random	192.14	2.4	0.612835
ILQLKLGM	8	2	HLA-A*02:01	random	3130.8	7.7	0.600654
ILRAEGRME	9	8	HLA-A*02:01	random	39580.1	61	0.586022
ILSLMVFLS	9	8	HLA-A*02:01	random	859.82	5.2	0.307947
ILSPRINEE	9	8	HLA-A*02:01	random	16015.5	21	0.588433
ILSVISGSIFI	11	10	HLA-A*02:01	random	58.41	1.3	0.274433
ILTDYGFKG	9	8	HLA-A*02:01	random	4619.7	9.8	0.406759
ILTGLNYEV	9	9	HLA-A*02:01	positive	8.57	0.5	0.669566
ILVSVVDT	8	6	HLA-A*02:01	random	2132.84	6.6	0.395486
IMDIRSAAG	9	2	HLA-A*02:01	random	7545.84	14	0.452019
IMEDDEYV	8	2	HLA-A*02:01	random	56.7	1.3	0.472751
IMQLMPFGC	9	2	HLA-A*02:01	positive	1688.25	6.6	0.607622
IMSPVPLL	8	4	HLA-A*02:01	random	20.52	0.6	0.644811
INAQLNLDS	9	8	HLA-A*02:01	random	41808.4	70	0.548558
INGLPRDLRCF	11	3	HLA-A*02:01	random	41359	69	0.465571
INKAVAIIPR	10	2	HLA-A*02:01	random	40883.6	68	0.490204
INQASQGQA	9	9	HLA-A*02:01	random	39255.1	60	0.379485
INQNFPASTD	10	9	HLA-A*02:01	random	44570.7	85	0.528345
INVHDVETQF	10	5	HLA-A*02:01	random	36671.3	53	0.296232
IPAGVFTMGT	10	1	HLA-A*02:01	random	29334.6	37	0.60223
IPDILADL	8	2	HLA-A*02:01	random	21171.2	25	0.493684
IPEEHRQAIP	10	9	HLA-A*02:01	random	44268	83	0.333274
IPGTSENSAFR	11	11	HLA-A*02:01	random	40558.5	66	0.438997
IPKLIHYHQ	9	5	HLA-A*02:01	random	42030.1	71	0.506382
IPRYLLFT	8	5	HLA-A*02:01	random	34425	46	0.452664
IPVSCRPQ	8	1	HLA-A*02:01	random	42785.9	75	0.443319
IQETVKVN	8	4	HLA-A*02:01	random	43803.4	80	0.555131
IQNNITLKYKK	11	6	HLA-A*02:01	random	32035.1	43	0.469048
IQRKLSGLQR	10	9	HLA-A*02:01	random	35707.5	50	0.469958
IQRLYSGTA	9	6	HLA-A*02:01	random	15037.2	20	0.417761
IQSIQRPDAE	10	8	HLA-A*02:01	random	42067.5	73	0.348581
IQSQVVAQIHA	11	10	HLA-A*02:01	random	5405.29	12	0.341715
IQTVSIGVASG	11	7	HLA-A*02:01	random	32598.9	44	0.357921
IQVYHIFRNSW	11	7	HLA-A*02:01	random	15256.6	21	0.480753
IQWLPSDA	8	3	HLA-A*02:01	random	4478.01	9.1	0.509793
IRENFKLKLQE	11	4	HLA-A*02:01	random	46500.2	95	0.459109
IRLARIGRILR	11	3	HLA-A*02:01	random	39913.5	63	0.523269
IRPIGIFS	8	5	HLA-A*02:01	random	38812.3	59	0.449672
IRRHLHVL	8	3	HLA-A*02:01	random	28569.4	35	0.53986
IRRKNCPA	8	7	HLA-A*02:01	random	39621	62	0.54381
IRRTVPLWK	9	9	HLA-A*02:01	random	44680.7	84	0.484205
IRSRSSSSSS	10	10	HLA-A*02:01	random	43588.6	80	0.435437
ISDGIGDK	8	6	HLA-A*02:01	random	40682.9	66	0.359727
ISESILSLVVS	11	4	HLA-A*02:01	random	34135.4	47	0.596598
ISGISIIV	8	5	HLA-A*02:01	random	8440.65	14	0.464119
ISKVDQDL	8	1	HLA-A*02:01	random	38397.6	57	0.365596
ISLKRKFL	8	4	HLA-A*02:01	random	18990.1	23	0.55441
ISRKTGNV	8	5	HLA-A*02:01	random	27739.4	33	0.454801
ISTEDLPSQAL	11	3	HLA-A*02:01	random	11942.5	18	0.486394
ISVPMRIYIK	10	1	HLA-A*02:01	random	33836.8	46	0.338957
ISYGICRL	8	6	HLA-A*02:01	random	6043.49	12	0.521407
ITLAYSEV	8	2	HLA-A*02:01	random	102.57	1.8	0.552193
ITPNMLGDFTT	11	7	HLA-A*02:01	random	17368	23	0.521188
ITTDIVFRGLD	11	7	HLA-A*02:01	random	34397	48	0.354063
IVDLCYSSAIT	11	1	HLA-A*02:01	random	10051.6	16	0.332218
IVEIAVGDKVL	11	11	HLA-A*02:01	random	19581.1	25	0.305262
IVFPLPMN	8	7	HLA-A*02:01	random	25225.4	30	0.616235
IVGEMETK	8	1	HLA-A*02:01	random	35257.2	48	0.379335
IVRGLYYEE	9	3	HLA-A*02:01	random	33593.5	45	0.463784
IVRSVLFVS	9	3	HLA-A*02:01	random	19917	25	0.413358
IVSPSLLS	8	1	HLA-A*02:01	random	18994	23	0.523283
IYFPYYPYN	9	3	HLA-A*02:01	random	29577.2	38	0.5713
IYIVAQFDNHN	11	2	HLA-A*02:01	random	43514.7	79	0.412558
IYTGEKPYKCT	11	2	HLA-A*02:01	random	44097.5	82	0.381746
IYTGLTSA	8	6	HLA-A*02:01	random	29989.2	37	0.462786
KAEFRTRK	8	5	HLA-A*02:01	random	42639.1	74	0.499519
KAEFTSPPP	9	9	HLA-A*02:01	random	41334.3	68	0.458651
KAEQGNCSTRR	11	10	HLA-A*02:01	random	43164.9	77	0.527127
KAESDEADEC	10	4	HLA-A*02:01	random	43252.1	78	0.430248
KAISFLGCIVQ	11	9	HLA-A*02:01	random	30133.3	39	0.523246
KARKGVTL	8	3	HLA-A*02:01	random	19927.4	24	0.497811
KARLHTESGDF	11	10	HLA-A*02:01	random	35369	50	0.350905
KARQELQEA	9	3	HLA-A*02:01	random	28237.2	35	0.542407
KAVYRLFGK	9	8	HLA-A*02:01	random	21096.2	26	0.446893
KCDKVFKRFS	10	3	HLA-A*02:01	random	42943.2	76	0.458776
KCHCKITSL	9	6	HLA-A*02:01	random	18954.5	24	0.501153
KCKLCGKAFHC	11	4	HLA-A*02:01	random	41889.6	71	0.637342
KCKMIYLEQQA	11	5	HLA-A*02:01	random	35463.8	50	0.581141
KCVYCGHSFE	10	3	HLA-A*02:01	random	41289.4	69	0.381241
KDDRFFNI	8	1	HLA-A*02:01	random	20671.1	25	0.504882
KDENNIDAC	9	4	HLA-A*02:01	random	45661	90	0.555487
KDFDDIRQ	8	4	HLA-A*02:01	random	43787.9	80	0.474732
KDGQPSDP	8	2	HLA-A*02:01	random	47743.6	100	0.396126
KDGVRQISIES	11	8	HLA-A*02:01	random	42923.4	76	0.365295
KDPGAEQVLLH	11	1	HLA-A*02:01	random	43260	78	0.671559
KDPGPSEKQ	9	5	HLA-A*02:01	random	47197.1	97	0.402267
KDTQEGIITV	10	4	HLA-A*02:01	random	22534.6	28	0.545883
KEPASSYPST	10	7	HLA-A*02:01	random	35159.5	49	0.457169
KEVHPLVQC	9	6	HLA-A*02:01	random	36417.8	51	0.54614
KEYSDIINT	9	2	HLA-A*02:01	random	27104.2	34	0.459435
KFEALKPK	8	3	HLA-A*02:01	random	42429.2	73	0.49503
KFEQEKKYRP	10	7	HLA-A*02:01	random	46640.3	96	0.372137
KFQSLMSEK	9	3	HLA-A*02:01	random	36389.4	51	0.42797
KFTSLQNFSN	10	10	HLA-A*02:01	random	40456.7	66	0.616243
KFYASTPELRK	11	2	HLA-A*02:01	random	32670.1	44	0.442329
KFYSVARKDI	10	5	HLA-A*02:01	random	23388.7	29	0.319923
KGAKGTFHC	9	5	HLA-A*02:01	random	36105.5	51	0.507226
KGATMDLEIFN	11	4	HLA-A*02:01	random	42784.1	75	0.48045
KGCALCPLVEN	11	6	HLA-A*02:01	random	44546.3	85	0.617043
KGERMGCPAG	10	4	HLA-A*02:01	random	45608.9	91	0.432354
KGFGFVTF	8	6	HLA-A*02:01	random	14499.4	19	0.623648
KGIGYVFVLQP	11	6	HLA-A*02:01	random	31929.7	43	0.499833
KGLKWGECVGS	11	8	HLA-A*02:01	random	36547.6	53	0.579789
KGNANNFYTWE	11	1	HLA-A*02:01	random	44051.7	82	0.629178
KGQGEYSGS	9	9	HLA-A*02:01	random	44154.9	81	0.359426
KGQTNTPPP	9	1	HLA-A*02:01	random	44429.5	83	0.409111
KGRGKEAE	8	8	HLA-A*02:01	random	46751.5	96	0.40458
KGSDAGQF	8	8	HLA-A*02:01	random	38517.9	58	0.433913
KGSQTMTS	8	6	HLA-A*02:01	random	42110.2	72	0.433095
KHAPDYRP	8	1	HLA-A*02:01	random	45464.3	89	0.462428
KHEEEEWT	8	3	HLA-A*02:01	random	44675.5	85	0.560555
KHFPVGNPE	9	8	HLA-A*02:01	random	38398.6	57	0.485633
KHHPDKNPDNP	11	10	HLA-A*02:01	random	48175.2	100	0.423208
KHTCIVDGKKL	11	2	HLA-A*02:01	random	35294.5	50	0.323562
KHTLVIHQRTH	11	2	HLA-A*02:01	random	42549	74	0.49526
KHYIRRTKRFS	11	9	HLA-A*02:01	random	41819.4	71	0.374344
KIDHEAEENS	10	4	HLA-A*02:01	random	32810.6	44	0.553333
KIEPVSPCSSV	11	10	HLA-A*02:01	random	1230.79	5.3	0.628773
KINLFGEE	8	8	HLA-A*02:01	random	32515.2	42	0.569174
KIVDILEEE	9	4	HLA-A*02:01	random	17986.5	23	0.480918
KKCIREPRFVE	11	5	HLA-A*02:01	random	46447	95	0.689156
KKEIARQMKA	10	6	HLA-A*02:01	random	43518.5	79	0.508527
KKEKRVTV	8	8	HLA-A*02:01	random	35094.2	48	0.571882
KKGPARLLSSS	11	2	HLA-A*02:01	random	44268.2	83	0.505269
KKKDWLFD	8	1	HLA-A*02:01	random	44921.8	86	0.477847
KKKKYTNK	8	5	HLA-A*02:01	random	46131.9	93	0.426165
KKLEEGMVF	9	3	HLA-A*02:01	random	33861.3	45	0.703916
KKPRLDSVTS	10	7	HLA-A*02:01	random	45844.9	92	0.485246
KKPYKCEGCGK	11	8	HLA-A*02:01	random	46342.9	94	0.422298
KKRPLENDG	9	4	HLA-A*02:01	random	47790.6	99	0.474641
KKVQFLGDKNK	11	2	HLA-A*02:01	random	44836.8	86	0.344084
KKYQIFLKLVE	11	5	HLA-A*02:01	random	41489.6	70	0.560002
KLARTQLSWLK	11	4	HLA-A*02:01	random	11763.5	18	0.611627
KLCIYIWGV	9	5	HLA-A*02:01	random	4.48	0.3	0.368781
KLCRARRY	8	4	HLA-A*02:01	random	33261.5	43	0.608092
KLDPEASSIN	10	5	HLA-A*02:01	random	19269.5	24	0.566685
KLFSRGCTEE	10	5	HLA-A*02:01	random	9100.32	14	0.496453
KLHGRDGRKN	10	8	HLA-A*02:01	random	41060.9	68	0.405387
KLKAAHSYNP	10	6	HLA-A*02:01	random	18790.9	24	0.577556
KLLILHQVV	9	8	HLA-A*02:01	random	80.52	1.9	0.766965
KLMNIQQKL	9	8	HLA-A*02:01	positive	22.38	1	0.631208
KLRVTGPEGAL	11	10	HLA-A*02:01	random	6174.82	13	0.426621
KLTTGKEAAL	10	5	HLA-A*02:01	random	920.82	5	0.495937
KMIQTIGLSVG	11	1	HLA-A*02:01	random	7714.97	14	0.505424
KMLRKSINQD	10	3	HLA-A*02:01	random	22496.7	28	0.502239
KMNEGIVKL	9	4	HLA-A*02:01	random	7.13	0.4	0.581168
KMRVLKFACR	10	3	HLA-A*02:01	random	27985.7	35	0.467273
KMSGLRYN	8	5	HLA-A*02:01	random	19880.5	24	0.577495
KNDSFSER	8	2	HLA-A*02:01	random	41090.3	67	0.471675
KNFHIFYYIYA	11	2	HLA-A*02:01	random	3581.35	8.5	0.19686
KNFSLLSFG	9	9	HLA-A*02:01	random	31133.3	40	0.47941
KNHWWSHPLP	10	5	HLA-A*02:01	random	37714	56	0.570461
KNLVAMKEIL	10	9	HLA-A*02:01	random	27725.3	34	0.44995
KNNYQQLLGAL	11	6	HLA-A*02:01	random	26924	34	0.488058
KNRKDIENQY	10	5	HLA-A*02:01	random	41399.1	70	0.524264
KNVPKIKHR	9	5	HLA-A*02:01	random	43544.8	78	0.380042
KNYFAITSGI	10	5	HLA-A*02:01	random	12554	17	0.3646
KPEVVAAYRDK	11	10	HLA-A*02:01	random	46408	94	0.456168
KPFKCNEC	8	8	HLA-A*02:01	random	36163.2	51	0.591141
KPITCKDELA	10	8	HLA-A*02:01	random	34924.6	48	0.425277
KPNSDLQAGKN	11	7	HLA-A*02:01	random	46351.3	94	0.458132
KPPVFTGKD	9	3	HLA-A*02:01	random	45190.2	87	0.381394
KPRSLDSSRMF	11	10	HLA-A*02:01	random	40035.3	64	0.47274
KPVLTQTSEQA	11	1	HLA-A*02:01	random	35795.2	51	0.371661
KPVSKKHSKL	10	8	HLA-A*02:01	random	34684	48	0.34962
KQGMLLKRRGK	11	9	HLA-A*02:01	random	37527.7	56	0.365719
KQHDQVSKI	9	1	HLA-A*02:01	random	1700.09	6.6	0.30498
KQKLGMNL	8	5	HLA-A*02:01	random	11756.7	17	0.509324
KQLLYQLP	8	4	HLA-A*02:01	random	21397.3	26	0.572108
KQVFTRYGK	9	6	HLA-A*02:01	random	24180.1	30	0.338591
KRDGRNPTI	9	1	HLA-A*02:01	random	26832.8	33	0.511274
KRIFHERFPFE	11	1	HLA-A*02:01	random	38222.7	58	0.618554
KRKANDKSNE	10	7	HLA-A*02:01	random	48414.2	100	0.419679
KRKERGGRPNK	11	9	HLA-A*02:01	random	45591.8	90	0.399614
KRMLTKDLKN	10	9	HLA-A*02:01	random	45166	88	0.478672
KRNIQRYNSFI	11	5	HLA-A*02:01	random	27840.4	36	0.435217
KRRTEEERK	9	3	HLA-A*02:01	random	46952.1	96	0.391467
KRTIQFVDW	9	2	HLA-A*02:01	random	38760.5	58	0.449235
KRTKRDYDF	9	8	HLA-A*02:01	random	40045.8	63	0.343338
KRVETRDGQVI	11	2	HLA-A*02:01	random	34667.4	48	0.302336
KSCPRLGYQ	9	2	HLA-A*02:01	random	39453.1	61	0.529729
KSCQACRFM	9	2	HLA-A*02:01	random	31592.5	41	0.655859
KSDAYTKVYS	10	4	HLA-A*02:01	random	31303.8	41	0.497978
KSETQISHSK	10	2	HLA-A*02:01	random	43034.5	77	0.36864
KSHLTVHQRIY	11	11	HLA-A*02:01	random	38042.2	57	0.329093
KSIKKGDNKG	10	8	HLA-A*02:01	random	44063.3	82	0.3721
KSSLVNES	8	3	HLA-A*02:01	random	36331.9	51	0.57073
KSYQPETNSY	10	10	HLA-A*02:01	random	30361.7	39	0.594074
KTDAFRRC	8	8	HLA-A*02:01	random	28556.2	35	0.546705
KTQVAGGQLS	10	5	HLA-A*02:01	random	37369.8	55	0.347613
KTRIFLHV	8	5	HLA-A*02:01	random	4874.05	9.5	0.510061
KTSVPEPY	8	1	HLA-A*02:01	random	33528.6	44	0.462674
KVELSEDSPNL	11	11	HLA-A*02:01	random	12397.9	18	0.48083
KVLGKGRCG	9	7	HLA-A*02:01	random	40467	65	0.491087
KVPPTSPS	8	1	HLA-A*02:01	random	28058.9	34	0.431733
KVRRLREARK	10	1	HLA-A*02:01	random	39817.9	63	0.490576
KVSKTRGK	8	6	HLA-A*02:01	random	40716.5	66	0.370578
KVSLDRIQLF	10	6	HLA-A*02:01	random	19798.8	25	0.563238
KVSVASCAQHL	11	3	HLA-A*02:01	random	7579.22	14	0.555205
KVYWTCRDQA	10	5	HLA-A*02:01	random	3727.82	8.4	0.408712
KWEEEERKRQE	11	2	HLA-A*02:01	random	47789.7	100	0.305032
KWQCLDHAQ	9	1	HLA-A*02:01	random	40545.8	65	0.473758
KYGGNLIGNNC	11	7	HLA-A*02:01	random	39633	62	0.635211
KYITEADS	8	6	HLA-A*02:01	random	42373.3	73	0.397708
KYLKSIINSM	10	2	HLA-A*02:01	random	17516.7	22	0.51897
LAAKIQHLE	9	2	HLA-A*02:01	random	33980.6	46	0.602828
LAATRPRAKEV	11	3	HLA-A*02:01	random	17759.9	23	0.417962
LADFPPSPD	9	9	HLA-A*02:01	random	40524.3	65	0.532628
LAFMDNEEFE	10	4	HLA-A*02:01	random	37955.1	57	0.463188
LAGCTGGFL	9	3	HLA-A*02:01	random	17162.1	22	0.508715
LAKVRFPL	8	8	HLA-A*02:01	random	15395.1	20	0.628721
LALCYGGMATR	11	10	HLA-A*02:01	random	30395.2	40	0.333042
LANRLFDH	8	2	HLA-A*02:01	random	36911.7	53	0.613476
LAPLQHLIRVE	11	4	HLA-A*02:01	random	42329.7	73	0.669173
LAQWIENQD	9	6	HLA-A*02:01	random	39829.3	62	0.446928
LAQYQKWDK	9	1	HLA-A*02:01	random	42435.5	73	0.371629
LARLMRRNSL	10	2	HLA-A*02:01	random	24477.7	30	0.552776
LASQKCIH	8	1	HLA-A*02:01	random	41200.2	67	0.585508
LASVVLGLDLR	11	5	HLA-A*02:01	random	32810.1	44	0.48046
LATAFDPATSA	11	9	HLA-A*02:01	random	16232.4	22	0.532174
LATRGSAL	8	2	HLA-A*02:01	random	18375.7	23	0.512019
LATTSKNIT	9	2	HLA-A*02:01	random	41937	71	0.454555
LAVDKTGRIV	10	10	HLA-A*02:01	random	15237.2	20	0.406353
LAYIADHLG	9	5	HLA-A*02:01	random	32153.9	42	0.426758
LAYPVTESCHL	11	1	HLA-A*02:01	random	4416.27	9.4	0.59716
LCFSIMIEFNI	11	11	HLA-A*02:01	random	7078.87	13	0.235016
LCPGSAQKGS	10	2	HLA-A*02:01	random	45331.7	89	0.393516
LCSLYYPKP	9	6	HLA-A*02:01	random	43317.3	77	0.406343
LCVWLSLYISF	11	3	HLA-A*02:01	random	27741.3	35	0.272421
LDARVTDSTG	10	3	HLA-A*02:01	random	44836.7	87	0.432878
LDDALRSQEDL	11	8	HLA-A*02:01	random	35776.4	51	0.505487
LDGHSPSPT	9	9	HLA-A*02:01	random	43375.5	77	0.497585
LDKAMKQA	8	7	HLA-A*02:01	random	42717	75	0.520473
LDLDSIISEV	10	8	HLA-A*02:01	random	5966.29	11	0.578875
LDNFTSKRKHL	11	8	HLA-A*02:01	random	40052.3	64	0.44809
LDQIREGAQLT	11	11	HLA-A*02:01	random	40876.7	67	0.528056
LDRNQPEVTD	10	6	HLA-A*02:01	random	46354.3	94	0.575049
LDSFGLTNDF	10	2	HLA-A*02:01	random	38240.1	58	0.540075
LDSNLIQLTGQ	11	1	HLA-A*02:01	random	44282.9	83	0.54965
LDVCSGPPS	9	6	HLA-A*02:01	random	41954.7	71	0.455544
LDVTLNKLQKL	11	5	HLA-A*02:01	random	35818.7	51	0.52167
LEAMFEQTR	9	9	HLA-A*02:01	random	41427.4	68	0.534745
LEATSDEKDS	10	2	HLA-A*02:01	random	47045.9	97	0.346876
LECVILEL	8	3	HLA-A*02:01	random	22582.6	27	0.551095
LEDHIHTEG	9	3	HLA-A*02:01	random	42149	72	0.420902
LEDIQTDEDK	10	7	HLA-A*02:01	random	45605.6	91	0.335979
LEDSLLKFNLL	11	5	HLA-A*02:01	random	18137.3	24	0.574111
LEDVTGEEFV	10	9	HLA-A*02:01	random	22357.1	27	0.441446
LEGQCSTECN	10	9	HLA-A*02:01	random	47121.4	98	0.639997
LEILTFNNNNI	11	6	HLA-A*02:01	random	25533.4	33	0.516467
LEIPVETVTSE	11	8	HLA-A*02:01	random	42630.1	74	0.585822
LEKPRRQRKPN	11	6	HLA-A*02:01	random	47312.3	98	0.354946
LELMVLNV	8	7	HLA-A*02:01	random	15071.5	19	0.61973
LEPLRGDQ	8	7	HLA-A*02:01	random	46972.5	97	0.411085
LESKLLDH	8	2	HLA-A*02:01	random	42891.2	76	0.557644
LESMASLA	8	8	HLA-A*02:01	random	32717	42	0.56001
LETLQSAF	8	8	HLA-A*02:01	random	36887.2	53	0.545567
LETPKPYISRS	11	10	HLA-A*02:01	random	43026.2	77	0.378492
LETSCSDIRQ	10	4	HLA-A*02:01	random	45374.6	89	0.40411
LFAFFLETNH	10	5	HLA-A*02:01	random	34362.6	47	0.395611
LFDHSNLGS	9	3	HLA-A*02:01	random	31776.9	41	0.529993
LFKRLRAV	8	2	HLA-A*02:01	random	25568.1	31	0.650055
LFNILIMC	8	4	HLA-A*02:01	random	30942.8	39	0.295365
LFQPHLINV	9	4	HLA-A*02:01	random	4054.7	9.3	0.705169
LFRAAVPHT	9	3	HLA-A*02:01	random	34221.5	46	0.656215
LFSGDVICVSD	11	10	HLA-A*02:01	random	40264.1	65	0.536163
LFSKGSDV	8	1	HLA-A*02:01	random	20834.1	25	0.455124
LFVEYETD	8	1	HLA-A*02:01	random	41094.3	67	0.393547
LFVTEELFQRL	11	1	HLA-A*02:01	random	18450.4	24	0.45138
LGAKVTERKQQ	11	11	HLA-A*02:01	random	45286.7	89	0.263192
LGEPKRMER	9	6	HLA-A*02:01	random	45309.1	88	0.497468
LGIVSVTSTD	10	5	HLA-A*02:01	random	43285.8	78	0.457218
LGKMDYRLMM	10	5	HLA-A*02:01	random	37395.3	55	0.443821
LGPSPGPGPSP	11	1	HLA-A*02:01	random	44633.8	85	0.429747
LGQIRSSTMS	10	6	HLA-A*02:01	random	41713.6	71	0.500705
LGSSPVPSST	10	7	HLA-A*02:01	random	38282.5	58	0.538895
LHAEDPLSI	9	4	HLA-A*02:01	random	24464.3	30	0.495946
LHHFRSIDPG	10	5	HLA-A*02:01	random	43369.5	79	0.393963
LHLLVTIRN	9	9	HLA-A*02:01	random	42681.4	74	0.511805
LHTFRATFQE	10	5	HLA-A*02:01	random	43735.5	80	0.459861
LHTPMYFLLRQ	11	10	HLA-A*02:01	random	41665.7	70	0.509862
LHVLGRDAVH	10	8	HLA-A*02:01	random	43819.3	81	0.532348
LICEGKLVK	9	8	HLA-A*02:01	random	37668.6	55	0.483464
LIEELLEES	9	1	HLA-A*02:01	random	20747.8	26	0.619807
LIKALWNNAL	10	9	HLA-A*02:01	random	4595.07	9.2	0.695303
LILFFTFFAFL	11	5	HLA-A*02:01	random	107.37	1.8	0.22688
LILPMTFYH	9	6	HLA-A*02:01	random	12167.7	18	0.603457
LILVGDPKQ	9	7	HLA-A*02:01	random	36913.7	53	0.323469
LIRKSEGLPSD	11	3	HLA-A*02:01	random	36811.5	54	0.434131
LITESALEVV	10	9	HLA-A*02:01	random	395.9	3.5	0.718087
LITLWLQRWV	10	2	HLA-A*02:01	random	1026.9	5.2	0.731801
LITSATRA	8	5	HLA-A*02:01	random	12473	17	0.477279
LKAAHMIRRNF	11	5	HLA-A*02:01	random	37510.3	56	0.553657
LKCVYLSGIQN	11	7	HLA-A*02:01	random	45623.8	91	0.379193
LKEMAQSI	8	1	HLA-A*02:01	random	37213	54	0.564015
LKHIAITEEA	10	9	HLA-A*02:01	random	33715.8	45	0.551769
LKHLASLY	8	7	HLA-A*02:01	random	40507.2	65	0.525785
LKILEGLRKKD	11	6	HLA-A*02:01	random	47291.2	98	0.452529
LKISCKSSGYS	11	7	HLA-A*02:01	random	42490.7	74	0.357353
LKISFRRNNPM	11	9	HLA-A*02:01	random	29365	38	0.573562
LKKELPPR	8	6	HLA-A*02:01	random	43553	79	0.642084
LKLIPMWLPM	10	1	HLA-A*02:01	random	20514	25	0.655134
LKNSDSIVS	9	2	HLA-A*02:01	random	45326.8	88	0.508607
LKTIRDSCVNI	11	9	HLA-A*02:01	random	35065.6	49	0.53409
LKYLWEKDYQ	10	3	HLA-A*02:01	random	43078.9	77	0.501011
LKYSVSQQNKN	11	4	HLA-A*02:01	random	44785.2	86	0.412619
LLAALHRQV	9	7	HLA-A*02:01	random	119.67	2.3	0.677762
LLALGAVLWP	10	3	HLA-A*02:01	random	7077.95	12	0.682946
LLDEECWFPK	10	9	HLA-A*02:01	random	3997.39	8.7	0.690646
LLDGSPCARG	10	2	HLA-A*02:01	random	13144.7	18	0.615924
LLDRRKQCF	9	8	HLA-A*02:01	random	14420.9	20	0.598347
LLESRDSLLVI	11	4	HLA-A*02:01	random	1697.39	6.1	0.481612
LLFRGGKK	8	4	HLA-A*02:01	random	23463.8	28	0.457654
LLFRINRLDL	10	9	HLA-A*02:01	random	535.19	4	0.51432
LLFSITGFLLQ	11	3	HLA-A*02:01	random	5211.41	12	0.360792
LLFSTVVHV	9	4	HLA-A*02:01	random	5.46	0.3	0.673355
LLFSVSLV	8	5	HLA-A*02:01	random	6.5	0.2	0.430121
LLGLALKDAM	10	4	HLA-A*02:01	random	4760.06	9.3	0.592578
LLKQELCRQL	10	9	HLA-A*02:01	random	1982.82	6.6	0.717809
LLKSGRPK	8	3	HLA-A*02:01	random	34379.6	46	0.54761
LLLAWTAVGLP	11	8	HLA-A*02:01	random	3291.4	8.1	0.606839
LLLDDLLVSI	10	6	HLA-A*02:01	positive	5.22	0.2	0.621231
LLLLVFEVLVC	11	5	HLA-A*02:01	random	6959.91	13	0.472252
LLLVQQSS	8	7	HLA-A*02:01	random	8045.91	14	0.611142
LLLVQQSSSQS	11	7	HLA-A*02:01	random	10076.5	16	0.43851
LLNSFSNEEK	10	10	HLA-A*02:01	random	19384.4	24	0.472286
LLPHSSGQ	8	8	HLA-A*02:01	random	22508.3	27	0.470961
LLQPEHPRE	9	7	HLA-A*02:01	random	25980.3	32	0.661731
LLRLDRNTGL	10	5	HLA-A*02:01	random	4259.77	8.9	0.62153
LLSLFFEDLFK	11	5	HLA-A*02:01	random	18495.5	24	0.44308
LLSYKPSG	8	3	HLA-A*02:01	random	15234.1	20	0.492219
LLTWQGLIVP	10	2	HLA-A*02:01	random	12958	18	0.676504
LLVFIIVPAIL	11	11	HLA-A*02:01	random	243.77	2.7	0.228447
LLVGLFQKKLL	11	3	HLA-A*02:01	random	685.55	4.1	0.441378
LLVWLQLK	8	3	HLA-A*02:01	random	16309.4	21	0.646661
LMDLLDRHV	9	9	HLA-A*02:01	random	252.73	3.3	0.666816
LMDVSSES	8	7	HLA-A*02:01	random	4058.02	8.7	0.470771
LMEDMALF	8	8	HLA-A*02:01	random	3850.58	8.4	0.583902
LMGLDLLVF	9	9	HLA-A*02:01	random	9798.29	16	0.628833
LMGPVSSGFS	10	8	HLA-A*02:01	random	6141.63	12	0.470707
LMVELSKSQY	10	10	HLA-A*02:01	random	16642.9	21	0.399544
LNASETLVEI	10	2	HLA-A*02:01	random	19198.8	24	0.646722
LNEFRSGK	8	2	HLA-A*02:01	random	43182.5	77	0.485316
LNGTTLHELL	10	6	HLA-A*02:01	random	25943.3	32	0.567166
LNNLESAIALD	11	6	HLA-A*02:01	random	43580.8	80	0.557814
LNPKDVITTR	10	3	HLA-A*02:01	random	42364.8	74	0.511084
LNSEEVERVL	10	9	HLA-A*02:01	random	32346.1	43	0.645176
LNYGCIVE	8	4	HLA-A*02:01	random	36760	52	0.603439
LPASFFSSSCI	11	11	HLA-A*02:01	random	23813.9	30	0.344093
LPCFSSVVA	9	4	HLA-A*02:01	random	34973.5	48	0.534723
LPFNNGLMGR	10	10	HLA-A*02:01	random	35301.1	49	0.639533
LPGKKGRC	8	7	HLA-A*02:01	random	44417.5	84	0.493287
LPGQRLHLM	9	3	HLA-A*02:01	random	30301.8	39	0.577198
LPHAELTP	8	7	HLA-A*02:01	random	43697	80	0.652939
LPHLPLFLVGL	11	5	HLA-A*02:01	random	19129.9	25	0.587509
LPIIFRCLEEG	11	4	HLA-A*02:01	random	38974.3	60	0.304861
LPLSSFMP	8	3	HLA-A*02:01	random	40508.6	65	0.569302
LPPILMHT	8	6	HLA-A*02:01	random	33601.9	44	0.635533
LPPRHLHVVH	10	4	HLA-A*02:01	random	41404.8	70	0.704307
LPPSHKQHSA	10	2	HLA-A*02:01	random	37246.2	55	0.385926
LPSAPSGGAPM	11	11	HLA-A*02:01	random	29054.7	37	0.511618
LPSHLSWK	8	6	HLA-A*02:01	random	41399.7	68	0.579086
LPSLINCHPSG	11	6	HLA-A*02:01	random	41421	69	0.519638
LPSTEPDLHVV	11	8	HLA-A*02:01	random	24608.6	31	0.571475
LPTRIHLPTP	10	9	HLA-A*02:01	random	41783.3	71	0.539319
LQAHQAKEAT	10	10	HLA-A*02:01	random	30739.2	39	0.501826
LQAKMGKGG	9	8	HLA-A*02:01	random	39641	61	0.33609
LQEIYQELTRL	11	10	HLA-A*02:01	random	10134.2	16	0.555799
LQIYKQGGFL	10	9	HLA-A*02:01	random	5022.22	9.5	0.424402
LQKGQTAYQR	10	3	HLA-A*02:01	random	34877.8	48	0.435921
LQKLSLQVA	9	3	HLA-A*02:01	random	15252.4	20	0.649565
LQKMDFTDVGP	11	5	HLA-A*02:01	random	39176.2	61	0.381549
LQLPEADAE	9	7	HLA-A*02:01	random	41557.6	69	0.583097
LQPHQQFLFQI	11	9	HLA-A*02:01	random	1218.04	5.2	0.481211
LQVLQPRN	8	7	HLA-A*02:01	random	39959.9	63	0.614377
LRAKAIDIKTG	11	8	HLA-A*02:01	random	44369.5	84	0.389018
LRERAEKEEAK	11	11	HLA-A*02:01	random	46573.3	95	0.377765
LRERKSSAPS	10	4	HLA-A*02:01	random	44650.1	85	0.415067
LRHRFGCIS	9	3	HLA-A*02:01	random	41681.4	70	0.492232
LRIQMEERFM	10	4	HLA-A*02:01	random	35811.4	51	0.647304
LRLDGSIPP	9	6	HLA-A*02:01	random	39755.7	62	0.564971
LRLFPVVSI	9	9	HLA-A*02:01	random	15335.8	20	0.641733
LRLSHLKHSSE	11	8	HLA-A*02:01	random	43533.5	79	0.520055
LRLWDTFGDH	10	1	HLA-A*02:01	random	41422.3	70	0.52301
LRNPFADP	8	2	HLA-A*02:01	random	44799.2	86	0.568463
LRRAMKRF	8	4	HLA-A*02:01	random	40150.8	64	0.500941
LRRARGAAVL	10	8	HLA-A*02:01	random	33940.2	46	0.643993
LRRREQELAE	10	2	HLA-A*02:01	random	46135.7	93	0.524892
LRRTAMRVS	9	8	HLA-A*02:01	random	44369	82	0.553316
LRVLVAVKRVI	11	11	HLA-A*02:01	random	32390.4	44	0.424877
LSELHQENSK	10	5	HLA-A*02:01	random	43624.3	80	0.519348
LSEMLLHYNQE	11	9	HLA-A*02:01	random	41739.1	71	0.52049
LSFGLYGAI	9	8	HLA-A*02:01	random	7883.42	14	0.540793
LSGDVLKAS	9	6	HLA-A*02:01	random	37415.9	54	0.497787
LSGSSESPS	9	6	HLA-A*02:01	random	40640.3	65	0.458684
LSIDTLYP	8	3	HLA-A*02:01	random	27301.2	33	0.527681
LSIVVQVQ	8	1	HLA-A*02:01	random	37867.7	56	0.410854
LSKLKNQM	8	6	HLA-A*02:01	random	37077.2	53	0.634752
LSKVFKQIFS	10	2	HLA-A*02:01	random	37881.4	57	0.45225
LSLDLSGID	9	8	HLA-A*02:01	random	41193.6	68	0.520972
LSLEWASSPNF	11	8	HLA-A*02:01	random	15835.8	21	0.632152
LSLGLSLCSL	10	1	HLA-A*02:01	random	4030.68	8.7	0.566965
LSLHKKCFHD	10	9	HLA-A*02:01	random	41604.1	71	0.57079
LSPRINEEA	9	7	HLA-A*02:01	random	22047.6	27	0.611692
LSQLFLQVE	9	6	HLA-A*02:01	random	36879.3	53	0.702824
LSQPDQVTH	9	9	HLA-A*02:01	random	39707.1	62	0.60343
LSQQKQHYNY	10	9	HLA-A*02:01	random	35445.7	50	0.5115
LSQTTEFLP	9	1	HLA-A*02:01	random	36239.7	51	0.597276
LSRLLDPPDP	10	3	HLA-A*02:01	random	44002	82	0.579803
LSSRQRHLS	9	7	HLA-A*02:01	random	40390.4	64	0.530136
LSVLKQVKKL	10	3	HLA-A*02:01	random	28748.1	36	0.426974
LTAAHCMDE	9	7	HLA-A*02:01	random	38016.2	56	0.52131
LTEIRADLERQ	11	2	HLA-A*02:01	random	43318.2	78	0.455313
LTEKCKNLQ	9	5	HLA-A*02:01	random	44022.3	81	0.515388
LTIMMDID	8	2	HLA-A*02:01	random	38026	56	0.377304
LTLQCGSD	8	8	HLA-A*02:01	random	39190.5	60	0.532462
LTPAGEFKCNG	11	9	HLA-A*02:01	random	37218.1	55	0.524386
LTRLKAAVGEL	11	3	HLA-A*02:01	random	20999.6	27	0.570859
LTRRDTRKAH	10	7	HLA-A*02:01	random	43619.8	80	0.42768
LTRRGGVKRIS	11	2	HLA-A*02:01	random	41391.4	69	0.382177
LTSPESLSRDL	11	9	HLA-A*02:01	random	17388.7	23	0.464558
LTTPTCNE	8	7	HLA-A*02:01	random	40260.2	64	0.583918
LVAAHSAYL	9	3	HLA-A*02:01	random	60.63	1.6	0.522853
LVDDHFEG	8	4	HLA-A*02:01	random	19541.8	24	0.50397
LVDDSVNNVRK	11	6	HLA-A*02:01	random	36099.9	52	0.517755
LVDLNLSRNTI	11	5	HLA-A*02:01	random	3310.98	8.1	0.637146
LVDNYIDPADA	11	4	HLA-A*02:01	random	4876.69	10	0.467131
LVEEELDRA	9	2	HLA-A*02:01	random	19521.2	24	0.444351
LVFLALCSRFA	11	11	HLA-A*02:01	random	918.01	4.7	0.28167
LVGSPSTRI	9	3	HLA-A*02:01	random	11015.5	17	0.430812
LVLSVFSTIK	10	9	HLA-A*02:01	random	26270.4	32	0.328591
LVNYIQPTK	9	6	HLA-A*02:01	random	30349.7	39	0.451713
LVQDPATAA	9	9	HLA-A*02:01	random	12007.3	18	0.539652
LVSCPGPLD	9	6	HLA-A*02:01	random	37645.3	55	0.475779
LWATNHVQEM	10	8	HLA-A*02:01	random	27117.3	33	0.493451
LWLICSEFMSL	11	1	HLA-A*02:01	random	12755.2	18	0.322198
LWNKHQAV	8	7	HLA-A*02:01	random	20379.1	25	0.623191
LWVRKLPCFR	10	10	HLA-A*02:01	random	38736.2	60	0.60502
LYCMALYPEH	10	1	HLA-A*02:01	random	38676.1	59	0.336119
LYEDLRDGH	9	7	HLA-A*02:01	random	45055.9	86	0.480988
LYEISVAF	8	4	HLA-A*02:01	random	30482.1	38	0.570637
LYFKVSKA	8	6	HLA-A*02:01	random	25077.9	30	0.42355
LYILRAKAIDK	11	11	HLA-A*02:01	random	42290.2	73	0.382452
LYLETKTLQGT	11	8	HLA-A*02:01	random	30903.7	41	0.46011
LYPVMMFF	8	8	HLA-A*02:01	random	27218.5	33	0.421698
LYRGSKVM	8	6	HLA-A*02:01	random	38465.3	58	0.512062
LYRGSWGTVC	10	9	HLA-A*02:01	random	40236.7	65	0.660534
LYTSQGLTASN	11	5	HLA-A*02:01	random	43364.1	78	0.510342
MAFDCYIAI	9	5	HLA-A*02:01	random	181.98	2.8	0.316653
MAQKRGET	8	6	HLA-A*02:01	random	34062.4	45	0.392913
MARIDKMEEEM	11	1	HLA-A*02:01	random	31481.2	42	0.503954
MCNCVIQDF	9	5	HLA-A*02:01	random	34044.2	46	0.364518
MDCYLKLLLQE	11	2	HLA-A*02:01	random	42738.5	75	0.543495
MDLMLNCT	8	6	HLA-A*02:01	random	34904.3	47	0.554355
MDPGYDWL	8	5	HLA-A*02:01	random	24726	29	0.503436
MDSPSLRQLQ	10	8	HLA-A*02:01	random	43956.6	82	0.537886
MDVKERRPY	9	6	HLA-A*02:01	random	42717.8	74	0.454311
MEATASSRA	9	8	HLA-A*02:01	random	33665.5	45	0.436561
MEILERTYLVN	11	3	HLA-A*02:01	random	43092.7	77	0.677898
MEYFKQNA	8	1	HLA-A*02:01	random	24995.9	30	0.467264
MEYRLKELEY	10	7	HLA-A*02:01	random	33612	45	0.533723
MFKMEPPE	8	4	HLA-A*02:01	random	41814.9	70	0.545325
MFQRAQFLIK	10	3	HLA-A*02:01	random	36106.9	52	0.432925
MGAAVTADETE	11	1	HLA-A*02:01	random	42073	72	0.393246
MGDPASSDL	9	5	HLA-A*02:01	random	22994.9	28	0.429132
MGLRPVSY	8	4	HLA-A*02:01	random	33370.4	43	0.580763
MGNIELTCY	9	8	HLA-A*02:01	random	36662.1	52	0.658532
MGSQVLQI	8	6	HLA-A*02:01	random	16982.8	21	0.409302
MIHRLRFTTD	10	9	HLA-A*02:01	random	30726.9	39	0.497471
MITTERAK	8	6	HLA-A*02:01	random	39459.2	61	0.37234
MIVKILLTDMH	11	5	HLA-A*02:01	random	24452.7	31	0.399018
MKALQALQ	8	5	HLA-A*02:01	random	41924.5	71	0.641515
MKEGLRTSS	9	5	HLA-A*02:01	random	44554.2	83	0.490783
MKEREEKNANL	11	8	HLA-A*02:01	random	39464.4	62	0.46857
MKIFKNIIEE	10	10	HLA-A*02:01	random	39576.1	62	0.523586
MLEERLVPMGS	11	4	HLA-A*02:01	random	4119.82	9.1	0.645158
MLENALQLGT	10	3	HLA-A*02:01	random	2988.42	7.7	0.673846
MLFCYGFTLR	10	7	HLA-A*02:01	random	1625.96	6.1	0.344554
MLGEQLFPL	9	5	HLA-A*02:01	positive	3.16	0.2	0.699249
MLLFIYAVIG	10	3	HLA-A*02:01	random	7527.69	13	0.193434
MLVETGELEN	10	6	HLA-A*02:01	random	11345.2	16	0.444801
MMFFYFAGLS	10	4	HLA-A*02:01	random	489.11	3.8	0.23752
MMPPDDPRMR	10	3	HLA-A*02:01	random	29517.8	37	0.508555
MNLLEDPT	8	2	HLA-A*02:01	random	35453.3	49	0.625169
MNLYTLYTVI	10	4	HLA-A*02:01	random	8965.02	14	0.522626
MPSVRFLL	8	6	HLA-A*02:01	random	14014.7	19	0.530323
MQLIQVDD	8	4	HLA-A*02:01	random	35265.1	48	0.393211
MQLMPFGCLL	10	1	HLA-A*02:01	positive	555.02	4.1	0.600025
MQSRDFQGRIL	11	1	HLA-A*02:01	random	7640.49	14	0.411152
MREDPSTDP	9	2	HLA-A*02:01	random	47686.8	99	0.380397
MRKGQKRLV	9	7	HLA-A*02:01	random	41010.9	67	0.431592
MRNKADQQL	9	2	HLA-A*02:01	random	32224.2	42	0.434795
MRQSNSTAAT	10	10	HLA-A*02:01	random	37204.2	55	0.527093
MSDFENSR	8	2	HLA-A*02:01	random	35987.6	50	0.548028
MSHLHTFRA	9	8	HLA-A*02:01	random	5999.21	12	0.607927
MSNKDRHIDS	10	9	HLA-A*02:01	random	40066.3	64	0.416782
MSTLLTILTVG	11	2	HLA-A*02:01	random	32124.8	43	0.555564
MSTVAAEIK	9	3	HLA-A*02:01	random	41929.8	71	0.417586
MTAKRFWKPGD	11	5	HLA-A*02:01	random	33249.1	45	0.419836
MTDGIEEDF	9	1	HLA-A*02:01	random	16371.1	21	0.445727
MTFLNTADWLL	11	3	HLA-A*02:01	random	184.15	2.4	0.569102
MTLTPEGSELH	11	8	HLA-A*02:01	random	30278.8	40	0.522699
MVPPHHTLH	9	6	HLA-A*02:01	random	25191.1	31	0.506448
MVTAVAYQ	8	8	HLA-A*02:01	random	24309.8	29	0.41157
MVTSLRTL	8	1	HLA-A*02:01	random	4335.43	9	0.555427
MWALVWTCSDL	11	10	HLA-A*02:01	random	15865.7	21	0.617971
MWKVLSIM	8	3	HLA-A*02:01	random	28959.8	35	0.423519
MYGLGLRQ	8	7	HLA-A*02:01	random	41938.7	71	0.546312
MYISNHRYN	9	4	HLA-A*02:01	random	42760.4	74	0.538783
MYLRRPTE	8	5	HLA-A*02:01	random	41636.3	69	0.564321
NAALDNLR	8	2	HLA-A*02:01	random	40223	64	0.607974
NALPHATLRL	10	2	HLA-A*02:01	random	11805.5	17	0.675721
NAQIDRHCL	9	9	HLA-A*02:01	random	29913.2	38	0.4544
NARFGQGS	8	7	HLA-A*02:01	random	41636.4	69	0.378521
NAVFVKGILD	10	2	HLA-A*02:01	random	42050.2	72	0.412084
NCCKAFGWNT	10	4	HLA-A*02:01	random	40511.1	66	0.573568
NCFAWPKI	8	2	HLA-A*02:01	random	20297	25	0.578703
NCRIFSAYIK	10	1	HLA-A*02:01	random	43032.8	77	0.297309
NCSAIPHSSHS	11	4	HLA-A*02:01	random	43877.8	81	0.504542
NCTWVIIAEEQ	11	11	HLA-A*02:01	random	43790.5	81	0.481527
NDHLPVFSQQV	11	4	HLA-A*02:01	random	32566.7	44	0.487429
NDNAPEVI	8	6	HLA-A*02:01	random	39878.9	63	0.591446
NDNIEDMIGYR	11	1	HLA-A*02:01	random	45192	88	0.449384
NEEMAVKYISE	11	1	HLA-A*02:01	random	46283.3	94	0.393534
NEKKRKNLIPI	11	6	HLA-A*02:01	random	37292.2	55	0.419525
NERPGKKQ	8	7	HLA-A*02:01	random	47987.8	100	0.262847
NESAESIE	8	1	HLA-A*02:01	random	46753.1	96	0.421594
NETYLARNI	9	9	HLA-A*02:01	random	40283	64	0.501785
NFLVMEEVQS	10	8	HLA-A*02:01	random	40102.6	64	0.406298
NFTYQFLKKKL	11	11	HLA-A*02:01	random	33185.6	45	0.350917
NFYRALMDEE	10	2	HLA-A*02:01	random	38159.5	58	0.453106
NGEVISWGSGR	11	2	HLA-A*02:01	random	45082.6	87	0.353794
NGFEAHHPTML	11	9	HLA-A*02:01	random	16531.9	22	0.461059
NGILWQTV	8	7	HLA-A*02:01	random	9913.52	15	0.688229
NGLAIKDACQT	11	5	HLA-A*02:01	random	41839.6	71	0.483665
NGLIDFAI	8	7	HLA-A*02:01	random	17386.2	22	0.404937
NGMLIMCNAV	10	8	HLA-A*02:01	random	5489.87	9.8	0.329195
NGRMDFAFP	9	3	HLA-A*02:01	random	43832.7	80	0.434828
NGTRYIAVSFI	11	8	HLA-A*02:01	random	26770.1	34	0.195932
NGVIMSYG	8	5	HLA-A*02:01	random	41893.2	70	0.360124
NGYPDLIVGA	10	1	HLA-A*02:01	random	16170.5	21	0.393358
NHVRPRSVTS	10	9	HLA-A*02:01	random	44193.5	83	0.391718
NIDNVPLLVP	10	3	HLA-A*02:01	random	29022.8	36	0.616215
NIFLGPRG	8	5	HLA-A*02:01	random	30791.3	39	0.540931
NIFQCVSVR	9	9	HLA-A*02:01	random	25415.1	31	0.629608
NIKPGAVQ	8	8	HLA-A*02:01	random	42813.9	75	0.52968
NILVILSIAC	10	8	HLA-A*02:01	random	15076.2	20	0.182808
NIVKARKKE	9	8	HLA-A*02:01	random	46631.1	95	0.368469
NKAIPGGKETS	11	3	HLA-A*02:01	random	46168.7	93	0.408651
NKGGLIAYR	9	4	HLA-A*02:01	random	43770.1	79	0.49869
NKIYEKVVEK	10	6	HLA-A*02:01	random	44969.1	87	0.456659
NKLENNME	8	6	HLA-A*02:01	random	46240.5	93	0.652464
NKMSQVILGAH	11	3	HLA-A*02:01	random	40120.2	64	0.481529
NKTTMASPQL	10	5	HLA-A*02:01	random	35458	50	0.472289
NLEIDPNAQ	9	6	HLA-A*02:01	random	39338	60	0.53031
NLELLKIS	8	8	HLA-A*02:01	random	28532.6	35	0.472314
NLFLIKVNTE	10	9	HLA-A*02:01	random	21214.2	26	0.402106
NLFREMDDN	9	4	HLA-A*02:01	random	35549.6	49	0.464451
NLGEADKADV	10	1	HLA-A*02:01	random	2654.05	7.4	0.389645
NLGKEVWGMEN	11	3	HLA-A*02:01	random	25963.9	33	0.520968
NLHKECYDELN	11	7	HLA-A*02:01	random	34121.3	47	0.474861
NLPAVSWKM	9	9	HLA-A*02:01	random	231.89	3.1	0.613763
NLQSPYAQ	8	8	HLA-A*02:01	random	24020.2	29	0.543015
NLRNLPWFD	9	6	HLA-A*02:01	random	27254.2	34	0.628125
NLRPWWKNSSV	11	10	HLA-A*02:01	random	1493.87	5.8	0.600283
NLSASSMLM	9	5	HLA-A*02:01	random	618.74	4.5	0.431291
NLVQRTAQA	9	1	HLA-A*02:01	random	4443.46	9.7	0.391801
NMSSLRTWL	9	6	HLA-A*02:01	random	1061.24	5.5	0.646371
NNEITALK	8	6	HLA-A*02:01	random	44625.7	85	0.506735
NNGTPESA	8	2	HLA-A*02:01	random	42596.4	74	0.425065
NNIFSIENDMG	11	10	HLA-A*02:01	random	44248	83	0.341288
NNKKVFLG	8	8	HLA-A*02:01	random	44086.8	82	0.409395
NNTSGHEL	8	1	HLA-A*02:01	random	36523.2	52	0.415546
NNTYQINAR	9	9	HLA-A*02:01	random	45544.6	89	0.473879
NPDPQPIVD	9	2	HLA-A*02:01	random	46378.5	93	0.462944
NPELLSTSQ	9	3	HLA-A*02:01	random	44588.4	84	0.432282
NPERMFRKSIP	11	9	HLA-A*02:01	random	46182.7	93	0.378785
NPIEEVVRFLD	11	2	HLA-A*02:01	random	43579.4	80	0.576586
NPREVVRNVFE	11	6	HLA-A*02:01	random	45246.1	88	0.505605
NPSGGGNV	8	8	HLA-A*02:01	random	35685.2	49	0.464005
NPSIQRLLSNM	11	6	HLA-A*02:01	random	35549.6	50	0.423369
NPVTSRQFQ	9	9	HLA-A*02:01	random	45051	86	0.324924
NQCRRKKA	8	5	HLA-A*02:01	random	39194.5	60	0.3657
NQESKSSH	8	5	HLA-A*02:01	random	42760.4	75	0.33301
NQGMIWMGFFY	11	9	HLA-A*02:01	random	22912.9	29	0.381041
NQGVVIVGN	9	8	HLA-A*02:01	random	39191	60	0.454564
NQVAVDAPSE	10	7	HLA-A*02:01	random	39094.5	61	0.391761
NQVLQMEKAL	10	1	HLA-A*02:01	random	13835.8	18	0.428159
NRGPFFGYYF	10	10	HLA-A*02:01	random	33532.2	45	0.45034
NRKLLKPQS	9	8	HLA-A*02:01	random	46104.8	92	0.533482
NRNATVEMT	9	8	HLA-A*02:01	random	40456	65	0.603098
NRSPISAK	8	1	HLA-A*02:01	random	43622.4	79	0.388252
NSDPTSENP	9	4	HLA-A*02:01	random	43325.3	77	0.436523
NSFPSSRG	8	3	HLA-A*02:01	random	41553.6	69	0.443391
NSGSAGLGVS	10	1	HLA-A*02:01	random	42500.5	74	0.494975
NSLHNGSD	8	5	HLA-A*02:01	random	44471.2	84	0.452563
NSPYHDACPA	10	6	HLA-A*02:01	random	25978.1	32	0.496392
NSQYFYLAAW	10	6	HLA-A*02:01	random	32174	42	0.405638
NSSADQII	8	1	HLA-A*02:01	random	29585	36	0.364515
NSTSPDFS	8	2	HLA-A*02:01	random	41992.5	71	0.384113
NSYNNEEFPDL	11	9	HLA-A*02:01	random	15993.8	21	0.507646
NTAFGRGS	8	8	HLA-A*02:01	random	38852.5	59	0.409409
NTAIYTLRNKE	11	2	HLA-A*02:01	random	41712.6	70	0.429645
NTALWSLG	8	5	HLA-A*02:01	random	32845.9	42	0.573197
NTEGGFVCE	9	3	HLA-A*02:01	random	41782.6	70	0.499424
NTKMPVYSGSR	11	2	HLA-A*02:01	random	40964.5	67	0.368313
NTQPIPIL	8	3	HLA-A*02:01	random	9566.17	15	0.368465
NTYVMKVKV	9	1	HLA-A*02:01	random	8854	15	0.413759
NVAKINREVL	10	2	HLA-A*02:01	random	14916.8	20	0.628229
NWLELSVV	8	4	HLA-A*02:01	random	8353.43	14	0.664623
NWMMFVRPA	9	9	HLA-A*02:01	random	14231.6	19	0.516013
NYLKLRGISD	10	9	HLA-A*02:01	random	45291.2	89	0.476582
NYVTEDFTTYI	11	6	HLA-A*02:01	random	23480	30	0.3507
PACEPSLLSPK	11	8	HLA-A*02:01	random	43781.1	81	0.526334
PADLEFSRL	9	7	HLA-A*02:01	random	36132.1	51	0.597237
PANHHGPS	8	3	HLA-A*02:01	random	45161.5	88	0.419014
PANHHGPSDE	10	3	HLA-A*02:01	random	47651.3	99	0.322057
PAPNVILTKP	10	1	HLA-A*02:01	random	45399.5	90	0.524344
PASSFWSVM	9	4	HLA-A*02:01	random	34600.2	47	0.596805
PATVINGQ	8	4	HLA-A*02:01	random	46082.3	93	0.362798
PCFYHRKDIKL	11	6	HLA-A*02:01	random	41783.6	71	0.402362
PCHAIREL	8	3	HLA-A*02:01	random	43108.1	77	0.550278
PCQWNYRPD	9	9	HLA-A*02:01	random	48351.3	100	0.484341
PCVLNFQV	8	5	HLA-A*02:01	random	32734.5	42	0.651866
PDFLQKKSI	9	8	HLA-A*02:01	random	45416.6	88	0.39461
PDFVVVDGMPV	11	9	HLA-A*02:01	random	36192.8	52	0.435557
PDILQLNAIFN	11	2	HLA-A*02:01	random	46500.2	95	0.615055
PDKGKMNTFIA	11	9	HLA-A*02:01	random	45309	89	0.499835
PDLCGSGI	8	3	HLA-A*02:01	random	43156.4	77	0.4567
PDQDPTESP	9	4	HLA-A*02:01	random	48579.4	100	0.397297
PDQYPYRTQYS	11	10	HLA-A*02:01	random	47394.8	99	0.385058
PDSSCTRLSG	10	1	HLA-A*02:01	random	47974.1	100	0.44789
PDVEVQGPDW	10	1	HLA-A*02:01	random	46351.1	94	0.281138
PDYIDCDR	8	8	HLA-A*02:01	random	46624.2	96	0.400658
PEHDGGSKIIQ	11	4	HLA-A*02:01	random	47894.1	100	0.304126
PELLYCSIDS	10	6	HLA-A*02:01	random	45812.5	92	0.24098
PEQQEQFET	9	3	HLA-A*02:01	random	47316.7	98	0.425715
PERHAESLL	9	6	HLA-A*02:01	random	44943.4	86	0.451401
PEVGTPTYS	9	1	HLA-A*02:01	random	47287.5	98	0.343995
PFDSKAIPRLA	11	10	HLA-A*02:01	random	39260.4	61	0.531865
PFHKPATH	8	7	HLA-A*02:01	random	44786.5	86	0.505874
PFRFSDDAF	9	1	HLA-A*02:01	random	41754.1	70	0.406696
PFSGTIQE	8	8	HLA-A*02:01	random	45707.8	91	0.367687
PFSLPQMPMT	10	2	HLA-A*02:01	random	42445	74	0.691375
PFSVIEYEYKP	11	9	HLA-A*02:01	random	45392.7	89	0.352806
PFTNLLNGS	9	2	HLA-A*02:01	random	45041.3	86	0.570628
PFVLMITATDS	11	1	HLA-A*02:01	random	44568	85	0.284048
PGAPSKLV	8	6	HLA-A*02:01	random	41692.6	70	0.500416
PGARISSS	8	3	HLA-A*02:01	random	46085.5	93	0.389964
PGEPKWEKNT	10	7	HLA-A*02:01	random	48364.4	100	0.383457
PGKDSKHP	8	5	HLA-A*02:01	random	49128.4	100	0.3505
PGKLSRFMKTK	11	11	HLA-A*02:01	random	46914.2	97	0.401397
PGPKVSVDEPG	11	11	HLA-A*02:01	random	47632.2	99	0.329226
PGPPAGVKAA	10	5	HLA-A*02:01	random	45432.8	90	0.475654
PGPSPGPGPS	10	1	HLA-A*02:01	random	47274.7	98	0.364514
PGPSQIKAVEN	11	10	HLA-A*02:01	random	48489.9	100	0.432561
PGPWGQKG	8	4	HLA-A*02:01	random	47967.7	100	0.326958
PGQLQCLAGLP	11	1	HLA-A*02:01	random	47475.4	99	0.473195
PGQVIQKIS	9	2	HLA-A*02:01	random	47374.6	98	0.266342
PGSSPAGRREA	11	8	HLA-A*02:01	random	47181.3	98	0.384966
PHLRHTGQ	8	4	HLA-A*02:01	random	48068.2	100	0.366303
PHSPPASFSP	10	10	HLA-A*02:01	random	47607.5	99	0.490289
PHSVSSYKSR	10	10	HLA-A*02:01	random	47779.5	100	0.364448
PIIYSFRNKD	10	1	HLA-A*02:01	random	44967	87	0.282713
PITGRCITVMA	11	9	HLA-A*02:01	random	26679.9	34	0.405076
PKNRSWPRIN	10	8	HLA-A*02:01	random	48830.1	100	0.525345
PKRKKYVK	8	1	HLA-A*02:01	random	48149	100	0.342737
PLFSGDVICVS	11	11	HLA-A*02:01	random	15769	21	0.535415
PLGPPTSP	8	1	HLA-A*02:01	random	40663.1	66	0.573607
PLHVTRPSSA	10	6	HLA-A*02:01	random	25651.5	31	0.408977
PLIQDFFRGCT	11	11	HLA-A*02:01	random	17950.6	23	0.610648
PLLCMVTMSQK	11	4	HLA-A*02:01	random	34215.8	47	0.263503
PLLIMMLKMI	10	5	HLA-A*02:01	random	6523.19	12	0.161544
PLLQQPKRE	9	1	HLA-A*02:01	random	45394.5	88	0.599189
PLLVVLLALQL	11	5	HLA-A*02:01	random	2764.1	7.5	0.413943
PLPAVKPGHMN	11	4	HLA-A*02:01	random	43533.7	79	0.459494
PLPEDPAI	8	1	HLA-A*02:01	random	6592.69	12	0.554115
PLPRGDAPVD	10	5	HLA-A*02:01	random	44759.5	86	0.479899
PLTFRTLSDL	10	5	HLA-A*02:01	random	13618.1	18	0.516098
PLVCEEGG	8	8	HLA-A*02:01	random	42293.7	72	0.421562
PMSVRPSGSR	10	10	HLA-A*02:01	random	41879.7	72	0.38603
PNDDDVHFRI	10	4	HLA-A*02:01	random	40556.2	66	0.414756
PNISVVIVFH	10	3	HLA-A*02:01	random	42225.8	73	0.410082
PNIVDCYIAR	10	8	HLA-A*02:01	random	44584.3	85	0.342261
PNKTESHHK	9	2	HLA-A*02:01	random	48163.8	100	0.347182
PNNWNTAFGHP	11	5	HLA-A*02:01	random	47380.5	99	0.514392
PNRAARDNP	9	1	HLA-A*02:01	random	48629.9	100	0.416693
PNSEDQGPG	9	8	HLA-A*02:01	random	48450.2	100	0.317736
PPDEDCTIC	9	8	HLA-A*02:01	random	46028.6	91	0.463753
PPDLPGAPSK	10	10	HLA-A*02:01	random	47211.6	98	0.471603
PPEGCEKVR	9	2	HLA-A*02:01	random	47937.2	100	0.520154
PPFITGLLNN	10	9	HLA-A*02:01	random	45560.2	90	0.545525
PPGSVYEG	8	3	HLA-A*02:01	random	46520.4	95	0.397072
PPHKFLFFLV	10	4	HLA-A*02:01	random	29697.2	38	0.28127
PPKQIMSMEK	10	8	HLA-A*02:01	random	46034.5	93	0.306638
PPLFKTGLP	9	2	HLA-A*02:01	random	46199.2	92	0.476522
PPPEVGRSFL	10	1	HLA-A*02:01	random	39823.7	63	0.434169
PPQHTCSA	8	7	HLA-A*02:01	random	44825.2	86	0.528421
PPTTPSPE	8	6	HLA-A*02:01	random	47188.5	98	0.406146
PPTTSAATAMS	11	8	HLA-A*02:01	random	46196.5	93	0.434625
PPWQKLIIPS	10	2	HLA-A*02:01	random	42000.1	72	0.333792
PQAQPHQVQ	9	1	HLA-A*02:01	random	46293.3	93	0.43341
PQCGSCLNI	9	3	HLA-A*02:01	random	26798.3	33	0.521605
PQEDTSPMAL	10	7	HLA-A*02:01	random	29415.4	37	0.355192
PQNGHQATHL	10	3	HLA-A*02:01	random	32133.2	42	0.476717
PQRDLEPEQSL	11	6	HLA-A*02:01	random	35505.8	50	0.515317
PQSPPQREDSM	11	7	HLA-A*02:01	random	40943.3	67	0.328017
PQTNVYKNRIE	11	9	HLA-A*02:01	random	47104.6	98	0.4199
PRATLEEQEKA	11	6	HLA-A*02:01	random	46887.5	97	0.430536
PRHAGVAQE	9	5	HLA-A*02:01	random	48071.2	100	0.382527
PRNWLLLSD	9	6	HLA-A*02:01	random	46611.4	94	0.447253
PRPGTLARWFV	11	2	HLA-A*02:01	random	35220.5	50	0.596745
PRSNSWAEI	9	2	HLA-A*02:01	random	41810.2	70	0.51068
PRSPKHTRPA	10	8	HLA-A*02:01	random	46112.2	93	0.389676
PRYLLFTAF	9	4	HLA-A*02:01	random	38037.6	56	0.345319
PSAKEEEKI	9	8	HLA-A*02:01	random	44857.5	85	0.386222
PSARKLIYYT	10	4	HLA-A*02:01	random	36331.8	52	0.313084
PSGGSTPL	8	7	HLA-A*02:01	random	38923.3	59	0.433511
PSGRTISF	8	4	HLA-A*02:01	random	41956.5	71	0.375449
PSKDSAAEEN	10	1	HLA-A*02:01	random	48368.5	100	0.509238
PSKGQDTSEE	10	6	HLA-A*02:01	random	48088	100	0.326178
PSKGQDTSEG	10	10	HLA-A*02:01	random	48137.2	100	0.308425
PSLLTLAEHK	10	7	HLA-A*02:01	random	43418.8	79	0.559391
PSPPLPKEKLR	11	9	HLA-A*02:01	random	46726.5	96	0.469099
PSPSRIPYG	9	7	HLA-A*02:01	random	43963.7	80	0.41508
PSTLTQAI	8	6	HLA-A*02:01	random	39070.2	60	0.405982
PSVGDNKPV	9	3	HLA-A*02:01	random	39164.8	60	0.383383
PVADLYGPAIQ	11	10	HLA-A*02:01	random	43353.7	78	0.512328
PVFPPDQRT	9	8	HLA-A*02:01	random	40254.7	64	0.44395
PVGSQKGPK	9	6	HLA-A*02:01	random	46714.4	95	0.267788
PVHPPALEQH	10	1	HLA-A*02:01	random	42509.5	74	0.522745
PVPEIDNI	8	3	HLA-A*02:01	random	25731.5	31	0.386668
PVQFAIDPN	9	3	HLA-A*02:01	random	44202.2	81	0.370238
PVQGVHTVAHT	11	10	HLA-A*02:01	random	39057.8	60	0.427721
PVRRLCMI	8	6	HLA-A*02:01	random	32092.3	41	0.282278
PVSPSRRWW	9	2	HLA-A*02:01	random	43022.6	76	0.508604
PVVAGVIG	8	5	HLA-A*02:01	random	42079.9	71	0.425299
PYHIPLDPE	9	2	HLA-A*02:01	random	46259.2	93	0.46237
PYSPYQLS	8	2	HLA-A*02:01	random	44740.9	85	0.477317
QACVLGKQI	9	8	HLA-A*02:01	random	36521.2	52	0.355805
QAEKDRRLK	9	2	HLA-A*02:01	random	46924.1	96	0.307024
QAGRIKQV	8	4	HLA-A*02:01	random	27499.1	33	0.351241
QAGRMNHHP	9	5	HLA-A*02:01	random	45332.7	88	0.450057
QALFPVGPV	9	3	HLA-A*02:01	random	4440.24	9.7	0.634397
QALIMNGAN	9	7	HLA-A*02:01	random	41454.3	69	0.441056
QALLNEHGAA	10	2	HLA-A*02:01	random	20104.3	25	0.656956
QALNNDIPEEK	11	5	HLA-A*02:01	random	41073.3	68	0.456423
QALPLLASA	9	8	HLA-A*02:01	random	4116.05	9.4	0.424014
QALSPSNSTQ	10	8	HLA-A*02:01	random	42600	75	0.443261
QAVPTDTH	8	7	HLA-A*02:01	random	42696.8	74	0.376002
QAWMEAAMVIH	11	8	HLA-A*02:01	random	35940.1	51	0.578905
QCKTRGSF	8	8	HLA-A*02:01	random	43594.6	79	0.371442
QCNECGKAFS	10	1	HLA-A*02:01	random	43651.7	80	0.441665
QCQEAQQARAE	11	6	HLA-A*02:01	random	47174.3	98	0.394571
QDGDWFWWENS	11	1	HLA-A*02:01	random	40025.2	64	0.504485
QDLCRAACICK	11	9	HLA-A*02:01	random	42901.9	76	0.237276
QDLLRCHVLT	10	7	HLA-A*02:01	random	35906	51	0.603804
QDLLSNCDS	9	3	HLA-A*02:01	random	46116.8	92	0.449885
QDNRSTSP	8	6	HLA-A*02:01	random	47138.8	98	0.365365
QDRGPEEQLRA	11	3	HLA-A*02:01	random	44272.8	83	0.457467
QDSRQKNPM	9	1	HLA-A*02:01	random	44537.8	83	0.379038
QEADEAKLQ	9	2	HLA-A*02:01	random	47073.2	97	0.349771
QEALVSACAS	10	8	HLA-A*02:01	random	43241.6	78	0.339084
QEDYDRLR	8	3	HLA-A*02:01	random	45942.4	92	0.361771
QEEDCLIKIT	10	6	HLA-A*02:01	random	42886.5	76	0.304827
QEEEEEETE	9	2	HLA-A*02:01	random	48418.3	100	0.34299
QEGESRLN	8	6	HLA-A*02:01	random	47502.5	99	0.444117
QEKDSSSNE	9	6	HLA-A*02:01	random	47891.5	100	0.328294
QELETLIQ	8	1	HLA-A*02:01	random	41355	68	0.500805
QEQFNEWIL	9	5	HLA-A*02:01	random	24916	31	0.573833
QEREASPVQFA	11	9	HLA-A*02:01	random	39497	62	0.370938
QESMDINN	8	2	HLA-A*02:01	random	46932.1	97	0.395417
QEVIEFFVM	9	6	HLA-A*02:01	random	28242.7	35	0.427164
QEVVEELAQD	10	5	HLA-A*02:01	random	47355	99	0.305693
QEWDPQKT	8	5	HLA-A*02:01	random	42145.4	72	0.326965
QEYHDPVY	8	4	HLA-A*02:01	random	41252.4	68	0.377305
QFPVYIHA	8	3	HLA-A*02:01	random	26776.7	32	0.492808
QFRSIVSALK	10	3	HLA-A*02:01	random	38609.6	59	0.327497
QFSSRVRT	8	7	HLA-A*02:01	random	38674.8	58	0.477552
QGNITSSF	8	7	HLA-A*02:01	random	36934.9	53	0.418672
QGPPPPPGK	9	6	HLA-A*02:01	random	43379.2	78	0.401908
QGRSINLT	8	7	HLA-A*02:01	random	41507.7	69	0.475977
QGVHSNGHPL	10	4	HLA-A*02:01	random	26627	33	0.359513
QHAHGLQE	8	3	HLA-A*02:01	random	45116.2	87	0.398687
QHHTLQHSHP	10	3	HLA-A*02:01	random	47091.5	98	0.399956
QHLEMLQME	9	5	HLA-A*02:01	random	41515.8	69	0.530362
QIDPHSGL	8	4	HLA-A*02:01	random	5343.1	9.7	0.390386
QIGPAPPLK	9	5	HLA-A*02:01	random	37757.9	55	0.528875
QIHAQQSGVPQ	11	3	HLA-A*02:01	random	40388.3	65	0.316972
QIPMLREKM	9	6	HLA-A*02:01	random	29693.9	38	0.471259
QIPMNGSAMQ	10	9	HLA-A*02:01	random	42522.6	74	0.454977
QIRSSVIII	9	5	HLA-A*02:01	random	12912	18	0.232455
QIVEDDAS	8	1	HLA-A*02:01	random	36766.3	52	0.304128
QKASQSPQ	8	7	HLA-A*02:01	random	46489.1	95	0.406594
QKELGDVQG	9	6	HLA-A*02:01	random	47324.9	98	0.326173
QKELSLPRRGR	11	7	HLA-A*02:01	random	46551.3	95	0.478031
QKFIPEIT	8	5	HLA-A*02:01	random	40375.2	64	0.503703
QKIWPGILSP	10	8	HLA-A*02:01	random	41235.5	69	0.50436
QKLGEGEGSM	10	6	HLA-A*02:01	random	40526.2	66	0.462663
QKLQLRHAILI	11	4	HLA-A*02:01	random	27527	35	0.389515
QKNGAKEP	8	3	HLA-A*02:01	random	48090.5	100	0.389215
QKRYNPSKTS	10	6	HLA-A*02:01	random	47240.4	98	0.407902
QKTDHPSAL	9	2	HLA-A*02:01	random	38374.5	57	0.378335
QKVRTEKE	8	2	HLA-A*02:01	random	47930.1	100	0.308285
QKWKVGEIEFE	11	7	HLA-A*02:01	random	43231.4	78	0.419107
QKYFVDINIQ	10	3	HLA-A*02:01	random	42507.3	74	0.375925
QLAGCQEA	8	3	HLA-A*02:01	random	1183.18	5.3	0.588053
QLAKTCPV	8	8	HLA-A*02:01	random	39.88	1	0.659038
QLDPKEEEVS	10	8	HLA-A*02:01	random	26131.6	32	0.566364
QLEKINAK	8	8	HLA-A*02:01	random	36597.2	52	0.494369
QLFSEIHNL	9	1	HLA-A*02:01	random	13.26	0.7	0.557183
QLHLHEHQHG	10	6	HLA-A*02:01	random	33385	45	0.425893
QLIAPLEV	8	5	HLA-A*02:01	random	30.19	0.9	0.663816
QLIVKWNPLSL	11	9	HLA-A*02:01	random	803.03	4.3	0.48591
QLKDGKTTV	9	4	HLA-A*02:01	random	4138.78	9.4	0.481439
QLKTKEQE	8	7	HLA-A*02:01	random	43285.6	77	0.396029
QLNGFELAG	9	4	HLA-A*02:01	random	16224.8	21	0.58034
QLPSSRRLSG	10	7	HLA-A*02:01	random	34907.4	48	0.468574
QLPVLGKC	8	8	HLA-A*02:01	random	23415	28	0.563747
QLQGYLRSVF	10	7	HLA-A*02:01	random	10900.1	16	0.555531
QLRKVTLIIFC	11	3	HLA-A*02:01	random	15811.2	21	0.142841
QLRVTFHL	8	2	HLA-A*02:01	random	2931.67	7.5	0.571901
QLTFEIPLND	10	7	HLA-A*02:01	random	31503.9	41	0.481421
QLTIDIDEGG	10	5	HLA-A*02:01	random	33703.5	45	0.322682
QLTKVKECY	9	6	HLA-A*02:01	random	34979.2	48	0.408349
QLVHVGPSS	9	7	HLA-A*02:01	random	16438	21	0.384559
QLVVRILQA	9	9	HLA-A*02:01	random	3397.16	8.7	0.446182
QLWVDSTPP	9	8	HLA-A*02:01	random	10913.8	17	0.405515
QNITSIFFPAL	11	7	HLA-A*02:01	random	13762.1	19	0.414445
QNSHLASHR	9	9	HLA-A*02:01	random	44208.9	81	0.471844
QPGAPHGPPP	10	9	HLA-A*02:01	random	45106.1	88	0.38147
QPKPAPRT	8	4	HLA-A*02:01	random	44895.6	86	0.544309
QPPDLSAVTLF	11	11	HLA-A*02:01	random	32456.9	44	0.514201
QPPLHLEFCSD	11	10	HLA-A*02:01	random	44430.5	84	0.440136
QQARAELT	8	1	HLA-A*02:01	random	29615	36	0.522961
QQGLDYFK	8	2	HLA-A*02:01	random	33254.5	43	0.316158
QQKNQEELLR	10	10	HLA-A*02:01	random	41672.2	71	0.494589
QQLLGKVQKNS	11	9	HLA-A*02:01	random	37349.2	55	0.362486
QQQQHQHQQ	9	3	HLA-A*02:01	random	40064.4	63	0.265365
QQWDSQVTM	9	6	HLA-A*02:01	random	1515.08	6.4	0.450784
QQWKAEPQ	8	4	HLA-A*02:01	random	31006.4	39	0.416861
QQYPNMCSGHG	11	3	HLA-A*02:01	random	31089.8	41	0.387032
QRDEIDQL	8	8	HLA-A*02:01	random	29446.4	36	0.332091
QRFLHCIE	8	7	HLA-A*02:01	random	41388.7	68	0.383271
QRIHTGEKP	9	7	HLA-A*02:01	random	47378.7	98	0.276986
QRKTKGAKG	9	9	HLA-A*02:01	random	47988.5	100	0.282831
QRNALSLQA	9	4	HLA-A*02:01	random	34783.3	47	0.51122
QRSPSDAGKGS	11	10	HLA-A*02:01	random	46426.5	95	0.295854
QRTNAQKYCQ	10	4	HLA-A*02:01	random	47048.5	97	0.375148
QRTSMLQK	8	1	HLA-A*02:01	random	43825.6	80	0.398435
QRVHVGEK	8	7	HLA-A*02:01	random	44980.8	87	0.337656
QSAAAATGS	9	8	HLA-A*02:01	random	39944.5	63	0.450289
QSFSSALVA	9	4	HLA-A*02:01	random	17715.5	23	0.496125
QSGSSPPQDW	10	1	HLA-A*02:01	random	44213.8	83	0.347616
QSKHRLIPLG	10	1	HLA-A*02:01	random	41078.9	68	0.422437
QSLPVSPRL	9	4	HLA-A*02:01	random	12614.1	18	0.5652
QSRFYRSPE	9	6	HLA-A*02:01	random	42914.7	75	0.377963
QSVVRALRN	9	3	HLA-A*02:01	random	44417.5	83	0.486756
QTLRKSNSFF	10	9	HLA-A*02:01	random	23765.1	29	0.445605
QTPSPHGTR	9	5	HLA-A*02:01	random	38626.1	58	0.372177
QTSGFALALG	10	4	HLA-A*02:01	random	31184.5	40	0.448317
QVGNLKDHLK	10	7	HLA-A*02:01	random	41230.8	69	0.35997
QVKRDLNP	8	1	HLA-A*02:01	random	44034.9	82	0.419756
QVLVFELSPDR	11	1	HLA-A*02:01	random	35994.7	52	0.38045
QVMVFDFVTRQ	11	2	HLA-A*02:01	random	27044	35	0.364083
QVSNFYPRGL	10	9	HLA-A*02:01	random	10818.1	16	0.459836
QVTILLYL	8	5	HLA-A*02:01	random	3114.35	7.7	0.270955
QVVTADFI	8	2	HLA-A*02:01	random	8025.25	14	0.350505
QWFAGTDDYI	10	7	HLA-A*02:01	random	17711.7	23	0.277831
QWKGRLEVVVP	11	3	HLA-A*02:01	random	44106.3	82	0.681674
QWVGAWWLGY	10	6	HLA-A*02:01	random	28299	35	0.566996
QYDRFHIGNE	10	8	HLA-A*02:01	random	44286.5	83	0.37051
QYKKLEEEIQT	11	8	HLA-A*02:01	random	44204.4	83	0.631711
RAAASKLGE	9	9	HLA-A*02:01	random	42695.2	74	0.464621
RAFSNSSYV	9	3	HLA-A*02:01	random	289.94	3.4	0.532535
RAGGTQSI	8	6	HLA-A*02:01	random	19397.1	24	0.31914
RALELSGQPLA	11	10	HLA-A*02:01	random	5352.72	12	0.594929
RALKKMLSV	9	9	HLA-A*02:01	random	1542.98	6.4	0.488182
RAPCPHVVQEN	11	4	HLA-A*02:01	random	41962.4	72	0.494172
RAPESACVGNI	11	7	HLA-A*02:01	random	16099.2	22	0.535159
RAQPVPALVY	10	8	HLA-A*02:01	random	32894.7	44	0.570211
RAQQELVP	8	4	HLA-A*02:01	random	41480.5	69	0.563741
RCASGFTGE	9	5	HLA-A*02:01	random	42459.3	73	0.427412
RCNDQDTRT	9	8	HLA-A*02:01	random	43096.2	76	0.47502
RDALVMAQML	10	9	HLA-A*02:01	random	25099.1	31	0.522709
RDEKNGIPIR	10	1	HLA-A*02:01	random	45887.7	92	0.503035
RDLLQYIAC	9	2	HLA-A*02:01	random	36556	52	0.500613
RDRIYQDE	8	8	HLA-A*02:01	random	45888.4	92	0.391779
RDTDIASLQ	9	4	HLA-A*02:01	random	44033.7	81	0.462335
RDWKSQLAVS	10	10	HLA-A*02:01	random	37484.8	56	0.543105
RESTTLASGPS	11	5	HLA-A*02:01	random	41646.3	70	0.411368
RFASLTHLDI	10	9	HLA-A*02:01	random	10320.9	15	0.469563
RFAWVEAD	8	1	HLA-A*02:01	random	39007.7	59	0.52119
RFGVSRRR	8	7	HLA-A*02:01	random	42966.4	76	0.411463
RFHVEEEG	8	3	HLA-A*02:01	random	43441.8	78	0.374579
RFLKRSGR	8	1	HLA-A*02:01	random	39793.9	62	0.489255
RFPKSIFHLKF	11	11	HLA-A*02:01	random	28820.6	37	0.451204
RFSFRSFRSG	10	6	HLA-A*02:01	random	37107.9	54	0.42687
RFSYLAVIE	9	1	HLA-A*02:01	random	37448.3	54	0.405496
RFTTDVQL	8	4	HLA-A*02:01	random	20906.3	25	0.38273
RGCKSSITGS	10	1	HLA-A*02:01	random	43991.4	82	0.374879
RGDGTLTLLSD	11	8	HLA-A*02:01	random	43580	80	0.451536
RGDRVAVVL	9	1	HLA-A*02:01	random	20948.6	26	0.48837
RGEDYVMTM	9	4	HLA-A*02:01	random	25129.6	31	0.416105
RGEKHLEV	8	7	HLA-A*02:01	random	26093.5	31	0.454082
RGGSGYYSRS	10	7	HLA-A*02:01	random	43044.9	77	0.383914
RGKYIKTWRPR	11	3	HLA-A*02:01	random	41637.1	70	0.417513
RGNVSLVLVE	10	10	HLA-A*02:01	random	43212.6	78	0.499316
RGQSDIAI	8	8	HLA-A*02:01	random	25695.7	31	0.306826
RGSRLDTRP	9	4	HLA-A*02:01	random	46536.9	94	0.43604
RGTFPEDSSEH	11	11	HLA-A*02:01	random	45624	91	0.357115
RHRMGRDPLL	10	1	HLA-A*02:01	random	34554.5	47	0.435037
RIDSMVPK	8	4	HLA-A*02:01	random	23377.6	28	0.448917
RIEYDCELVP	10	1	HLA-A*02:01	random	36785.2	53	0.594326
RIHTGEKPY	9	5	HLA-A*02:01	random	35095.2	48	0.341089
RIPSWTVAGFV	11	7	HLA-A*02:01	random	245.01	2.8	0.617955
RIQVLTGNVQF	11	4	HLA-A*02:01	random	15635.5	21	0.409819
RITQHAQL	8	5	HLA-A*02:01	random	5415.15	9.8	0.405987
RITVWSLCTK	10	1	HLA-A*02:01	random	28336.5	35	0.51311
RIYDGKRH	8	1	HLA-A*02:01	random	33348.4	43	0.421053
RKAITKSALQ	10	8	HLA-A*02:01	random	44789	86	0.451591
RKDKNQTYNLT	11	9	HLA-A*02:01	random	42761.6	75	0.608346
RKFRLFPRPQ	10	3	HLA-A*02:01	random	39898.8	64	0.584371
RKGSPYHMG	9	8	HLA-A*02:01	random	46156.2	92	0.42349
RKIGDHGP	8	5	HLA-A*02:01	random	45233.5	88	0.394929
RKKLVFTVPLD	11	7	HLA-A*02:01	random	45336.2	89	0.536786
RKLCEGSFAKV	11	4	HLA-A*02:01	random	19966.3	26	0.65434
RKMTSHNGM	9	8	HLA-A*02:01	random	31190	40	0.453292
RKRKKEREKE	10	4	HLA-A*02:01	random	48276.8	100	0.396958
RKTDAFRRC	9	9	HLA-A*02:01	random	44997	86	0.522292
RLADSPPPQV	10	4	HLA-A*02:01	random	11.23	0.5	0.639733
RLATAFDPATS	11	10	HLA-A*02:01	random	5617.65	12	0.550165
RLCHGEDRK	9	2	HLA-A*02:01	random	38091.1	56	0.42735
RLDLQPELYC	10	7	HLA-A*02:01	random	5773.92	10	0.687233
RLDPTVPPLLF	11	10	HLA-A*02:01	random	1502.09	5.8	0.503068
RLFVFRLS	8	1	HLA-A*02:01	random	3974.94	8.6	0.435478
RLHTPMYF	8	1	HLA-A*02:01	random	4816.55	9.4	0.528882
RLILHTKL	8	1	HLA-A*02:01	random	224.17	2.7	0.555982
RLPAREWE	8	7	HLA-A*02:01	random	29710.2	37	0.615467
RLPPGIMIKL	10	5	HLA-A*02:01	random	64.22	1.6	0.49403
RLPPIHEFSI	10	7	HLA-A*02:01	random	86.55	1.8	0.570506
RLQEKTFK	8	7	HLA-A*02:01	random	20761.5	25	0.48667
RLQRIRTL	8	7	HLA-A*02:01	random	1538.65	5.9	0.578792
RLRWGPAPLL	10	1	HLA-A*02:01	random	816.11	4.7	0.66275
RLSKEKADF	9	1	HLA-A*02:01	random	23594.5	29	0.476569
RLVLYFKSG	9	3	HLA-A*02:01	random	15435.3	21	0.338002
RMATHTLITG	10	9	HLA-A*02:01	random	6598.61	12	0.464597
RMCYWELMWCF	11	1	HLA-A*02:01	random	1917.92	6.4	0.508796
RMFQKRWVK	9	4	HLA-A*02:01	random	11634.2	17	0.533965
RMPAILDGE	9	8	HLA-A*02:01	random	23272.2	29	0.443017
RMPSQDYVL	9	8	HLA-A*02:01	random	557.95	4.3	0.431056
RMVMSRGGE	9	6	HLA-A*02:01	random	34818.7	47	0.396465
RNALSLQAGL	10	3	HLA-A*02:01	random	20895.6	26	0.613499
RNCTKNGIVKK	11	11	HLA-A*02:01	random	44938.2	87	0.43457
RNDARSPGS	9	5	HLA-A*02:01	random	41263.2	68	0.408345
RNFNPSYAI	9	1	HLA-A*02:01	random	11536.2	17	0.498165
RNHQGSKRARE	11	6	HLA-A*02:01	random	46147.6	93	0.311508
RNIRLFPDESK	11	6	HLA-A*02:01	random	39907.5	63	0.431126
RNLRNLEQVLR	11	2	HLA-A*02:01	random	39476	62	0.715094
RNQGQTAGR	9	1	HLA-A*02:01	random	43004	76	0.373024
RNRQLQELN	9	1	HLA-A*02:01	random	43849.2	80	0.512448
RNSFEVRVC	9	1	HLA-A*02:01	random	41594.9	69	0.703647
RNSPGNKCPI	10	1	HLA-A*02:01	random	33171.4	44	0.494786
RNSTEDIMS	9	2	HLA-A*02:01	random	44788.1	85	0.372989
RNTCFPHGL	9	9	HLA-A*02:01	random	19632.4	25	0.561277
RNTTIKEESK	10	4	HLA-A*02:01	random	45575.9	90	0.355845
RNVSLSRSVTL	11	7	HLA-A*02:01	random	17878	23	0.531854
RPCLQVIEAV	10	1	HLA-A*02:01	random	22460.5	28	0.650276
RPDSPDPGKSV	11	9	HLA-A*02:01	random	30814.6	41	0.442695
RPHSTPQRSLR	11	3	HLA-A*02:01	random	42905.2	76	0.346164
RPKAPVGHL	9	3	HLA-A*02:01	random	37229.4	54	0.545197
RPLGAVPRPRA	11	8	HLA-A*02:01	random	31382.7	41	0.472118
RPNCVISSCPR	11	3	HLA-A*02:01	random	40012.8	64	0.378055
RPPRNVAGF	9	8	HLA-A*02:01	random	34010.4	46	0.542096
RPPSESSS	8	8	HLA-A*02:01	random	43522.4	79	0.395828
RPQNHHAH	8	1	HLA-A*02:01	random	41855.8	70	0.537736
RQADPNLHE	9	8	HLA-A*02:01	random	38114.6	56	0.481791
RQAECTKTSRI	11	9	HLA-A*02:01	random	1839.33	6.3	0.34875
RQEEGTRALWR	11	9	HLA-A*02:01	random	34655.9	48	0.456763
RQKNSSADQII	11	4	HLA-A*02:01	random	18720.3	24	0.31605
RQKWVERIRY	10	1	HLA-A*02:01	random	35477.1	50	0.436485
RQLITSFLDIS	11	10	HLA-A*02:01	random	17331.7	23	0.275902
RQQAAFRDFD	10	1	HLA-A*02:01	random	38199.5	58	0.319194
RQQRFVDGALC	11	11	HLA-A*02:01	random	18523.6	24	0.285987
RQQRFVDGALC	11	11	HLA-A*02:01	random	18523.6	24	0.285987
RQTVYELCF	9	9	HLA-A*02:01	random	19524.6	24	0.302588
RQVQLLGVR	9	3	HLA-A*02:01	random	28705.5	36	0.473548
RQVVDVSP	8	3	HLA-A*02:01	random	33616.7	44	0.357305
RQYHESEE	8	2	HLA-A*02:01	random	31396.2	40	0.351886
RRKKAKNP	8	2	HLA-A*02:01	random	47831.4	100	0.434838
RRKPDTIEVQ	10	8	HLA-A*02:01	random	46251.2	94	0.501579
RRLASTTT	8	7	HLA-A*02:01	random	36380.9	51	0.511154
RRPPKLAF	8	4	HLA-A*02:01	random	35942.3	50	0.406228
RRRTDKDTE	9	1	HLA-A*02:01	random	48208.1	100	0.386978
RRTGHGSS	8	8	HLA-A*02:01	random	44152.1	82	0.345072
RRYTNPIGRP	10	4	HLA-A*02:01	random	44227.4	83	0.457129
RSDRLAIGF	9	2	HLA-A*02:01	random	22901.8	28	0.492943
RSGSFARSI	9	4	HLA-A*02:01	random	20410.5	25	0.461027
RSHSSDFPCS	10	8	HLA-A*02:01	random	38079	57	0.486146
RSIRYGRE	8	4	HLA-A*02:01	random	40752.1	66	0.404299
RSKEAVEAYT	10	3	HLA-A*02:01	random	34329.4	47	0.589145
RSRTATECDIR	11	10	HLA-A*02:01	random	43005.2	76	0.38848
RSSQLTEHL	9	4	HLA-A*02:01	random	20399	25	0.563097
RSTSLRSHHY	10	2	HLA-A*02:01	random	36523.2	53	0.499435
RSVCISPVM	9	5	HLA-A*02:01	random	9334.97	15	0.460401
RSVLEAQRGN	10	7	HLA-A*02:01	random	44680.8	86	0.515289
RTFPFSLQYI	10	6	HLA-A*02:01	random	153.62	2.3	0.464517
RTGSSHLIS	9	2	HLA-A*02:01	random	34693.1	47	0.39406
RTHNVRRRMG	10	5	HLA-A*02:01	random	43956.4	82	0.381375
RTKISLEALGI	11	1	HLA-A*02:01	random	13868	20	0.50206
RTLASPNI	8	6	HLA-A*02:01	random	1515.04	5.9	0.565865
RTLRPPHG	8	2	HLA-A*02:01	random	37252	54	0.510777
RTMRRKKQEVF	11	3	HLA-A*02:01	random	24337.6	31	0.480093
RTQPSSENK	9	5	HLA-A*02:01	random	40757.8	66	0.330609
RTRKHTFGQ	9	7	HLA-A*02:01	random	37178.6	53	0.353166
RTWNKKFVGV	10	4	HLA-A*02:01	random	258.27	2.7	0.477574
RTWWGSRN	8	5	HLA-A*02:01	random	28761.6	35	0.501419
RVAQKGKGKC	10	8	HLA-A*02:01	random	38735.1	60	0.298194
RVELLQDELAL	11	3	HLA-A*02:01	random	9596.52	16	0.578824
RVTGGISFAIP	11	4	HLA-A*02:01	random	31005.5	41	0.402073
RVTHGRIYSEG	11	11	HLA-A*02:01	random	37146.5	55	0.35289
RVYYAVKKH	9	3	HLA-A*02:01	random	33069.1	44	0.396009
RWLSVSPSVG	10	1	HLA-A*02:01	random	39100.7	61	0.481146
RYASFNAIPS	10	1	HLA-A*02:01	random	32968.9	44	0.584551
RYRLNANQ	8	6	HLA-A*02:01	random	44438.1	84	0.621954
RYTRLRLIKE	10	1	HLA-A*02:01	random	44386.5	84	0.437967
SAAREAANEGQ	11	9	HLA-A*02:01	random	44149.6	82	0.36483
SAASEDDI	8	2	HLA-A*02:01	random	30875	39	0.360796
SACVIGLKK	9	1	HLA-A*02:01	random	42012.4	71	0.382989
SADILSSP	8	3	HLA-A*02:01	random	35138	48	0.504646
SAEADLKAGN	10	1	HLA-A*02:01	random	45925.8	92	0.429964
SAELSAGPPA	10	6	HLA-A*02:01	random	25922.8	32	0.552515
SAIRTMRVLRP	11	6	HLA-A*02:01	random	38320	58	0.521569
SANVAVDP	8	1	HLA-A*02:01	random	42933.5	76	0.498386
SAPPSLRWH	9	7	HLA-A*02:01	random	40202.1	64	0.637186
SASCPTGP	8	5	HLA-A*02:01	random	41898.7	70	0.492236
SASFSALLEQ	10	8	HLA-A*02:01	random	36777.2	53	0.553955
SASPKADDQD	10	5	HLA-A*02:01	random	46530.2	95	0.293742
SASYTTGTES	10	9	HLA-A*02:01	random	38677.1	59	0.344435
SAVAELLARWG	11	7	HLA-A*02:01	random	39465.8	62	0.594026
SAYQRHQK	8	3	HLA-A*02:01	random	34455.4	46	0.322547
SCATAGESCKD	11	10	HLA-A*02:01	random	47380.9	99	0.377933
SCDLDLGT	8	4	HLA-A*02:01	random	37690.4	55	0.562864
SCDSSEDKK	9	4	HLA-A*02:01	random	47713.6	99	0.415413
SCIAHFCE	8	1	HLA-A*02:01	random	41253.9	68	0.452316
SCKRGPWT	8	7	HLA-A*02:01	random	43543.6	79	0.536547
SCPPLTPDWG	10	9	HLA-A*02:01	random	44823.8	86	0.516751
SDEERFER	8	8	HLA-A*02:01	random	45053.4	87	0.510217
SDIFDGTIISS	11	5	HLA-A*02:01	random	40457.3	65	0.453181
SDSDKLSQLQK	11	4	HLA-A*02:01	random	44275.5	83	0.504599
SDSRAQTPIV	10	5	HLA-A*02:01	random	30583.6	39	0.567576
SDVESDPRKLE	11	9	HLA-A*02:01	random	46675.3	96	0.369948
SDVSYQQVDLE	11	6	HLA-A*02:01	random	45851.9	92	0.364888
SEAEPQLPP	9	1	HLA-A*02:01	random	42397.8	73	0.483798
SEAIDLREDKD	11	4	HLA-A*02:01	random	47651.5	100	0.331891
SECPSLRI	8	4	HLA-A*02:01	random	31367.6	40	0.545403
SEDEDCKSSTS	11	8	HLA-A*02:01	random	44293.1	83	0.398651
SEEESDSEEEA	11	7	HLA-A*02:01	random	41891	71	0.350747
SEGSVSTKQIV	11	5	HLA-A*02:01	random	34867.6	49	0.247069
SEKMPLVR	8	2	HLA-A*02:01	random	42824.2	75	0.578806
SEKRSKKI	8	4	HLA-A*02:01	random	44884	86	0.342249
SELQAQKEA	9	3	HLA-A*02:01	random	40062.7	63	0.469811
SEPQITVNYES	11	9	HLA-A*02:01	random	40449.9	65	0.497641
SEPRARRELAL	11	11	HLA-A*02:01	random	35869.2	51	0.358232
SEPVTSKAS	9	8	HLA-A*02:01	random	46828.3	96	0.382618
SETDVTNT	8	2	HLA-A*02:01	random	41856.6	70	0.387353
SFEEVISLV	9	7	HLA-A*02:01	random	5861.45	12	0.652053
SFFSALAVYFQ	11	11	HLA-A*02:01	random	24394.6	31	0.501296
SFIKKENYKD	10	6	HLA-A*02:01	random	43590.2	80	0.382491
SFPKSKSED	9	6	HLA-A*02:01	random	47355.1	98	0.377527
SFQEQVEH	8	6	HLA-A*02:01	random	38712.8	58	0.576028
SGARLALLVY	10	1	HLA-A*02:01	random	35297.6	49	0.398521
SGDLPFSNE	9	1	HLA-A*02:01	random	44231.4	81	0.521502
SGEWKVFSGNE	11	5	HLA-A*02:01	random	45559.5	90	0.391422
SGEYSSDFLT	10	5	HLA-A*02:01	random	40311.9	65	0.408533
SGLLNDIQK	9	6	HLA-A*02:01	random	42970.5	76	0.51264
SGNFERCI	8	4	HLA-A*02:01	random	36664.2	52	0.587578
SGNTTESRP	9	2	HLA-A*02:01	random	47109.3	97	0.329629
SGRSIMRSTSV	11	7	HLA-A*02:01	random	24673.8	31	0.457784
SGSFKHALGQ	10	7	HLA-A*02:01	random	44050.2	82	0.420438
SGSPCSHPQYS	11	5	HLA-A*02:01	random	40439	65	0.401192
SGTEPSCQD	9	6	HLA-A*02:01	random	47071.6	97	0.324974
SGTMKIHILQK	11	7	HLA-A*02:01	random	42670.9	75	0.400315
SGYKRMRRQH	10	2	HLA-A*02:01	random	41912.4	72	0.384806
SHEKYLSA	8	3	HLA-A*02:01	random	35481.8	49	0.435413
SHKVDNAY	8	2	HLA-A*02:01	random	43141.3	77	0.40791
SHLQGAQARP	10	9	HLA-A*02:01	random	44214.7	83	0.594085
SHNPVGTS	8	5	HLA-A*02:01	random	43188.2	77	0.46938
SHSCARGVC	9	9	HLA-A*02:01	random	44371.4	82	0.639454
SHSLLPVDIRQ	11	10	HLA-A*02:01	random	44542.8	84	0.494773
SHSRSRSKDE	10	4	HLA-A*02:01	random	48214.6	100	0.347758
SHSYGGQYR	9	2	HLA-A*02:01	random	42981.2	76	0.384239
SHYEYKTKVV	10	4	HLA-A*02:01	random	22990.6	28	0.398592
SIAVLADDSL	10	8	HLA-A*02:01	random	5815.7	11	0.38638
SIFELKTR	8	6	HLA-A*02:01	random	23570.1	28	0.537237
SIFLFALNSSA	11	5	HLA-A*02:01	random	377.45	3.4	0.305598
SIIDGRFREQ	10	10	HLA-A*02:01	random	25403.2	31	0.401912
SILASYLLK	9	7	HLA-A*02:01	random	25197.7	31	0.436719
SILKISQPQ	9	3	HLA-A*02:01	random	25574.3	32	0.56429
SINRRASD	8	3	HLA-A*02:01	random	41814.1	70	0.428738
SISFAWDKRSA	11	9	HLA-A*02:01	random	13251.3	19	0.384076
SKDGKLVPMT	10	8	HLA-A*02:01	random	35745.8	50	0.561998
SKDQVQLKDL	10	6	HLA-A*02:01	random	38374.3	58	0.344579
SKDYGVYLE	9	3	HLA-A*02:01	random	41191	67	0.467772
SKEPSQQR	8	3	HLA-A*02:01	random	46770.4	96	0.409058
SKFKSYVNPTK	11	11	HLA-A*02:01	random	42512.1	74	0.473212
SKGPRESVP	9	9	HLA-A*02:01	random	47724.4	99	0.503437
SKKSHLTQ	8	8	HLA-A*02:01	random	46063.6	93	0.482555
SKMFYRKD	8	6	HLA-A*02:01	random	45261.4	88	0.414724
SKMVTPAKKR	10	10	HLA-A*02:01	random	45550.2	90	0.370291
SKNVSSETVN	10	4	HLA-A*02:01	random	47860.1	100	0.533131
SLACILGVL	9	1	HLA-A*02:01	random	132.58	2.5	0.453189
SLADEAEVYL	10	9	HLA-A*02:01	positive	14.4	0.5	0.722742
SLDDWQTYY	9	8	HLA-A*02:01	random	3746.56	9	0.591794
SLDGLSHADVV	11	1	HLA-A*02:01	random	93.7	1.7	0.644229
SLEKVQVAVN	10	5	HLA-A*02:01	random	31341.4	41	0.673824
SLFEGIDIYT	10	8	HLA-A*02:01	positive	20.62	0.7	0.518935
SLFLSQWPQSQ	11	1	HLA-A*02:01	random	5582.47	12	0.568573
SLHFNKKIL	9	3	HLA-A*02:01	random	14118.3	19	0.520989
SLLFLVCHLVM	11	3	HLA-A*02:01	random	584.93	4	0.424141
SLLLTPAGC	9	8	HLA-A*02:01	random	3795.03	9	0.673404
[truncated: 527 more rows]
