# Supplementary material for: DeepHLApan: A Deep Learning Approach for Neoantigen Prediction Considering Both HLA-Peptide Binding and Immunogenicity
Source: Front Immunol. 2019 Nov 1;10:2559. doi: 10.3389/fimmu.2019.02559 (PMC6838785; doi:10.3389/fimmu.2019.02559)
Supplement: Table S11 — The performance (AUC) of 4 tools on neoantingen prediction for each patient at different cut off of TPM. The best performance of each patient is highlighted in bold. [file Table_11.XLSX]

## Sheet: Table S11
Table S11a. The performance (AUC) of 4 tools on neoantingen prediction for each patient at TPM>1. The best performance of each patient is highlighted in bold.
ID	MHCflurry	EDGE	NetMHCpan4	DeepHLApan
3942	0.649533	0.981308	0.654206	0.593458
3971	0.857143	0.985714	0.855072	0.942857
3995	0.873874	0.945946	0.837838	0.756757
4007	0.906897	0.944828	0.996552	0.893103
4032	0.659204	0.723881	0.547264	0.559701
4069	0.516667	1	0.866667	0.933333
4136	0.764706	0.960784	0.970588	0.705882
NCI-3784	0.584746	0.435028	0.782609	0.725989
NCI-3903	0.742081	0.968326	0.940639	0.950226
NCI-3998	0.900901	0.990991	0.788288	0.936937
patient1	0.462366	0.749104	0.609319	0.867384
patient2	0.777228	0.60396	0.405941	0.850746
Average	0.724612	0.857489	0.771249	0.809698
Table S11b. The performance (AUC) of 4 tools on neoantingen prediction for each patient at TPM>1. The best performance of each patient is highlighted in bold.
ID	MHCflurry	EDGE	NetMHCpan4	DeepHLApan
3942	0.655738	0.967213	0.377049	0.577465
3971	0.95	0.975	0.9	0.933333
3995	0.854701	0.923077	0.811966	0.767442
4007	0.883333	0.916667	0.994444	0.898058
4032	0.647887	0.469484	0.553991	0.547893
4069	0.564103	1	0.820513	0.902439
4136	0.75	0.956522	0.967391	0.72
NCI-3784	0.582524	0.482201	0.782178	0.749235
NCI-3903	0.744	0.944	0.97561	0.949275
NCI-3998	0.897959	0.986395	0.755102	0.932099
patient1	0.5125	1	0.6	0.914894
patient2	0.821918	0.780822	0.417808	0.803922
Average	0.738722	0.866782	0.746338	0.808005
Table S11c. The performance (AUC) of 4 tools on neoantingen prediction for each patient at TPM>2. The best performance of each patient is highlighted in bold.
ID	MHCflurry	EDGE	NetMHCpan4	DeepHLApan
3942	0.640845	0.971831	0.380282	0.581967
3971	0.933333	0.977778	0.888889	0.925
3995	0.844961	0.906977	0.79845	0.769231
4007	0.88835	0.92233	0.995146	0.888889
4032	0.678161	0.425287	0.574713	0.549296
4069	0.560976	1	0.829268	0.897436
4136	0.77	0.96	0.97	0.706522
NCI-3784	0.577982	0.470948	0.775701	0.754045
NCI-3903	0.746377	0.949275	0.948529	0.952
NCI-3998	0.888889	0.987654	0.746914	0.945578
patient1	0.5	1	0.595745	0.9375
patient2	0.831169	0.792208	0.428571	0.829787
Average	0.73842	0.863691	0.744351	0.811438
